# Supplementary material for: Macro/Microfracture evolution and instability behaviors of high-temperature granite under water-cooling subjected to Brazilian splitting test using the DIC technique
Source: PLoS One. 2023 Nov 29;18(11):e0294258. doi: 10.1371/journal.pone.0294258 (PMC10686506; doi:10.1371/journal.pone.0294258)
Supplement: S1 Data — (ZIP) [file pone.0294258.s001.zip]

Archive with 17 entries (17 files):
- ┐╣└¡╟┐╢╚/25.xlsx
- ┐╣└¡╟┐╢╚/r1050.xlsx
- ┐╣└¡╟┐╢╚/r150.xlsx
- ┐╣└¡╟┐╢╚/r300.xlsx
- ┐╣└¡╟┐╢╚/r450.xlsx
- ┐╣└¡╟┐╢╚/r750.xlsx
- ┐╣└¡╟┐╢╚/r900.xlsx
- ┐╣└¡╟┐╢╚/W600.xlsx
- ┐╣└¡╟┐╢╚/z1050.xlsx
- ┐╣└¡╟┐╢╚/z150.xlsx
- ┐╣└¡╟┐╢╚/z300.xlsx
- ┐╣└¡╟┐╢╚/z450.xlsx
- ┐╣└¡╟┐╢╚/z600.xlsx
- ┐╣└¡╟┐╢╚/z750.xlsx
- ┐╣└¡╟┐╢╚/z900.xlsx
- ┐╣└¡╟┐╢╚/┐╣└¡╟┐╢╚.opju
- ┐╣└¡╟┐╢╚/┐╣└¡╟┐╢╚╗π╫▄.xlsx
