# Supplementary material for: Macro/Microfracture evolution and instability behaviors of high-temperature granite under water-cooling subjected to Brazilian splitting test using the DIC technique
Source: PLoS One. 2023 Nov 29;18(11):e0294258. doi: 10.1371/journal.pone.0294258 (PMC10686506; doi:10.1371/journal.pone.0294258)
Supplement: S1 Data — (ZIP) [file pone.0294258.s001.zip › ┐╣└¡╟┐╢╚/25.xlsx]

## Sheet: Sheet1
时间(s)	力(N)	位移(mm)	强度
0	0	0	0	最大力	17423.8		抗拉强度	8.87837
0	0	0	0
132.7	17423.8	2.20687	8.87837
1336	1335	1336	0.680255
0	-0.989634	0.000233333	-0.000504272
0	84	10	0.0428025
0	0	0	0
0	0	0	0
0	0	0	0
0	0	0	0
200.125	-125.024	-54.474	-0.0637065
0.2	0	0.001	0
0.3	-0.33	0.002	-0.000168153
0.4	-0.33	0.003	-0.000168153
0.5	-0.33	0.004	-0.000168153
0.6	-0.33	0.006	-0.000168153
0.7	0	0.007	0
0.8	0	0.009	0
0.9	0	0.01	0
1	0	0.012	0
1.1	-0.33	0.014	-0.000168153
1.2	0	0.015	0
1.3	0.33	0.017	0.000168153
1.4	0	0.019	0
1.5	0	0.02	0
1.6	0	0.022	0
1.7	-0.33	0.023	-0.000168153
1.8	0	0.025	0
1.9	-0.33	0.027	-0.000168153
2	0	0.028	0
2.1	0.33	0.03	0.000168153
2.2	0	0.032	0
2.3	-0.33	0.034	-0.000168153
2.4	-0.33	0.035	-0.000168153
2.5	-0.66	0.037	-0.000336306
2.6	0	0.039	0
2.7	0	0.04	0
2.8	0	0.042	0
2.9	0.33	0.043	0.000168153
3	0	0.045	0
3.1	-0.33	0.047	-0.000168153
3.2	-0.33	0.048	-0.000168153
3.3	-0.33	0.05	-0.000168153
3.4	-0.33	0.052	-0.000168153
3.5	0	0.053	0
3.6	-0.33	0.055	-0.000168153
3.7	0	0.057	0
3.8	0.33	0.058	0.000168153
3.9	0	0.06	0
4	0	0.062	0
4.1	0.33	0.063	0.000168153
4.2	0.33	0.065	0.000168153
4.3	-0.33	0.067	-0.000168153
4.4	0	0.068	0
4.5	0	0.07	0
4.6	0	0.072	0
4.7	0.33	0.073	0.000168153
4.8	0.33	0.075	0.000168153
4.9	0.33	0.077	0.000168153
5	0.33	0.079	0.000168153
5.1	0	0.08	0
5.2	0	0.082	0
5.3	0	0.083	0
5.4	0.33	0.085	0.000168153
5.5	0	0.087	0
5.6	-0.33	0.088	-0.000168153
5.7	-0.33	0.09	-0.000168153
5.8	-0.33	0.092	-0.000168153
5.9	-0.33	0.093	-0.000168153
6	0	0.095	0
6.1	0.33	0.097	0.000168153
6.2	0	0.099	0
6.3	0	0.1	0
6.4	0.33	0.102	0.000168153
6.5	0	0.104	0
6.6	-0.33	0.105	-0.000168153
6.7	-0.33	0.107	-0.000168153
6.8	0.33	0.108	0.000168153
6.9	0.33	0.11	0.000168153
7	0.33	0.112	0.000168153
7.1	0	0.113	0
7.2	-0.33	0.115	-0.000168153
7.3	0	0.117	0
7.4	-0.66	0.118	-0.000336306
7.5	-0.99	0.12	-0.000504459
7.6	-0.66	0.122	-0.000336306
7.7	-0.33	0.123	-0.000168153
7.8	0	0.125	0
7.9	0	0.127	0
8	0	0.129	0
8.1	0	0.13	0
8.2	0	0.132	0
8.3	-0.33	0.134	-0.000168153
8.4	0.33	0.135	0.000168153
8.5	0.33	0.137	0.000168153
8.6	0	0.139	0
8.7	-0.33	0.14	-0.000168153
8.8	0	0.142	0
8.9	0	0.144	0
9	0	0.145	0
9.1	0	0.147	0
9.2	0	0.149	0
9.3	0	0.15	0
9.4	0	0.152	0
9.5	0.33	0.154	0.000168153
9.6	0.33	0.155	0.000168153
9.7	0	0.157	0
9.8	0	0.159	0
9.9	0.33	0.16	0.000168153
10	0	0.162	0
10.1	0	0.164	0
10.2	0	0.165	0
10.3	0	0.167	0
10.4	0.33	0.169	0.000168153
10.5	0.66	0.17	0.000336306
10.6	0.33	0.172	0.000168153
10.7	0	0.174	0
10.8	0	0.175	0
10.9	0.33	0.177	0.000168153
11	0	0.179	0
11.1	-0.33	0.18	-0.000168153
11.2	0	0.182	0
11.3	0.33	0.183	0.000168153
11.4	0	0.185	0
11.5	-0.33	0.187	-0.000168153
11.6	0	0.189	0
11.7	0.66	0.19	0.000336306
11.8	0.66	0.192	0.000336306
11.9	0	0.194	0
12	0.33	0.195	0.000168153
12.1	0	0.197	0
12.2	0	0.199	0
12.3	0	0.2	0
12.4	0	0.202	0
12.5	0	0.204	0
12.6	0	0.205	0
12.7	0	0.207	0
12.8	0	0.209	0
12.9	-0.33	0.21	-0.000168153
13	-0.33	0.212	-0.000168153
13.1	-0.33	0.214	-0.000168153
13.2	0	0.215	0
13.3	0	0.217	0
13.4	-0.33	0.219	-0.000168153
13.5	-0.33	0.22	-0.000168153
13.6	0.33	0.222	0.000168153
13.7	-0.33	0.224	-0.000168153
13.8	-0.33	0.225	-0.000168153
13.9	-0.33	0.227	-0.000168153
14	-0.33	0.229	-0.000168153
14.1	0	0.23	0
14.2	0.33	0.232	0.000168153
14.3	0.33	0.234	0.000168153
14.4	0.33	0.235	0.000168153
14.5	0.33	0.237	0.000168153
14.6	-0.33	0.239	-0.000168153
14.7	0	0.24	0
14.8	0.33	0.242	0.000168153
14.9	0	0.244	0
15	0.33	0.245	0.000168153
15.1	0	0.247	0
15.2	-0.33	0.248	-0.000168153
15.3	0	0.25	0
15.4	0	0.252	0
15.5	0	0.253	0
15.6	0	0.255	0
15.7	0	0.257	0
15.8	0	0.258	0
15.9	0.33	0.26	0.000168153
16	0.33	0.262	0.000168153
16.1	0.33	0.264	0.000168153
16.2	0	0.265	0
16.3	0	0.267	0
16.4	0	0.269	0
16.5	0.33	0.27	0.000168153
16.6	0	0.272	0
16.7	0	0.274	0
16.8	0	0.275	0
16.9	0.33	0.277	0.000168153
17	0	0.279	0
17.1	0	0.28	0
17.2	0	0.282	0
17.3	0.33	0.284	0.000168153
17.4	0.66	0.285	0.000336306
17.5	0.66	0.287	0.000336306
17.6	0	0.288	0
17.7	0	0.29	0
17.8	0.33	0.292	0.000168153
17.9	0	0.294	0
18	0.33	0.295	0.000168153
18.1	0.66	0.297	0.000336306
18.2	0.66	0.299	0.000336306
18.3	0.66	0.3	0.000336306
18.4	0.33	0.302	0.000168153
18.5	0	0.303	0
18.6	0	0.305	0
18.7	0	0.307	0
18.8	0	0.308	0
18.9	0	0.31	0
19	0.33	0.312	0.000168153
19.1	0	0.313	0
19.2	0	0.315	0
19.3	0.33	0.317	0.000168153
19.4	0.33	0.318	0.000168153
19.5	0	0.32	0
19.6	0.33	0.322	0.000168153
19.7	0.33	0.323	0.000168153
19.8	0.33	0.325	0.000168153
19.9	0.33	0.327	0.000168153
20	0.33	0.329	0.000168153
20.1	0.33	0.33	0.000168153
20.2	0.33	0.332	0.000168153
20.3	0	0.334	0
20.4	-0.33	0.335	-0.000168153
20.5	0	0.337	0
20.6	0.33	0.339	0.000168153
20.7	0	0.34	0
20.8	-0.33	0.342	-0.000168153
20.9	0	0.344	0
21	0.33	0.345	0.000168153
21.1	0.33	0.347	0.000168153
21.2	0.66	0.349	0.000336306
21.3	0.33	0.35	0.000168153
21.4	0.33	0.352	0.000168153
21.5	0.33	0.354	0.000168153
21.6	0	0.355	0
21.7	0	0.357	0
21.8	0	0.359	0
21.9	0.33	0.36	0.000168153
22	0	0.362	0
22.1	0	0.364	0
22.2	0	0.365	0
22.3	0	0.367	0
22.4	0	0.369	0
22.5	0.33	0.37	0.000168153
22.6	0.66	0.372	0.000336306
22.7	0.33	0.373	0.000168153
22.8	-0.33	0.375	-0.000168153
22.9	0	0.377	0
23	0	0.378	0
23.1	0	0.38	0
23.2	0.33	0.382	0.000168153
23.3	0.33	0.383	0.000168153
23.4	0	0.385	0
23.5	0	0.387	0
23.6	0	0.388	0
23.7	-0.33	0.39	-0.000168153
23.8	-0.33	0.392	-0.000168153
23.9	-0.33	0.393	-0.000168153
24	-0.33	0.395	-0.000168153
24.1	-0.33	0.397	-0.000168153
24.2	-0.33	0.399	-0.000168153
24.3	-0.33	0.4	-0.000168153
24.4	-0.33	0.402	-0.000168153
24.5	-0.66	0.404	-0.000336306
24.6	-0.33	0.405	-0.000168153
24.7	-0.66	0.407	-0.000336306
24.8	-0.33	0.409	-0.000168153
24.9	0	0.41	0
25	0	0.412	0
25.1	0	0.414	0
25.2	0	0.415	0
25.3	0	0.417	0
25.4	-0.33	0.419	-0.000168153
25.5	0	0.42	0
25.6	-0.33	0.422	-0.000168153
25.7	0	0.424	0
25.8	0.33	0.425	0.000168153
25.9	0	0.427	0
26	0	0.429	0
26.1	0	0.43	0
26.2	0	0.432	0
26.3	0.33	0.434	0.000168153
26.4	0	0.435	0
26.5	0.33	0.437	0.000168153
26.6	-0.33	0.439	-0.000168153
26.7	0	0.44	0
26.8	0	0.442	0
26.9	0	0.444	0
27	0.33	0.445	0.000168153
27.1	0	0.447	0
27.2	0.33	0.448	0.000168153
27.3	0.33	0.45	0.000168153
27.4	0	0.452	0
27.5	0.33	0.453	0.000168153
27.6	0.66	0.455	0.000336306
27.7	0.33	0.457	0.000168153
27.8	0	0.458	0
27.9	-0.33	0.46	-0.000168153
28	0	0.462	0
28.1	-0.33	0.464	-0.000168153
28.2	-0.33	0.465	-0.000168153
28.3	-0.66	0.467	-0.000336306
28.4	-0.33	0.469	-0.000168153
28.5	0	0.47	0
28.6	-0.33	0.472	-0.000168153
28.7	-0.33	0.474	-0.000168153
28.8	0	0.475	0
28.9	0	0.477	0
29	-0.33	0.479	-0.000168153
29.1	-0.33	0.48	-0.000168153
29.2	-0.33	0.482	-0.000168153
29.3	-0.33	0.484	-0.000168153
29.4	-0.33	0.485	-0.000168153
29.5	0.33	0.487	0.000168153
29.6	0	0.488	0
29.7	0	0.49	0
29.8	0	0.492	0
29.9	0	0.494	0
30	0.33	0.495	0.000168153
30.1	0	0.497	0
30.2	-0.33	0.499	-0.000168153
30.3	-0.33	0.5	-0.000168153
30.4	-0.33	0.502	-0.000168153
30.5	0	0.504	0
30.6	-0.33	0.505	-0.000168153
30.7	0	0.507	0
30.8	0	0.508	0
30.9	-0.33	0.51	-0.000168153
31	0	0.512	0
31.1	0.33	0.513	0.000168153
31.2	0.33	0.515	0.000168153
31.3	0	0.517	0
31.4	0	0.518	0
31.5	0	0.52	0
31.6	-0.33	0.522	-0.000168153
31.7	-0.33	0.523	-0.000168153
31.8	-0.33	0.525	-0.000168153
31.9	-0.33	0.527	-0.000168153
32	-0.33	0.529	-0.000168153
32.1	-0.33	0.53	-0.000168153
32.2	-0.33	0.532	-0.000168153
32.3	-0.66	0.534	-0.000336306
32.4	-0.33	0.535	-0.000168153
32.5	-0.33	0.537	-0.000168153
32.6	-0.33	0.539	-0.000168153
32.7	-0.33	0.54	-0.000168153
32.8	-0.33	0.542	-0.000168153
32.9	0	0.543	0
33	0	0.545	0
33.1	0.33	0.547	0.000168153
33.2	0.33	0.548	0.000168153
33.3	0.33	0.55	0.000168153
33.4	0.33	0.552	0.000168153
33.5	0.33	0.553	0.000168153
33.6	0	0.555	0
33.7	0	0.557	0
33.8	0	0.558	0
33.9	0	0.56	0
34	0.33	0.562	0.000168153
34.1	0	0.563	0
34.2	0.33	0.565	0.000168153
34.3	0	0.567	0
34.4	0.33	0.568	0.000168153
34.5	0.33	0.57	0.000168153
34.6	0.33	0.572	0.000168153
34.7	0.33	0.573	0.000168153
34.8	0	0.575	0
34.9	0	0.577	0
35	0	0.578	0
35.1	0	0.58	0
35.2	0.33	0.582	0.000168153
35.3	0.33	0.583	0.000168153
35.4	-0.33	0.585	-0.000168153
35.5	-0.33	0.587	-0.000168153
35.6	0	0.588	0
35.7	0	0.59	0
35.8	0	0.592	0
35.9	0	0.593	0
36	0	0.595	0
36.1	0	0.597	0
36.2	0.33	0.598	0.000168153
36.3	0.66	0.6	0.000336306
36.4	0.33	0.602	0.000168153
36.5	0	0.603	0
36.6	-0.33	0.605	-0.000168153
36.7	-0.33	0.607	-0.000168153
36.8	-0.33	0.608	-0.000168153
36.9	-0.66	0.61	-0.000336306
37	-0.33	0.612	-0.000168153
37.1	-0.99	0.613	-0.000504459
37.2	-0.66	0.615	-0.000336306
37.3	-0.33	0.617	-0.000168153
37.4	-0.33	0.618	-0.000168153
37.5	-0.33	0.62	-0.000168153
37.6	-0.33	0.622	-0.000168153
37.7	0	0.623	0
37.8	0	0.625	0
37.9	0	0.627	0
38	0	0.628	0
38.1	-0.33	0.63	-0.000168153
38.2	-0.33	0.632	-0.000168153
38.3	-0.33	0.633	-0.000168153
38.4	-0.33	0.635	-0.000168153
38.5	-0.33	0.637	-0.000168153
38.6	0.33	0.638	0.000168153
38.7	0	0.64	0
38.8	-0.33	0.642	-0.000168153
38.9	-0.33	0.643	-0.000168153
39	-0.33	0.645	-0.000168153
39.1	-0.33	0.647	-0.000168153
39.2	-0.33	0.648	-0.000168153
39.3	-0.33	0.65	-0.000168153
39.4	-0.33	0.652	-0.000168153
39.5	-0.33	0.653	-0.000168153
39.6	0	0.655	0
39.7	0	0.657	0
39.8	-0.33	0.658	-0.000168153
39.9	-0.66	0.66	-0.000336306
40	-0.33	0.662	-0.000168153
40.1	0	0.663	0
40.2	-0.33	0.665	-0.000168153
40.3	-0.33	0.667	-0.000168153
40.4	-0.33	0.668	-0.000168153
40.5	-0.33	0.67	-0.000168153
40.6	0	0.672	0
40.7	-0.66	0.673	-0.000336306
40.8	-0.66	0.675	-0.000336306
40.9	-0.33	0.677	-0.000168153
41	0.33	0.678	0.000168153
41.1	0	0.68	0
41.2	-0.33	0.682	-0.000168153
41.3	0	0.683	0
41.4	0	0.685	0
41.5	-0.33	0.687	-0.000168153
41.6	-0.33	0.688	-0.000168153
41.7	-0.33	0.69	-0.000168153
41.8	0	0.692	0
41.9	0	0.693	0
42	0	0.695	0
42.1	0	0.697	0
42.2	0.33	0.698	0.000168153
42.3	0.33	0.7	0.000168153
42.4	0	0.702	0
42.5	-0.33	0.703	-0.000168153
42.6	0	0.705	0
42.7	-0.33	0.707	-0.000168153
42.8	-0.33	0.708	-0.000168153
42.9	-0.33	0.71	-0.000168153
43	-0.33	0.712	-0.000168153
43.1	0	0.713	0
43.2	0	0.715	0
43.3	0	0.717	0
43.4	0.33	0.718	0.000168153
43.5	0	0.72	0
43.6	0	0.722	0
43.7	0.33	0.723	0.000168153
43.8	0	0.725	0
43.9	0.33	0.727	0.000168153
44	0.33	0.728	0.000168153
44.1	0.33	0.73	0.000168153
44.2	0	0.732	0
44.3	0	0.733	0
44.4	0	0.735	0
44.5	0	0.737	0
44.6	0	0.738	0
44.7	0.33	0.74	0.000168153
44.8	-0.33	0.742	-0.000168153
44.9	-0.66	0.743	-0.000336306
45	-0.33	0.745	-0.000168153
45.1	0	0.747	0
45.2	-0.33	0.748	-0.000168153
45.3	-0.33	0.75	-0.000168153
45.4	-0.33	0.752	-0.000168153
45.5	0	0.753	0
45.6	0	0.755	0
45.7	0	0.757	0
45.8	0.33	0.758	0.000168153
45.9	0.33	0.76	0.000168153
46	-0.33	0.762	-0.000168153
46.1	-0.66	0.763	-0.000336306
46.2	-0.33	0.765	-0.000168153
46.3	0	0.767	0
46.4	0	0.768	0
46.5	0	0.77	0
46.6	-0.33	0.772	-0.000168153
46.7	0	0.773	0
46.8	0	0.775	0
46.9	0	0.777	0
47	0	0.778	0
47.1	0	0.78	0
47.2	0	0.782	0
47.3	0	0.783	0
47.4	0	0.785	0
47.5	0.33	0.787	0.000168153
47.6	0	0.788	0
47.7	-0.33	0.79	-0.000168153
47.8	-0.33	0.792	-0.000168153
47.9	-0.33	0.793	-0.000168153
48	-0.66	0.795	-0.000336306
48.1	-0.66	0.797	-0.000336306
48.2	0	0.798	0
48.3	0	0.8	0
48.4	0	0.802	0
48.5	-0.33	0.803	-0.000168153
48.6	0	0.805	0
48.7	0	0.807	0
48.8	0.33	0.808	0.000168153
48.9	0	0.81	0
49	0	0.812	0
49.1	0	0.813	0
49.2	-0.33	0.815	-0.000168153
49.3	-0.66	0.817	-0.000336306
49.4	-0.33	0.818	-0.000168153
49.5	0	0.82	0
49.6	0	0.822	0
49.7	-0.33	0.823	-0.000168153
49.8	0	0.825	0
49.9	0.33	0.827	0.000168153
50	0.66	0.828	0.000336306
50.1	0.66	0.83	0.000336306
50.2	0.66	0.832	0.000336306
50.3	0.99	0.833	0.000504459
50.4	0.99	0.835	0.000504459
50.5	0.33	0.837	0.000168153
50.6	0.33	0.838	0.000168153
50.7	-0.33	0.84	-0.000168153
50.8	0	0.842	0
50.9	0.33	0.843	0.000168153
51	0.33	0.845	0.000168153
51.1	0.33	0.847	0.000168153
51.2	0.33	0.848	0.000168153
51.3	0	0.85	0
51.4	-0.33	0.852	-0.000168153
51.5	-0.33	0.853	-0.000168153
51.6	0.33	0.855	0.000168153
51.7	0.33	0.857	0.000168153
51.8	0	0.858	0
51.9	0	0.86	0
52	-0.33	0.862	-0.000168153
52.1	-0.33	0.863	-0.000168153
52.2	0	0.865	0
52.3	0.33	0.867	0.000168153
52.4	-0.33	0.868	-0.000168153
52.5	0	0.87	0
52.6	0	0.872	0
52.7	0	0.873	0
52.8	0	0.875	0
52.9	0	0.877	0
53	-0.33	0.878	-0.000168153
53.1	0.33	0.88	0.000168153
53.2	0.33	0.882	0.000168153
53.3	0.66	0.883	0.000336306
53.4	0.33	0.885	0.000168153
53.5	0.33	0.887	0.000168153
53.6	0	0.888	0
53.7	-0.33	0.89	-0.000168153
53.8	0	0.892	0
53.9	0.33	0.893	0.000168153
54	0.33	0.895	0.000168153
54.1	0	0.897	0
54.2	0	0.898	0
54.3	0	0.9	0
54.4	0	0.902	0
54.5	0.33	0.903	0.000168153
54.6	0.33	0.905	0.000168153
54.7	0	0.907	0
54.8	-0.66	0.908	-0.000336306
54.9	-0.33	0.91	-0.000168153
55	-0.33	0.912	-0.000168153
55.1	0	0.913	0
55.2	0	0.915	0
55.3	0.33	0.917	0.000168153
55.4	0.33	0.918	0.000168153
55.5	0	0.92	0
55.6	0	0.922	0
55.7	0.33	0.923	0.000168153
55.8	0.33	0.925	0.000168153
55.9	0.33	0.927	0.000168153
56	-0.33	0.928	-0.000168153
56.1	0	0.93	0
56.2	0.33	0.932	0.000168153
56.3	0.33	0.933	0.000168153
56.4	0.33	0.935	0.000168153
56.5	0.33	0.937	0.000168153
56.6	0.33	0.938	0.000168153
56.7	0.33	0.94	0.000168153
56.8	0.33	0.942	0.000168153
56.9	-0.33	0.943	-0.000168153
57	-0.33	0.945	-0.000168153
57.1	0	0.947	0
57.2	0.33	0.948	0.000168153
57.3	0	0.95	0
57.4	0	0.952	0
57.5	0.33	0.953	0.000168153
57.6	0.33	0.955	0.000168153
57.7	0	0.957	0
57.8	0	0.958	0
57.9	0	0.96	0
58	0	0.962	0
58.1	0.66	0.963	0.000336306
58.2	0.66	0.965	0.000336306
58.3	0.33	0.967	0.000168153
58.4	0	0.968	0
58.5	0	0.97	0
58.6	0	0.972	0
58.7	-0.33	0.973	-0.000168153
58.8	0.33	0.975	0.000168153
58.9	0	0.977	0
59	-0.33	0.978	-0.000168153
59.1	0.33	0.98	0.000168153
59.2	0.33	0.982	0.000168153
59.3	0.33	0.983	0.000168153
59.4	0.33	0.985	0.000168153
59.5	0.33	0.987	0.000168153
59.6	0.33	0.988	0.000168153
59.7	0	0.99	0
59.8	0.33	0.992	0.000168153
59.9	0.33	0.993	0.000168153
60	0	0.995	0
60.1	0	0.997	0
60.2	0	0.998	0
60.3	0.33	1	0.000168153
60.4	0.33	1.002	0.000168153
60.5	0.33	1.003	0.000168153
60.6	0	1.005	0
60.7	0	1.007	0
60.8	0	1.008	0
60.9	0.33	1.01	0.000168153
61	0	1.012	0
61.1	0	1.013	0
61.2	0.33	1.015	0.000168153
61.3	0.33	1.017	0.000168153
61.4	0.33	1.018	0.000168153
61.5	0.33	1.02	0.000168153
61.6	0.66	1.022	0.000336306
61.7	0.66	1.023	0.000336306
61.8	0.33	1.025	0.000168153
61.9	0.33	1.027	0.000168153
62	0.33	1.028	0.000168153
62.1	0	1.03	0
62.2	0	1.032	0
62.3	0	1.033	0
62.4	0.66	1.035	0.000336306
62.5	0.66	1.037	0.000336306
62.6	0.66	1.038	0.000336306
62.7	0.33	1.04	0.000168153
62.8	0.33	1.042	0.000168153
62.9	0	1.043	0
63	0.33	1.045	0.000168153
63.1	0.33	1.047	0.000168153
63.2	0	1.048	0
63.3	0	1.05	0
63.4	0.33	1.052	0.000168153
63.5	0.33	1.053	0.000168153
63.6	0	1.055	0
63.7	0	1.057	0
63.8	0.33	1.058	0.000168153
63.9	0.33	1.06	0.000168153
64	0	1.062	0
64.1	0	1.063	0
64.2	0.33	1.065	0.000168153
64.3	0.33	1.067	0.000168153
64.4	0.66	1.068	0.000336306
64.5	0.66	1.07	0.000336306
64.6	0	1.072	0
64.7	0	1.073	0	0
64.8	0.33	1.075	0.000168153	0.002
64.9	0.66	1.077	0.000336306	0.004
65	0.66	1.078	0.000336306	0.005
65.1	0.33	1.08	0.000168153	0.007
65.2	0.33	1.082	0.000168153	0.009
65.3	0.33	1.083	0.000168153	0.01
65.4	0.66	1.085	0.000336306	0.012
65.5	0.66	1.087	0.000336306	0.014
65.6	0.33	1.088	0.000168153	0.015
65.7	0.33	1.09	0.000168153	0.017
65.8	0.66	1.092	0.000336306	0.019
65.9	0.66	1.093	0.000336306	0.02
66	0.33	1.095	0.000168153	0.022
66.1	0.33	1.097	0.000168153	0.024
66.2	0.66	1.098	0.000336306	0.025
66.3	0.99	1.1	0.000504459	0.027
66.4	0.99	1.102	0.000504459	0.029
66.5	0.66	1.103	0.000336306	0.03
66.6	0.99	1.105	0.000504459	0.032
66.7	0.99	1.107	0.000504459	0.034
66.8	0.66	1.108	0.000336306	0.035
66.9	1.32	1.11	0.000672611	0.037
67	0.99	1.112	0.000504459	0.039
67.1	0.99	1.113	0.000504459	0.04
67.2	0.99	1.115	0.000504459	0.042
67.3	0.99	1.117	0.000504459	0.044
67.4	0.99	1.118	0.000504459	0.045
67.5	0.99	1.12	0.000504459	0.047
67.6	0.99	1.122	0.000504459	0.049
67.7	0.66	1.123	0.000336306	0.05
67.8	0.99	1.125	0.000504459	0.052
67.9	0.99	1.127	0.000504459	0.054
68	0.66	1.128	0.000336306	0.055
68.1	0.66	1.13	0.000336306	0.057
68.2	1.32	1.132	0.000672611	0.059
68.3	1.649	1.133	0.000840255	0.06
68.4	1.32	1.135	0.000672611	0.062
68.5	1.32	1.137	0.000672611	0.064
68.6	1.32	1.138	0.000672611	0.065
68.7	1.32	1.14	0.000672611	0.067
68.8	1.32	1.142	0.000672611	0.069
68.9	1.979	1.143	0.00100841	0.07
69	1.649	1.145	0.000840255	0.072
69.1	1.979	1.147	0.00100841	0.074
69.2	2.639	1.148	0.00134471	0.075
69.3	2.639	1.15	0.00134471	0.077
69.4	2.639	1.152	0.00134471	0.079
69.5	3.299	1.153	0.00168102	0.08
69.6	3.959	1.155	0.00201732	0.082
69.7	3.959	1.157	0.00201732	0.084
69.8	3.299	1.158	0.00168102	0.085
69.9	1.979	1.16	0.00100841	0.087
70	1.32	1.162	0.000672611	0.089
70.1	1.649	1.163	0.000840255	0.09
70.2	1.649	1.165	0.000840255	0.092
70.3	2.309	1.167	0.00117656	0.094
70.4	2.639	1.168	0.00134471	0.095
70.5	2.639	1.17	0.00134471	0.097
70.6	3.629	1.172	0.00184917	0.099
70.7	3.959	1.173	0.00201732	0.1
70.8	4.288	1.175	0.00218497	0.102
70.9	4.618	1.177	0.00235312	0.104
71	5.608	1.178	0.00285758	0.105
71.1	6.268	1.18	0.00319389	0.107
71.2	7.917	1.182	0.00403414	0.109
71.3	8.907	1.183	0.0045386	0.11
71.407	10.226	1.185	0.0052107	0.112
71.5	11.546	1.187	0.00588331	0.114
71.6	13.525	1.188	0.00689172	0.115
71.7	15.834	1.19	0.00806828	0.117
71.8	17.154	1.192	0.00874089	0.119
71.9	18.803	1.193	0.00958115	0.12
72	20.452	1.195	0.0104214	0.122
72.1	22.762	1.197	0.0115985	0.124
72.2	25.401	1.198	0.0129432	0.125
72.3	27.71	1.2	0.0141197	0.127
72.4	29.689	1.202	0.0151282	0.129
72.5	32.328	1.203	0.0164729	0.13
72.6	34.637	1.205	0.0176494	0.132
72.7	37.276	1.207	0.0189941	0.134
72.8	39.585	1.208	0.0201707	0.135
72.9	41.895	1.21	0.0213478	0.137
73	44.863	1.212	0.0228601	0.139
73.1	47.832	1.213	0.024373	0.14
73.2	50.471	1.215	0.0257177	0.142
73.3	53.77	1.217	0.0273987	0.144
73.4	56.739	1.218	0.0289116	0.145
73.5	60.038	1.22	0.0305926	0.147
73.6	63.666	1.222	0.0324413	0.149
73.7	67.295	1.223	0.0342904	0.15
73.8	71.254	1.225	0.0363078	0.152
73.9	74.882	1.227	0.0381564	0.154
74	78.841	1.228	0.0401738	0.155
74.1	82.799	1.23	0.0421906	0.157
74.2	86.758	1.232	0.0442079	0.159
74.3	90.387	1.233	0.0460571	0.16
74.4	94.675	1.235	0.048242	0.162
74.5	98.963	1.237	0.050427	0.164
74.6	103.252	1.238	0.0526125	0.165
74.7	107.54	1.24	0.0547975	0.167
74.8	112.159	1.242	0.0571511	0.169
74.9	116.117	1.243	0.0591679	0.17
75	120.405	1.245	0.0613529	0.172
75.1	124.364	1.247	0.0633702	0.174
75.2	129.642	1.248	0.0660596	0.175
75.3	135.25	1.25	0.0689172	0.177
75.4	140.528	1.252	0.0716066	0.179
75.5	145.806	1.253	0.0742961	0.18
75.6	151.084	1.255	0.0769855	0.182
75.7	156.692	1.257	0.0798431	0.184
75.8	162.3	1.258	0.0827006	0.185
75.9	167.248	1.26	0.0852219	0.187
76	173.516	1.262	0.0884158	0.189
76.1	179.784	1.263	0.0916097	0.19
76.2	186.051	1.265	0.0948031	0.192
76.3	192.649	1.267	0.0981651	0.194
76.4	198.916	1.268	0.101358	0.195
76.5	205.514	1.27	0.104721	0.197
76.6	211.782	1.272	0.107914	0.199
76.7	218.379	1.273	0.111276	0.2
76.8	225.966	1.275	0.115142	0.202
76.9	233.224	1.277	0.11884	0.204
77	240.151	1.278	0.12237	0.205
77.1	247.409	1.28	0.126068	0.207
77.2	255.326	1.282	0.130102	0.209
77.3	262.583	1.283	0.1338	0.21
77.4	270.5	1.285	0.137834	0.212
77.5	278.087	1.287	0.1417	0.214
77.6	286.004	1.288	0.145735	0.215
77.7	293.591	1.29	0.149601	0.217
77.8	301.838	1.292	0.153803	0.219
77.9	309.755	1.293	0.157837	0.22
78	317.673	1.295	0.161872	0.222
78.1	325.919	1.297	0.166073	0.224
78.2	334.166	1.298	0.170276	0.225
78.3	342.413	1.3	0.174478	0.227
78.4	350.99	1.302	0.178848	0.229
78.5	360.227	1.303	0.183555	0.23
78.6	368.474	1.305	0.187757	0.232
78.7	377.71	1.307	0.192464	0.234
78.8	387.277	1.308	0.197339	0.235
78.9	397.173	1.31	0.202381	0.237
79	406.74	1.312	0.207256	0.239
79.1	415.646	1.313	0.211794	0.24
79.2	425.543	1.315	0.216837	0.242
79.3	435.439	1.317	0.22188	0.244
79.4	445.995	1.318	0.227259	0.245
79.5	456.551	1.32	0.232637	0.247
79.6	466.448	1.322	0.237681	0.249
79.7	477.004	1.323	0.243059	0.25
79.8	487.89	1.325	0.248606	0.252
79.9	498.776	1.327	0.254153	0.254
80	510.321	1.328	0.260036	0.255
80.1	521.207	1.33	0.265583	0.257
80.2	532.776	1.332	0.271478	0.259
80.3	544.691	1.333	0.27755	0.26
80.4	555.944	1.335	0.283284	0.262
80.5	567.86	1.337	0.289355	0.264
80.608	580.106	1.338	0.295595	0.265
80.7	592.352	1.34	0.301835	0.267
80.8	605.591	1.342	0.308581	0.269
80.9	618.168	1.343	0.31499	0.27
81	631.407	1.345	0.321736	0.272
81.1	644.646	1.347	0.328482	0.274
81.2	657.885	1.348	0.335228	0.275
81.301	670.131	1.35	0.341468	0.277
81.4	684.694	1.352	0.348889	0.279
81.5	698.926	1.353	0.356141	0.28
81.6	713.158	1.355	0.363393	0.282
81.7	727.721	1.357	0.370813	0.284
81.8	742.284	1.358	0.378234	0.285
81.9	756.516	1.36	0.385486	0.287
82	771.41	1.362	0.393075	0.289
82.1	786.304	1.363	0.400664	0.29
82.2	801.859	1.365	0.408591	0.292
82.3	817.415	1.367	0.416517	0.294
82.4	832.64	1.368	0.424275	0.295
82.5	847.865	1.37	0.432033	0.297
82.6	863.752	1.372	0.440128	0.299
82.7	879.639	1.373	0.448224	0.3
82.8	895.195	1.375	0.45615	0.302
82.9	911.743	1.377	0.464582	0.304
83	927.63	1.378	0.472678	0.305
83.1	943.186	1.38	0.480604	0.307
83.2	959.404	1.382	0.488868	0.309
83.3	975.622	1.383	0.497132	0.31
83.4	992.502	1.385	0.505734	0.312
83.5	1009.71	1.387	0.514503	0.314
83.6	1027.59	1.388	0.52361	0.315
83.7	1045.46	1.39	0.532717	0.317
83.8	1063	1.392	0.541656	0.319
83.9	1081.2	1.393	0.550931	0.32
84	1100.07	1.395	0.560545	0.322
84.1	1118.6	1.397	0.569989	0.324
84.2	1136.81	1.398	0.579265	0.325
84.3	1155.67	1.4	0.588878	0.327
84.4	1174.54	1.402	0.598491	0.329
84.5	1193.73	1.403	0.608273	0.33
84.6	1213.26	1.405	0.618223	0.332
84.7	1232.13	1.407	0.627836	0.334
84.8	1250.99	1.408	0.637449	0.335
84.9	1269.86	1.41	0.647062	0.337
85	1289.72	1.412	0.657181	0.339
85.1	1309.58	1.413	0.6673	0.34
85.209	1330.43	1.415	0.677925	0.342
85.3	1350.95	1.417	0.688381	0.344
85.4	1371.47	1.418	0.698838	0.345
85.5	1392.65	1.42	0.709631	0.347
85.6	1413.17	1.422	0.720088	0.349
85.7	1433.69	1.423	0.730544	0.35
85.8	1454.88	1.425	0.741338	0.352
85.9	1476.39	1.427	0.7523	0.354
86	1497.57	1.428	0.763094	0.355
86.1	1519.41	1.43	0.774224	0.357
86.204	1541.92	1.432	0.785693	0.359
86.3	1563.43	1.433	0.796655	0.36
86.4	1585.28	1.435	0.807785	0.362
86.5	1607.79	1.437	0.819254	0.364
86.609	1630.29	1.438	0.830722	0.365
86.7	1652.8	1.44	0.84219	0.367
86.8	1675.97	1.442	0.853996	0.369
86.9	1699.47	1.443	0.86597	0.37
87	1722.96	1.445	0.877944	0.372
87.1	1745.47	1.447	0.889412	0.374
87.2	1768.97	1.448	0.901386	0.375
87.3	1792.14	1.45	0.913192	0.377
87.4	1815.97	1.452	0.925335	0.379
87.5	1839.8	1.453	0.937478	0.38
87.6	1863.63	1.455	0.94962	0.382
87.7	1888.12	1.457	0.9621	0.384
87.8	1912.28	1.458	0.974412	0.385
87.9	1937.11	1.46	0.987061	0.387
88.004	1960.61	1.462	0.999035	0.389
88.1	1986.75	1.463	1.01236	0.39
88.2	2011.58	1.465	1.02501	0.392
88.3	2036.4	1.467	1.03766	0.394
88.4	2061.22	1.468	1.0503	0.395
88.5	2087.7	1.47	1.0638	0.397
88.6	2113.85	1.472	1.07712	0.399
88.709	2140.33	1.473	1.09061	0.4
88.8	2167.14	1.475	1.10427	0.402
88.9	2193.94	1.477	1.11793	0.404
89	2220.42	1.478	1.13143	0.405
89.1	2247.89	1.48	1.14542	0.407
89.2	2274.37	1.482	1.15892	0.409
89.3	2302.17	1.483	1.17308	0.41
89.4	2329.97	1.485	1.18725	0.412
89.5	2358.44	1.487	1.20175	0.414
89.6	2385.58	1.488	1.21558	0.415
89.7	2412.72	1.49	1.22941	0.417
89.8	2439.53	1.492	1.24307	0.419
89.9	2467.99	1.493	1.25758	0.42
90	2496.46	1.495	1.27208	0.422
90.1	2525.25	1.497	1.28675	0.424
90.2	2554.38	1.498	1.30159	0.425
90.3	2583.83	1.5	1.3166	0.427
90.4	2613.62	1.502	1.33178	0.429
90.5	2643.08	1.503	1.34679	0.43
90.6	2672.87	1.505	1.36197	0.432
90.7	2702.99	1.507	1.37732	0.434
90.8	2733.1	1.508	1.39266	0.435
90.9	2763.22	1.51	1.40801	0.437
91	2793.01	1.512	1.42319	0.439
91.1	2823.46	1.513	1.43871	0.44
91.2	2853.58	1.515	1.45405	0.442
91.3	2884.03	1.517	1.46957	0.444
91.4	2914.81	1.518	1.48525	0.445
91.5	2945.59	1.52	1.50094	0.447
91.6	2977.03	1.522	1.51696	0.449
91.7	3009.14	1.523	1.53332	0.45
91.807	3040.58	1.525	1.54934	0.452
91.9	3072.68	1.527	1.5657	0.454
92	3105.45	1.528	1.5824	0.455
92.1	3138.55	1.53	1.59926	0.457
92.2	3170.65	1.532	1.61562	0.459
92.3	3204.74	1.533	1.63299	0.46
92.4	3238.5	1.535	1.65019	0.462
92.5	3273.26	1.537	1.6679	0.464
92.6	3306.02	1.538	1.6846	0.465
92.707	3340.44	1.54	1.70214	0.467
92.8	3374.2	1.542	1.71934	0.469
92.9	3408.3	1.543	1.73671	0.47
93	3442.39	1.545	1.75408	0.472
93.1	3476.81	1.547	1.77162	0.474
93.2	3511.56	1.548	1.78933	0.475
93.3	3546.64	1.55	1.80721	0.477
93.402	3580.07	1.552	1.82424	0.479
93.5	3617.47	1.553	1.8433	0.48
93.6	3653.88	1.555	1.86185	0.482
93.7	3690.29	1.557	1.8804	0.484
93.8	3726.03	1.558	1.89861	0.485
93.902	3760.45	1.56	1.91615	0.487
94	3799.18	1.562	1.93589	0.489
94.1	3835.91	1.563	1.95461	0.49
94.2	3872.99	1.565	1.9735	0.492
94.3	3909.72	1.567	1.99222	0.494
94.4	3946.46	1.568	2.01094	0.495
94.5	3982.87	1.57	2.02949	0.497
94.6	4019.94	1.572	2.04838	0.499
94.7	4057.01	1.573	2.06726	0.5
94.8	4094.74	1.575	2.08649	0.502
94.9	4132.8	1.577	2.10589	0.504
95	4171.52	1.578	2.12562	0.505
95.107	4210.58	1.58	2.14552	0.507
95.2	4248.31	1.582	2.16474	0.509
95.3	4286.04	1.583	2.18397	0.51
95.4	4324.44	1.585	2.20353	0.512
95.5	4363.49	1.587	2.22343	0.514
95.6	4402.22	1.588	2.24317	0.515
95.7	4442.26	1.59	2.26357	0.517
95.802	4480.32	1.592	2.28297	0.519
95.9	4522.36	1.593	2.30439	0.52
96	4562.41	1.595	2.32479	0.522
96.102	4600.8	1.597	2.34436	0.524
96.2	4642.84	1.598	2.36578	0.525
96.3	4682.22	1.6	2.38585	0.527
96.405	4720.61	1.602	2.40541	0.529
96.5	4761.99	1.603	2.42649	0.53
96.6	4803.03	1.605	2.4474	0.532
96.7	4844.07	1.607	2.46831	0.534
96.8	4885.44	1.608	2.4894	0.535
96.9	4927.14	1.61	2.51065	0.537
97	4968.18	1.612	2.53156	0.539
97.1	5009.89	1.613	2.55281	0.54
97.205	5050.6	1.615	2.57355	0.542
97.3	5092.3	1.617	2.5948	0.544
97.4	5130.69	1.618	2.61437	0.545
97.504	5170.4	1.62	2.6346	0.547
97.6	5213.74	1.622	2.65668	0.549
97.7	5254.77	1.623	2.67759	0.55
97.8	5296.78	1.625	2.699	0.552
97.9	5339.46	1.627	2.72075	0.554
98.002	5380.16	1.628	2.74148	0.555
98.1	5424.82	1.63	2.76424	0.557
98.2	5467.5	1.632	2.78599	0.559
98.3	5510.84	1.633	2.80807	0.56
98.4	5553.85	1.635	2.82999	0.562
98.5	5597.85	1.637	2.85241	0.564
98.6	5641.85	1.638	2.87483	0.565
98.7	5685.53	1.64	2.89708	0.567
98.8	5729.2	1.642	2.91934	0.569
98.9	5773.53	1.643	2.94193	0.57
99	5817.53	1.645	2.96435	0.572
99.105	5860.21	1.647	2.9861	0.574
99.2	5904.55	1.648	3.00869	0.575
99.3	5948.55	1.65	3.03111	0.577
99.4	5992.22	1.652	3.05336	0.579
99.5	6036.88	1.653	3.07612	0.58
99.6	6082.54	1.655	3.09938	0.582
99.7	6128.53	1.657	3.12282	0.584
99.8	6174.85	1.658	3.14642	0.585
99.905	6220.17	1.66	3.16951	0.587
100	6267.81	1.662	3.19379	0.589
100.1	6313.8	1.663	3.21722	0.59
100.2	6360.78	1.665	3.24116	0.592
100.3	6407.76	1.667	3.2651	0.594
100.4	6454.74	1.668	3.28904	0.595
100.5	6501.06	1.67	3.31264	0.597
100.6	6547.05	1.672	3.33607	0.599
100.7	6594.02	1.673	3.36001	0.6
100.805	6640.67	1.675	3.38378	0.602
100.9	6689.31	1.677	3.40856	0.604
101	6736.62	1.678	3.43267	0.605
101.1	6784.26	1.68	3.45695	0.607
101.2	6832.23	1.682	3.48139	0.609
101.308	6880.2	1.683	3.50584	0.61
101.4	6928.51	1.685	3.53045	0.612
101.5	6977.14	1.687	3.55523	0.614
101.6	7025.78	1.688	3.58001	0.615
101.7	7074.41	1.69	3.6048	0.617
101.803	7120.4	1.692	3.62823	0.619
101.9	7171.35	1.693	3.65419	0.62
102	7220.31	1.695	3.67914	0.622
102.1	7269.28	1.697	3.70409	0.624
102.2	7317.58	1.698	3.7287	0.625
102.3	7365.55	1.7	3.75315	0.627
102.4	7414.19	1.702	3.77793	0.629
102.5	7463.48	1.703	3.80305	0.63
102.603	7510.46	1.705	3.82699	0.632
102.7	7561.41	1.707	3.85295	0.634
102.8	7610.05	1.708	3.87773	0.635
102.9	7658.02	1.71	3.90218	0.637
103	7705.99	1.712	3.92662	0.639
103.1	7750.66	1.713	3.94938	0.64
103.2	7804.25	1.715	3.97669	0.642
103.3	7854.87	1.717	4.00248	0.644
103.401	7901.19	1.718	4.02608	0.645
103.5	7955.45	1.72	4.05373	0.647
103.6	8006.07	1.722	4.07953	0.649
103.7	8056.36	1.723	4.10515	0.65
103.8	8106.31	1.725	4.13061	0.652
103.9	8153.95	1.727	4.15488	0.654
104	8194.98	1.728	4.17579	0.655
104.1	8237.33	1.73	4.19736	0.657
104.2	8284.31	1.732	4.2213	0.659
104.3	8334.93	1.733	4.2471	0.66
104.4	8385.88	1.735	4.27306	0.662
104.5	8437.16	1.737	4.29919	0.664
104.6	8489.1	1.738	4.32566	0.665
104.7	8540.71	1.74	4.35196	0.667
104.8	8588.35	1.742	4.37623	0.669
104.9	8636.99	1.743	4.40101	0.67
105	8688.93	1.745	4.42748	0.672
105.106	8740.21	1.747	4.45361	0.674
105.2	8794.14	1.748	4.48109	0.675
105.3	8846.08	1.75	4.50756	0.677
105.401	8890.75	1.752	4.53032	0.679
105.5	8944.01	1.753	4.55746	0.68
105.6	8996.95	1.755	4.58443	0.682
105.7	9050.21	1.757	4.61157	0.684
105.803	9100.17	1.758	4.63703	0.685
105.9	9154.1	1.76	4.66451	0.687
106	9206.37	1.762	4.69114	0.689
106.1	9260.3	1.763	4.71862	0.69
106.201	9310.26	1.765	4.74408	0.692
106.3	9368.82	1.767	4.77392	0.694
106.4	9423.07	1.768	4.80157	0.695
106.5	9476.34	1.77	4.82871	0.697
106.6	9529.61	1.772	4.85585	0.699
106.706	9580.89	1.773	4.88198	0.7
106.8	9633.16	1.775	4.90862	0.702
106.9	9681.13	1.777	4.93306	0.704
107.008	9730.43	1.778	4.95818	0.705
107.1	9780.72	1.78	4.9838	0.707
107.2	9826.7	1.782	5.00724	0.709
107.3	9874.01	1.783	5.03134	0.71
107.4	9926.29	1.785	5.05798	0.712
107.5	9979.22	1.787	5.08495	0.714
107.607	10031.2	1.788	5.11142	0.715
107.7	10086.4	1.79	5.13958	0.717
107.8	10141.3	1.792	5.16756	0.719
107.9	10196.3	1.793	5.19557	0.72
108	10253	1.795	5.22448	0.722
108.1	10309.4	1.797	5.25322	0.724
108.2	10365.9	1.798	5.28196	0.725
108.306	10420.6	1.8	5.30986	0.727
108.4	10477.3	1.802	5.33877	0.729
108.5	10533.1	1.803	5.36717	0.73
108.6	10588.8	1.805	5.39557	0.732
108.7	10643.6	1.807	5.42347	0.734
108.8	10699.6	1.808	5.45204	0.735
108.902	10751	1.81	5.47824	0.737
109.009	10811.4	1.812	5.50901	0.739
109.1	10867.5	1.813	5.53758	0.74
109.2	10921.6	1.815	5.56514	0.742
109.3	10975.3	1.817	5.59252	0.744
109.4	11029.7	1.818	5.62025	0.745
109.502	11085.8	1.82	5.64882	0.747
109.6	11139.2	1.822	5.67604	0.749
109.7	11194.6	1.823	5.70427	0.75
109.8	11250.4	1.825	5.73268	0.752
109.9	11306.4	1.827	5.76125	0.754
110	11362.2	1.828	5.78965	0.755
110.1	11418.9	1.83	5.81856	0.757
110.202	11470.3	1.832	5.84476	0.759
110.3	11529.1	1.833	5.87469	0.76
110.4	11583.2	1.835	5.90224	0.762
110.5	11637.2	1.837	5.9298	0.764
110.6	11691.3	1.838	5.95736	0.765
110.7	11745.7	1.84	5.98508	0.767
110.8	11799.8	1.842	6.01264	0.769
110.9	11852.9	1.843	6.03969	0.77
111	11897.3	1.845	6.06234	0.772
111.1	11941.8	1.847	6.085	0.774
111.2	11990.9	1.848	6.11002	0.775
111.3	12033.7	1.85	6.13183	0.777
111.4	12077.8	1.852	6.15431	0.779
111.5	12117.6	1.853	6.1746	0.78
111.6	12149.2	1.855	6.19066	0.782
111.704	12191	1.857	6.21196	0.784
111.8	12230.5	1.858	6.23208	0.785
111.9	12272.3	1.86	6.25338	0.787
112	12074.5	1.862	6.15262	0.789
112.1	10508.8	1.863	5.35483	0.79
112.2	9571.29	1.865	4.87709	0.792
112.3	9619.26	1.867	4.90154	0.794
112.4	9680.14	1.868	4.93256	0.795
112.5	9744.65	1.87	4.96543	0.797
112.6	9808.84	1.872	4.99813	0.799
112.7	9873.35	1.873	5.03101	0.8
112.8	9937.21	1.875	5.06354	0.802
112.9	10001.7	1.877	5.09642	0.804
113	10065.9	1.878	5.12912	0.805
113.1	10129.1	1.88	5.16132	0.807
113.2	10193.3	1.882	5.19405	0.809
113.3	10258.4	1.883	5.22719	0.81
113.4	10322.7	1.885	5.25998	0.812
113.5	10386.1	1.887	5.29228	0.814
113.6	10449.8	1.888	5.32473	0.815
113.7	10513.8	1.89	5.35736	0.817
113.8	10577.2	1.892	5.38965	0.819
113.9	10639.9	1.893	5.42161	0.82
114	10702.3	1.895	5.45339	0.822
114.1	10764.6	1.897	5.48517	0.824
114.2	10827	1.898	5.51696	0.825
114.3	10889.1	1.9	5.54857	0.827
114.4	10951.8	1.902	5.58052	0.829
114.5	11013.5	1.903	5.61197	0.83
114.6	11074.5	1.905	5.64307	0.832
114.7	11135.9	1.907	5.67435	0.834
114.8	11196.3	1.908	5.70512	0.835
114.9	11256.7	1.91	5.73589	0.837
115	11317.4	1.912	5.76683	0.839
115.1	11377.8	1.913	5.79759	0.84
115.2	11437.8	1.915	5.82819	0.842
115.3	11497.9	1.917	5.85879	0.844
115.4	11557.3	1.918	5.88906	0.845
115.5	11613.3	1.92	5.91763	0.847
115.6	11669.7	1.922	5.94637	0.849
115.7	11729.1	1.923	5.97663	0.85
115.8	11788.9	1.925	6.00706	0.852
115.9	11849.2	1.927	6.03783	0.854
116	11909.3	1.928	6.06843	0.855
116.1	11969.7	1.93	6.0992	0.857
116.2	12029.1	1.932	6.12946	0.859
116.3	12088.1	1.933	6.15955	0.86
116.4	12146.5	1.935	6.18931	0.862
116.5	12204.6	1.937	6.21889	0.864
116.6	12263	1.938	6.24865	0.865
116.7	12323	1.94	6.27925	0.867
116.8	12384.4	1.942	6.31052	0.869
116.9	12446.1	1.943	6.34197	0.87
117	12506.5	1.945	6.37274	0.872
117.1	12566.5	1.947	6.40334	0.874
117.2	12627.3	1.948	6.43427	0.875
117.3	12687	1.95	6.4647	0.877
117.4	12747	1.952	6.4953	0.879
117.5	12808.1	1.953	6.52641	0.88
117.6	12868.5	1.955	6.55718	0.882
117.7	12928.2	1.957	6.58761	0.884
117.8	12986.6	1.958	6.61736	0.885
117.9	13046	1.96	6.64763	0.887
118	13106	1.962	6.67823	0.889
118.1	13166.4	1.963	6.709	0.89
118.2	13225.5	1.965	6.73909	0.892
118.3	13284.5	1.967	6.76918	0.894
118.4	13344.2	1.968	6.79961	0.895
118.5	13403.6	1.97	6.82987	0.897
118.6	13463.3	1.972	6.8603	0.899
118.7	13523.7	1.973	6.89107	0.9
118.8	13585.4	1.975	6.92252	0.902
118.9	13647.2	1.977	6.95396	0.904
119	13707.9	1.978	6.9849	0.905
119.1	13768.9	1.98	7.01601	0.907
119.2	13831	1.982	7.04762	0.909
119.3	13893.3	1.983	7.0794	0.91
119.4	13955.4	1.985	7.11102	0.912
119.5	14016.4	1.987	7.14213	0.914
119.6	14077.8	1.988	7.1734	0.915
119.7	14138.5	1.99	7.20434	0.917
119.8	14199.2	1.992	7.23528	0.919
119.9	14259.9	1.993	7.26622	0.92
120.007	14324.6	1.995	7.29918	0.922
120.105	14380.1	1.997	7.32742	0.924
120.203	14440.1	1.998	7.35802	0.925
120.301	14500.2	2	7.38862	0.927
120.403	14560.5	2.002	7.41938	0.929
120.503	14620.3	2.003	7.44981	0.93
120.604	14680.6	2.005	7.48058	0.932
120.702	14740.4	2.007	7.51101	0.934
120.8	14790.8	2.008	7.53671	0.935
120.9	14164.4	2.01	7.21753	0.937
121	13111.7	2.012	6.6811	0.939
121.1	12978.6	2.013	6.61331	0.94
121.2	13030.4	2.015	6.63968	0.942
121.3	13089.8	2.017	6.66994	0.944
121.4	13154.1	2.018	6.70274	0.945
121.5	13220.2	2.02	6.73638	0.947
121.6	13284.5	2.022	6.76918	0.949
121.7	13348.2	2.023	6.80164	0.95
121.8	13408.3	2.025	6.83224	0.952
121.9	13465.7	2.027	6.86149	0.954
122	13522.7	2.028	6.89057	0.955
122.1	13586.8	2.03	6.92319	0.957
122.2	13650.8	2.032	6.95582	0.959
122.3	13714.8	2.033	6.98845	0.96
122.4	13780.5	2.035	7.02192	0.962
122.5	13846.2	2.037	7.0554	0.964
122.6	13912.2	2.038	7.08904	0.965
122.7	13978.9	2.04	7.12302	0.967
122.8	14045	2.042	7.15666	0.969
122.9	14109.7	2.043	7.18963	0.97
123	13922.2	2.045	7.09411	0.972
123.1	13361.2	2.047	6.80823	0.974
123.2	13260	2.048	6.75667	0.975
123.3	13305.4	2.05	6.77983	0.977
123.4	13358.2	2.052	6.80671	0.979
123.5	13417.6	2.053	6.83697	0.98
123.6	13480.3	2.055	6.86893	0.982
123.7	13544.6	2.057	6.90172	0.984
123.8	13610.7	2.058	6.93537	0.985
123.9	13676.7	2.06	6.96901	0.987
124	13741.4	2.062	7.00198	0.989
124.1	13806.7	2.063	7.03528	0.99
124.2	13873.8	2.065	7.06943	0.992
124.3	13940.4	2.067	7.10341	0.994
124.4	14005.1	2.068	7.13638	0.995
124.5	14071.5	2.07	7.17019	0.997
124.6	14137.9	2.072	7.204	0.999
124.7	14204.5	2.073	7.23798	1
124.8	14272.2	2.075	7.27247	1.002
124.9	14338.6	2.077	7.30628	1.004
125	14393.3	2.078	7.33418	1.005
125.1	14413.2	2.08	7.34432	1.007
125.2	14449.7	2.082	7.36292	1.009
125.3	14505.1	2.083	7.39115	1.01
125.4	14564.9	2.085	7.42158	1.012
125.5	14625.6	2.087	7.45252	1.014
125.6	14687.9	2.088	7.4843	1.015
125.7	14751	2.09	7.51642	1.017
125.8	14814	2.092	7.54855	1.019
125.9	14878.1	2.093	7.58117	1.02
126	14942.1	2.095	7.6138	1.022
126.1	15006.5	2.097	7.6466	1.024
126.2	15069.2	2.098	7.67855	1.025
126.31	15130.5	2.1	7.70983	1.027
126.41	15191.6	2.102	7.74094	1.029
126.508	15251	2.103	7.7712	1.03
126.608	15311	2.105	7.8018	1.032
126.7	15369.8	2.107	7.83172	1.034
126.8	15336.2	2.108	7.81465	1.035
126.9	15198.9	2.11	7.74465	1.037
127	15194.2	2.112	7.74229	1.039
127.1	15238	2.113	7.7646	1.04
127.2	15286.8	2.115	7.78946	1.042
127.3	15330.3	2.117	7.8116	1.044
127.4	15307	2.118	7.79977	1.045
127.5	15263.9	2.12	7.77779	1.047
127.6	15289.1	2.122	7.79064	1.049
127.7	15334.3	2.123	7.81363	1.05
127.8	15384.4	2.125	7.83916	1.052
127.9	15436.4	2.127	7.8657	1.054
128	15465	2.128	7.88024	1.055
128.1	15465	2.13	7.88024	1.057
128.2	15495.8	2.132	7.89596	1.059
128.3	15543.3	2.133	7.92014	1.06
128.4	15595.7	2.135	7.94685	1.062
128.5	15649.4	2.137	7.97424	1.064
128.601	15700.2	2.138	8.0001	1.065
128.7	15758.6	2.14	8.02986	1.067
128.8	15813.7	2.142	8.05792	1.069
128.9	15869.7	2.143	8.08649	1.07
129	15925.8	2.145	8.11506	1.072
129.1	15981.9	2.147	8.14364	1.074
129.2	16039	2.148	8.17271	1.075
129.3	16094.4	2.15	8.20095	1.077
129.4	16142.8	2.152	8.22563	1.079
129.5	16176	2.153	8.24254	1.08
129.6	16207.8	2.155	8.25877	1.082
129.7	16189.6	2.157	8.24947	1.084
129.8	16110	2.158	8.20889	1.085
129.9	16104.3	2.16	8.20602	1.087
130	16141.8	2.162	8.22512	1.089
130.1	16190.9	2.163	8.25014	1.09
130.203	16240	2.165	8.27516	1.092
130.3	16293.4	2.167	8.30238	1.094
130.4	16344.2	2.168	8.32825	1.095
130.5	16395.6	2.17	8.35445	1.097
130.6	16445.4	2.172	8.37981	1.099
130.7	16494.8	2.173	8.405	1.1
130.801	16540.9	2.175	8.4285	1.102
130.9	16595	2.177	8.45606	1.104
131	16645.8	2.178	8.48192	1.105
131.1	16690.9	2.18	8.50492	1.107
131.2	16740.3	2.182	8.53011	1.109
131.3	16788.4	2.183	8.55462	1.11
131.4	16834.2	2.185	8.57795	1.112
131.5	16875.4	2.187	8.59891	1.114
131.6	16923.5	2.188	8.62343	1.115
131.7	16976.2	2.19	8.65031	1.117
131.8	17029	2.192	8.67719	1.119
131.906	17080.4	2.193	8.70339	1.12
132	17134.5	2.195	8.73095	1.122
132.1	17186.9	2.197	8.75766	1.124
132.2	17238.7	2.198	8.78403	1.125
132.3	17287.1	2.2	8.80872	1.127
132.4	17333.6	2.202	8.83238	1.129
132.508	17380	2.203	8.85605	1.13
132.6	17423.8	2.205	8.87837	1.132
132.7	16851.8	2.207	8.58691	1.134

## Sheet: Sheet2
64.1	0
64.2	0.33
64.3	0.33
64.4	0.66
64.5	0.66
64.6	0
64.7	0
64.8	0.33
64.9	0.66
65	0.66
65.1	0.33
65.2	0.33
65.3	0.33
65.4	0.66
65.5	0.66
65.6	0.33
65.7	0.33
65.8	0.66
65.9	0.66
66	0.33
66.1	0.33
66.2	0.66
66.3	0.99
66.4	0.99
66.5	0.66
66.6	0.99
66.7	0.99
66.8	0.66
66.9	1.32
67	0.99
67.1	0.99
67.2	0.99
67.3	0.99
67.4	0.99
67.5	0.99
67.6	0.99
67.7	0.66
67.8	0.99
67.9	0.99
68	0.66
68.1	0.66
68.2	1.32
68.3	1.649
68.4	1.32
68.5	1.32
68.6	1.32
68.7	1.32
68.8	1.32
68.9	1.979
69	1.649
69.1	1.979
69.2	2.639
69.3	2.639
69.4	2.639
69.5	3.299
69.6	3.959
69.7	3.959
69.8	3.299
69.9	1.979
70	1.32
70.1	1.649
70.2	1.649
70.3	2.309
70.4	2.639
70.5	2.639
70.6	3.629
70.7	3.959
70.8	4.288
70.9	4.618
71	5.608
71.1	6.268
71.2	7.917
71.3	8.907
71.407	10.226
71.5	11.546
71.6	13.525
71.7	15.834
71.8	17.154
71.9	18.803
72	20.452
72.1	22.762
72.2	25.401
72.3	27.71
72.4	29.689
72.5	32.328
72.6	34.637
72.7	37.276
72.8	39.585
72.9	41.895
73	44.863
73.1	47.832
73.2	50.471
73.3	53.77
73.4	56.739
73.5	60.038
73.6	63.666
73.7	67.295
73.8	71.254
73.9	74.882
74	78.841
74.1	82.799
74.2	86.758
74.3	90.387
74.4	94.675
74.5	98.963
74.6	103.252
74.7	107.54
74.8	112.159
74.9	116.117
75	120.405
75.1	124.364
75.2	129.642
75.3	135.25
75.4	140.528
75.5	145.806
75.6	151.084
75.7	156.692
75.8	162.3
75.9	167.248
76	173.516
76.1	179.784
76.2	186.051
76.3	192.649
76.4	198.916
76.5	205.514
76.6	211.782
76.7	218.379
76.8	225.966
76.9	233.224
77	240.151
77.1	247.409
77.2	255.326
77.3	262.583
77.4	270.5
77.5	278.087
77.6	286.004
77.7	293.591
77.8	301.838
77.9	309.755
78	317.673
78.1	325.919
78.2	334.166
78.3	342.413
78.4	350.99
78.5	360.227
78.6	368.474
78.7	377.71
78.8	387.277
78.9	397.173
79	406.74
79.1	415.646
79.2	425.543
79.3	435.439
79.4	445.995
79.5	456.551
79.6	466.448
79.7	477.004
79.8	487.89
79.9	498.776
80	510.321
80.1	521.207
80.2	532.776
80.3	544.691
80.4	555.944
80.5	567.86
80.608	580.106
80.7	592.352
80.8	605.591
80.9	618.168
81	631.407
81.1	644.646
81.2	657.885
81.301	670.131
81.4	684.694
81.5	698.926
81.6	713.158
81.7	727.721
81.8	742.284
81.9	756.516
82	771.41
82.1	786.304
82.2	801.859
82.3	817.415
82.4	832.64
82.5	847.865
82.6	863.752
82.7	879.639
82.8	895.195
82.9	911.743
83	927.63
83.1	943.186
83.2	959.404
83.3	975.622
83.4	992.502
83.5	1009.71
83.6	1027.59
83.7	1045.46
83.8	1063
83.9	1081.2
84	1100.07
84.1	1118.6
84.2	1136.81
84.3	1155.67
84.4	1174.54
84.5	1193.73
84.6	1213.26
84.7	1232.13
84.8	1250.99
84.9	1269.86
85	1289.72
85.1	1309.58
85.209	1330.43
85.3	1350.95
85.4	1371.47
85.5	1392.65
85.6	1413.17
85.7	1433.69
85.8	1454.88
85.9	1476.39
86	1497.57
86.1	1519.41
86.204	1541.92
86.3	1563.43
86.4	1585.28
86.5	1607.79
86.609	1630.29
86.7	1652.8
86.8	1675.97
86.9	1699.47
87	1722.96
87.1	1745.47
87.2	1768.97
87.3	1792.14
87.4	1815.97
87.5	1839.8
87.6	1863.63
87.7	1888.12
87.8	1912.28
87.9	1937.11
88.004	1960.61
88.1	1986.75
88.2	2011.58
88.3	2036.4
88.4	2061.22
88.5	2087.7
88.6	2113.85
88.709	2140.33
88.8	2167.14
88.9	2193.94
89	2220.42
89.1	2247.89
89.2	2274.37
89.3	2302.17
89.4	2329.97
89.5	2358.44
89.6	2385.58
89.7	2412.72
89.8	2439.53
89.9	2467.99
90	2496.46
90.1	2525.25
90.2	2554.38
90.3	2583.83
90.4	2613.62
90.5	2643.08
90.6	2672.87
90.7	2702.99
90.8	2733.1
90.9	2763.22
91	2793.01
91.1	2823.46
91.2	2853.58
91.3	2884.03
91.4	2914.81
91.5	2945.59
91.6	2977.03
91.7	3009.14
91.807	3040.58
91.9	3072.68
92	3105.45
92.1	3138.55
92.2	3170.65
92.3	3204.74
92.4	3238.5
92.5	3273.26
92.6	3306.02
92.707	3340.44
92.8	3374.2
92.9	3408.3
93	3442.39
93.1	3476.81
93.2	3511.56
93.3	3546.64
93.402	3580.07
93.5	3617.47
93.6	3653.88
93.7	3690.29
93.8	3726.03
93.902	3760.45
94	3799.18
94.1	3835.91
94.2	3872.99
94.3	3909.72
94.4	3946.46
94.5	3982.87
94.6	4019.94
94.7	4057.01
94.8	4094.74
94.9	4132.8
95	4171.52
95.107	4210.58
95.2	4248.31
95.3	4286.04
95.4	4324.44
95.5	4363.49
95.6	4402.22
95.7	4442.26
95.802	4480.32
95.9	4522.36
96	4562.41
96.102	4600.8
96.2	4642.84
96.3	4682.22
96.405	4720.61
96.5	4761.99
96.6	4803.03
96.7	4844.07
96.8	4885.44
96.9	4927.14
97	4968.18
97.1	5009.89
97.205	5050.6
97.3	5092.3
97.4	5130.69
97.504	5170.4
97.6	5213.74
97.7	5254.77
97.8	5296.78
97.9	5339.46
98.002	5380.16
98.1	5424.82
98.2	5467.5
98.3	5510.84
98.4	5553.85
98.5	5597.85
98.6	5641.85
98.7	5685.53
98.8	5729.2
98.9	5773.53
99	5817.53
99.105	5860.21
99.2	5904.55
99.3	5948.55
99.4	5992.22
99.5	6036.88
99.6	6082.54
99.7	6128.53
99.8	6174.85
99.905	6220.17
100	6267.81
100.1	6313.8
100.2	6360.78
100.3	6407.76
100.4	6454.74
100.5	6501.06
100.6	6547.05
100.7	6594.02
100.805	6640.67
100.9	6689.31
101	6736.62
101.1	6784.26
101.2	6832.23
101.308	6880.2
101.4	6928.51
101.5	6977.14
101.6	7025.78
101.7	7074.41
101.803	7120.4
101.9	7171.35
102	7220.31
102.1	7269.28
102.2	7317.58
102.3	7365.55
102.4	7414.19
102.5	7463.48
102.603	7510.46
102.7	7561.41
102.8	7610.05
102.9	7658.02
103	7705.99
103.1	7750.66
103.2	7804.25
103.3	7854.87
103.401	7901.19
103.5	7955.45
103.6	8006.07
103.7	8056.36
103.8	8106.31
103.9	8153.95
104	8194.98
104.1	8237.33
104.2	8284.31
104.3	8334.93
104.4	8385.88
104.5	8437.16
104.6	8489.1
104.7	8540.71
104.8	8588.35
104.9	8636.99
105	8688.93
105.106	8740.21
105.2	8794.14
105.3	8846.08
105.401	8890.75
105.5	8944.01
105.6	8996.95
105.7	9050.21
105.803	9100.17
105.9	9154.1
106	9206.37
106.1	9260.3
106.201	9310.26
106.3	9368.82
106.4	9423.07
106.5	9476.34
106.6	9529.61
106.706	9580.89
106.8	9633.16
106.9	9681.13
107.008	9730.43
107.1	9780.72
107.2	9826.7
107.3	9874.01
107.4	9926.29
107.5	9979.22
107.607	10031.2
107.7	10086.4
107.8	10141.3
107.9	10196.3
108	10253
108.1	10309.4
108.2	10365.9
108.306	10420.6
108.4	10477.3
108.5	10533.1
108.6	10588.8
108.7	10643.6
108.8	10699.6
108.902	10751
109.009	10811.4
109.1	10867.5
109.2	10921.6
109.3	10975.3
109.4	11029.7
109.502	11085.8
109.6	11139.2
109.7	11194.6
109.8	11250.4
109.9	11306.4
110	11362.2
110.1	11418.9
110.202	11470.3
110.3	11529.1
110.4	11583.2
110.5	11637.2
110.6	11691.3
110.7	11745.7
110.8	11799.8
110.9	11852.9
111	11897.3
111.1	11941.8
111.2	11990.9
111.3	12033.7
111.4	12077.8
111.5	12117.6
111.6	12149.2
111.704	12191
111.8	12230.5
111.9	12272.3
112	12074.5
112.1	10508.8
112.2	9571.29
112.3	9619.26
112.4	9680.14
112.5	9744.65
112.6	9808.84
112.7	9873.35
112.8	9937.21
112.9	10001.7
113	10065.9
113.1	10129.1
113.2	10193.3
113.3	10258.4
113.4	10322.7
113.5	10386.1
113.6	10449.8
113.7	10513.8
113.8	10577.2
113.9	10639.9
114	10702.3
114.1	10764.6
114.2	10827
114.3	10889.1
114.4	10951.8
114.5	11013.5
114.6	11074.5
114.7	11135.9
114.8	11196.3
114.9	11256.7
115	11317.4
115.1	11377.8
115.2	11437.8
115.3	11497.9
115.4	11557.3
115.5	11613.3
115.6	11669.7
115.7	11729.1
115.8	11788.9
115.9	11849.2
116	11909.3
116.1	11969.7
116.2	12029.1
116.3	12088.1
116.4	12146.5
116.5	12204.6
116.6	12263
116.7	12323
116.8	12384.4
116.9	12446.1
117	12506.5
117.1	12566.5
117.2	12627.3
117.3	12687
117.4	12747
117.5	12808.1
117.6	12868.5
117.7	12928.2
117.8	12986.6
117.9	13046
118	13106
118.1	13166.4
118.2	13225.5
118.3	13284.5
118.4	13344.2
118.5	13403.6
118.6	13463.3
118.7	13523.7
118.8	13585.4
118.9	13647.2
119	13707.9
119.1	13768.9
119.2	13831
119.3	13893.3
119.4	13955.4
119.5	14016.4
119.6	14077.8
119.7	14138.5
119.8	14199.2
119.9	14259.9
120.007	14324.6
120.105	14380.1
120.203	14440.1
120.301	14500.2
120.403	14560.5
120.503	14620.3
120.604	14680.6
120.702	14740.4
120.8	14790.8
120.9	14164.4
121	13111.7
121.1	12978.6
121.2	13030.4
121.3	13089.8
121.4	13154.1
121.5	13220.2
121.6	13284.5
121.7	13348.2
121.8	13408.3
121.9	13465.7
122	13522.7
122.1	13586.8
122.2	13650.8
122.3	13714.8
122.4	13780.5
122.5	13846.2
122.6	13912.2
122.7	13978.9
122.8	14045
122.9	14109.7
123	13922.2
123.1	13361.2
123.2	13260
123.3	13305.4
123.4	13358.2
123.5	13417.6
123.6	13480.3
123.7	13544.6
123.8	13610.7
123.9	13676.7
124	13741.4
124.1	13806.7
124.2	13873.8
124.3	13940.4
124.4	14005.1
124.5	14071.5
124.6	14137.9
124.7	14204.5
124.8	14272.2
124.9	14338.6
125	14393.3
125.1	14413.2
125.2	14449.7
125.3	14505.1
125.4	14564.9
125.5	14625.6
125.6	14687.9
125.7	14751
125.8	14814
125.9	14878.1
126	14942.1
126.1	15006.5
126.2	15069.2
126.31	15130.5
126.41	15191.6
126.508	15251
126.608	15311
126.7	15369.8
126.8	15336.2
126.9	15198.9
127	15194.2
127.1	15238
127.2	15286.8
127.3	15330.3
127.4	15307
127.5	15263.9
127.6	15289.1
127.7	15334.3
127.8	15384.4
127.9	15436.4
128	15465
128.1	15465
128.2	15495.8
128.3	15543.3
128.4	15595.7
128.5	15649.4
128.601	15700.2
128.7	15758.6
128.8	15813.7
128.9	15869.7
129	15925.8
129.1	15981.9
129.2	16039
129.3	16094.4
129.4	16142.8
129.5	16176
129.6	16207.8
129.7	16189.6
129.8	16110
129.9	16104.3
130	16141.8
130.1	16190.9
130.203	16240
130.3	16293.4
130.4	16344.2
130.5	16395.6
130.6	16445.4
130.7	16494.8
130.801	16540.9
130.9	16595
131	16645.8
131.1	16690.9
131.2	16740.3
131.3	16788.4
131.4	16834.2
131.5	16875.4
131.6	16923.5
131.7	16976.2
131.8	17029
131.906	17080.4
132	17134.5
132.1	17186.9
132.2	17238.7
132.3	17287.1
132.4	17333.6
132.508	17380
132.6	17423.8
132.7	16851.8
