# Supplementary material for: Macro/Microfracture evolution and instability behaviors of high-temperature granite under water-cooling subjected to Brazilian splitting test using the DIC technique
Source: PLoS One. 2023 Nov 29;18(11):e0294258. doi: 10.1371/journal.pone.0294258 (PMC10686506; doi:10.1371/journal.pone.0294258)
Supplement: S1 Data — (ZIP) [file pone.0294258.s001.zip › ┐╣└¡╟┐╢╚/r1050.xlsx]

## Sheet: Sheet1
时间(s)	力(N)	位移(mm)	应力（MPa）	最大力	1216.57
0	0	0	0
0	0	0	0
122.1	1216.57	2.0301	0.61991
1230	1032	1230	0.52586
0	-1.31951	0.000233333	-0.000672363
0	54	10	0.0275159
0	0	0	0
0	0	0	0
0	0	0	0
0	0	0	0
129.485	90.387	-2.567	0.0460571
0.2	0	0.001	0
0.3	0	0.002	0
0.4	0	0.003	0
0.5	0	0.004	0
0.6	0	0.006	0
0.7	-0.33	0.007	-0.000168153
0.8	-0.33	0.009	-0.000168153
0.9	-0.33	0.01	-0.000168153
1	0	0.012	0
1.1	0	0.014	0
1.2	0	0.015	0
1.3	-0.33	0.017	-0.000168153
1.4	-0.66	0.019	-0.000336306
1.5	-0.33	0.02	-0.000168153
1.6	-0.33	0.022	-0.000168153
1.7	-0.66	0.024	-0.000336306
1.8	-0.66	0.025	-0.000336306
1.9	-0.33	0.027	-0.000168153
2	-0.33	0.029	-0.000168153
2.1	-0.33	0.03	-0.000168153
2.2	-0.66	0.032	-0.000336306
2.3	-0.33	0.034	-0.000168153
2.4	-0.33	0.035	-0.000168153
2.5	-0.66	0.037	-0.000336306
2.6	-0.66	0.039	-0.000336306
2.7	-0.66	0.04	-0.000336306
2.8	-0.66	0.042	-0.000336306
2.9	-0.66	0.044	-0.000336306
3	-0.99	0.045	-0.000504459
3.1	-0.66	0.047	-0.000336306
3.2	-0.33	0.049	-0.000168153
3.3	0	0.05	0
3.4	0	0.052	0
3.5	-0.66	0.054	-0.000336306
3.6	-0.33	0.055	-0.000168153
3.7	-0.66	0.057	-0.000336306
3.8	-0.66	0.059	-0.000336306
3.9	-0.33	0.06	-0.000168153
4	-0.66	0.062	-0.000336306
4.1	-0.99	0.064	-0.000504459
4.2	-0.99	0.065	-0.000504459
4.3	-0.99	0.067	-0.000504459
4.4	-0.99	0.069	-0.000504459
4.5	-1.32	0.07	-0.000672611
4.6	-0.99	0.072	-0.000504459
4.7	-0.99	0.074	-0.000504459
4.8	-0.99	0.075	-0.000504459
4.9	-0.66	0.077	-0.000336306
5	-0.33	0.079	-0.000168153
5.1	-0.66	0.08	-0.000336306
5.2	-0.99	0.082	-0.000504459
5.3	-0.33	0.084	-0.000168153
5.4	-0.33	0.085	-0.000168153
5.5	-0.66	0.087	-0.000336306
5.6	-0.33	0.089	-0.000168153
5.7	-0.66	0.09	-0.000336306
5.8	-0.33	0.092	-0.000168153
5.9	-0.33	0.094	-0.000168153
6	-0.33	0.095	-0.000168153
6.1	-0.66	0.097	-0.000336306
6.2	-0.66	0.099	-0.000336306
6.3	-0.66	0.1	-0.000336306
6.4	-0.66	0.102	-0.000336306
6.5	-0.33	0.104	-0.000168153
6.6	-0.33	0.105	-0.000168153
6.7	-0.66	0.107	-0.000336306
6.8	-0.33	0.109	-0.000168153
6.9	-0.66	0.11	-0.000336306
7	-0.66	0.112	-0.000336306
7.1	-0.33	0.114	-0.000168153
7.2	-0.66	0.115	-0.000336306
7.3	0	0.117	0
7.4	0	0.119	0
7.5	-0.33	0.12	-0.000168153
7.6	-0.66	0.122	-0.000336306
7.7	-0.66	0.124	-0.000336306
7.8	-0.66	0.125	-0.000336306
7.9	-0.99	0.127	-0.000504459
8	-0.66	0.129	-0.000336306
8.1	-0.33	0.13	-0.000168153
8.2	-0.33	0.132	-0.000168153
8.3	-0.66	0.134	-0.000336306
8.4	-0.99	0.135	-0.000504459
8.5	-0.66	0.137	-0.000336306
8.6	-0.66	0.139	-0.000336306
8.7	-0.99	0.14	-0.000504459
8.8	-0.99	0.142	-0.000504459
8.9	-0.66	0.144	-0.000336306
9	-0.33	0.145	-0.000168153
9.1	-0.33	0.147	-0.000168153
9.2	-0.33	0.149	-0.000168153
9.3	0	0.15	0
9.4	-0.33	0.152	-0.000168153
9.5	-0.33	0.154	-0.000168153
9.6	-0.33	0.155	-0.000168153
9.7	-0.66	0.157	-0.000336306
9.8	-0.66	0.159	-0.000336306
9.9	-0.33	0.16	-0.000168153
10	0	0.162	0
10.1	0	0.164	0
10.2	-0.33	0.165	-0.000168153
10.3	-0.66	0.167	-0.000336306
10.4	-0.33	0.169	-0.000168153
10.5	0	0.17	0
10.6	0	0.172	0
10.7	-0.66	0.174	-0.000336306
10.8	-0.66	0.175	-0.000336306
10.9	-0.66	0.177	-0.000336306
11	-0.66	0.179	-0.000336306
11.1	-0.66	0.18	-0.000336306
11.2	-0.66	0.182	-0.000336306
11.3	-0.33	0.184	-0.000168153
11.4	0	0.185	0
11.5	-0.33	0.187	-0.000168153
11.6	-0.33	0.189	-0.000168153
11.7	-0.66	0.19	-0.000336306
11.8	0	0.192	0
11.9	-0.33	0.194	-0.000168153
12	-0.99	0.195	-0.000504459
12.1	-0.66	0.197	-0.000336306
12.2	-0.33	0.199	-0.000168153
12.3	-0.66	0.2	-0.000336306
12.4	-0.66	0.202	-0.000336306
12.5	-0.66	0.204	-0.000336306
12.6	-0.33	0.205	-0.000168153
12.7	-0.33	0.207	-0.000168153
12.8	-0.33	0.209	-0.000168153
12.9	-0.66	0.21	-0.000336306
13	-0.33	0.212	-0.000168153
13.1	-0.33	0.214	-0.000168153
13.2	-0.33	0.215	-0.000168153
13.3	-0.66	0.217	-0.000336306
13.4	-0.66	0.219	-0.000336306
13.5	-0.66	0.22	-0.000336306
13.6	-0.33	0.222	-0.000168153
13.7	-0.33	0.224	-0.000168153
13.8	-0.66	0.225	-0.000336306
13.9	-0.66	0.227	-0.000336306
14	-0.66	0.229	-0.000336306
14.1	-0.33	0.23	-0.000168153
14.2	-0.33	0.232	-0.000168153
14.3	-0.33	0.234	-0.000168153
14.4	-0.33	0.235	-0.000168153
14.5	0	0.237	0
14.6	0	0.239	0
14.7	-0.33	0.24	-0.000168153
14.8	-0.33	0.242	-0.000168153
14.9	-0.33	0.244	-0.000168153
15	-0.33	0.245	-0.000168153
15.1	0	0.247	0
15.2	0.33	0.249	0.000168153
15.3	0	0.25	0
15.4	0	0.252	0
15.5	0	0.254	0
15.6	0	0.255	0
15.7	0	0.257	0
15.8	0	0.259	0
15.9	-0.33	0.26	-0.000168153
16	-0.33	0.262	-0.000168153
16.1	-0.33	0.264	-0.000168153
16.2	-0.66	0.265	-0.000336306
16.3	-0.66	0.267	-0.000336306
16.4	-0.66	0.269	-0.000336306
16.5	-0.66	0.27	-0.000336306
16.6	-0.66	0.272	-0.000336306
16.7	-0.33	0.274	-0.000168153
16.8	-0.33	0.275	-0.000168153
16.9	-0.66	0.277	-0.000336306
17	-0.33	0.279	-0.000168153
17.1	-0.33	0.28	-0.000168153
17.2	-0.33	0.282	-0.000168153
17.3	-0.33	0.284	-0.000168153
17.4	-0.66	0.285	-0.000336306
17.5	-0.66	0.287	-0.000336306
17.6	-0.33	0.289	-0.000168153
17.7	-0.33	0.29	-0.000168153
17.8	-0.33	0.292	-0.000168153
17.9	0	0.294	0
18	0	0.295	0
18.1	-0.33	0.297	-0.000168153
18.2	0	0.299	0
18.3	-0.33	0.3	-0.000168153
18.4	-0.66	0.302	-0.000336306
18.5	0.33	0.304	0.000168153
18.6	0.33	0.305	0.000168153
18.7	0	0.307	0
18.8	0	0.309	0
18.9	0	0.31	0
19	0	0.312	0
19.1	0	0.314	0
19.2	0	0.315	0
19.3	0	0.317	0
19.4	0	0.319	0
19.5	-0.66	0.32	-0.000336306
19.6	-0.66	0.322	-0.000336306
19.7	-0.33	0.324	-0.000168153
19.8	-0.33	0.325	-0.000168153
19.9	-0.33	0.327	-0.000168153
20	-0.66	0.329	-0.000336306
20.1	0	0.33	0
20.2	-0.33	0.332	-0.000168153
20.3	-0.33	0.334	-0.000168153
20.4	-0.33	0.335	-0.000168153
20.5	-0.33	0.337	-0.000168153
20.6	-0.33	0.339	-0.000168153
20.7	-0.66	0.34	-0.000336306
20.8	-0.33	0.342	-0.000168153
20.9	0	0.343	0
21	0	0.345	0
21.1	-0.66	0.347	-0.000336306
21.2	-0.66	0.349	-0.000336306
21.3	-0.66	0.35	-0.000336306
21.4	-0.66	0.352	-0.000336306
21.5	-0.99	0.354	-0.000504459
21.6	-0.33	0.355	-0.000168153
21.7	-0.33	0.357	-0.000168153
21.8	-0.66	0.359	-0.000336306
21.9	-0.66	0.36	-0.000336306
22	-0.66	0.362	-0.000336306
22.1	-0.33	0.364	-0.000168153
22.2	-0.66	0.365	-0.000336306
22.3	-0.99	0.367	-0.000504459
22.4	-0.33	0.369	-0.000168153
22.5	-0.66	0.37	-0.000336306
22.6	-0.66	0.372	-0.000336306
22.7	-0.66	0.374	-0.000336306
22.8	-0.66	0.375	-0.000336306
22.9	-0.33	0.377	-0.000168153
23	-0.33	0.379	-0.000168153
23.1	-0.66	0.38	-0.000336306
23.2	-0.66	0.382	-0.000336306
23.3	-0.66	0.384	-0.000336306
23.4	-0.66	0.385	-0.000336306
23.5	-0.66	0.387	-0.000336306
23.6	-0.33	0.389	-0.000168153
23.7	-0.33	0.39	-0.000168153
23.8	-0.33	0.392	-0.000168153
23.9	0	0.394	0
24	-0.33	0.395	-0.000168153
24.1	0	0.397	0
24.2	-0.33	0.399	-0.000168153
24.3	-0.33	0.4	-0.000168153
24.4	-0.33	0.402	-0.000168153
24.5	-0.33	0.404	-0.000168153
24.6	-0.33	0.405	-0.000168153
24.7	-0.33	0.407	-0.000168153
24.8	-0.33	0.409	-0.000168153
24.9	-0.33	0.41	-0.000168153
25	-0.66	0.412	-0.000336306
25.1	-0.33	0.414	-0.000168153
25.2	-0.33	0.415	-0.000168153
25.3	-0.33	0.417	-0.000168153
25.4	-0.33	0.419	-0.000168153
25.5	-0.33	0.42	-0.000168153
25.6	-0.33	0.422	-0.000168153
25.7	-0.33	0.424	-0.000168153
25.8	-0.99	0.425	-0.000504459
25.9	-0.33	0.427	-0.000168153
26	-0.33	0.429	-0.000168153
26.1	-0.33	0.43	-0.000168153
26.2	-0.33	0.432	-0.000168153
26.3	-0.33	0.434	-0.000168153
26.4	0	0.435	0
26.5	0	0.437	0
26.6	0	0.439	0
26.7	-0.33	0.44	-0.000168153
26.8	-0.33	0.442	-0.000168153
26.9	0	0.444	0
27	0	0.445	0
27.1	0	0.447	0
27.2	0	0.449	0
27.3	0	0.45	0
27.4	0.33	0.452	0.000168153
27.5	0.33	0.454	0.000168153
27.6	0.33	0.455	0.000168153
27.7	0.33	0.457	0.000168153
27.8	-0.33	0.459	-0.000168153
27.9	0	0.46	0
28	0	0.462	0
28.1	-0.33	0.464	-0.000168153
28.2	-0.33	0.465	-0.000168153
28.3	-0.33	0.467	-0.000168153
28.4	0	0.469	0
28.5	-0.33	0.47	-0.000168153
28.6	-0.33	0.472	-0.000168153
28.7	-0.33	0.474	-0.000168153
28.8	-0.33	0.475	-0.000168153
28.9	-0.33	0.477	-0.000168153
29	-0.66	0.479	-0.000336306
29.1	-0.33	0.48	-0.000168153
29.2	0	0.482	0
29.3	0	0.484	0
29.4	0	0.485	0
29.5	0	0.487	0
29.6	0	0.489	0
29.7	0	0.49	0
29.8	0	0.492	0
29.9	0	0.494	0
30	0	0.495	0
30.1	0	0.497	0
30.2	0	0.499	0
30.3	0	0.5	0
30.4	0.33	0.502	0.000168153
30.5	0	0.504	0
30.6	0.33	0.505	0.000168153
30.7	0	0.507	0
30.8	-0.33	0.509	-0.000168153
30.9	-0.33	0.51	-0.000168153
31	-0.33	0.512	-0.000168153
31.1	0	0.514	0
31.2	0	0.515	0
31.3	0	0.517	0
31.4	0.33	0.519	0.000168153
31.5	0.66	0.52	0.000336306
31.6	0.33	0.522	0.000168153
31.7	0	0.524	0
31.8	0	0.525	0	0
31.9	0.66	0.527	0.000336306	0.002
32	0.66	0.529	0.000336306	0.004
32.1	0.66	0.53	0.000336306	0.005
32.2	0.66	0.532	0.000336306	0.007
32.3	0.66	0.534	0.000336306	0.009
32.4	0.99	0.535	0.000504459	0.01
32.5	0.99	0.537	0.000504459	0.012
32.6	0.99	0.539	0.000504459	0.014
32.7	0.99	0.54	0.000504459	0.015
32.8	1.32	0.542	0.000672611	0.017
32.9	1.32	0.544	0.000672611	0.019
33	0.99	0.545	0.000504459	0.02
33.1	0.99	0.547	0.000504459	0.022
33.2	1.32	0.549	0.000672611	0.024
33.3	1.979	0.55	0.00100841	0.025
33.4	2.309	0.552	0.00117656	0.027
33.5	2.309	0.554	0.00117656	0.029
33.6	2.309	0.555	0.00117656	0.03
33.7	2.309	0.557	0.00117656	0.032
33.8	2.309	0.559	0.00117656	0.034
33.9	2.969	0.56	0.00151287	0.035
34	2.969	0.562	0.00151287	0.037
34.1	2.969	0.564	0.00151287	0.039
34.2	3.299	0.565	0.00168102	0.04
34.3	3.299	0.567	0.00168102	0.042
34.4	3.299	0.569	0.00168102	0.044
34.5	3.959	0.57	0.00201732	0.045
34.6	3.629	0.572	0.00184917	0.047
34.7	3.959	0.574	0.00201732	0.049
34.8	3.959	0.575	0.00201732	0.05
34.9	3.959	0.577	0.00201732	0.052
35	4.618	0.579	0.00235312	0.054
35.1	4.948	0.58	0.00252127	0.055
35.2	4.948	0.582	0.00252127	0.057
35.3	4.618	0.584	0.00235312	0.059
35.4	5.608	0.585	0.00285758	0.06
35.5	5.278	0.587	0.00268943	0.062
35.6	5.608	0.589	0.00285758	0.064
35.7	5.938	0.59	0.00302573	0.065
35.8	6.268	0.592	0.00319389	0.067
35.9	6.268	0.594	0.00319389	0.069
36	6.598	0.595	0.00336204	0.07
36.1	6.598	0.597	0.00336204	0.072
36.2	6.927	0.599	0.00352968	0.074
36.3	7.257	0.6	0.00369783	0.075
36.4	7.587	0.602	0.00386599	0.077
36.5	7.587	0.604	0.00386599	0.079
36.6	7.917	0.605	0.00403414	0.08
36.7	8.247	0.607	0.00420229	0.082
36.8	8.247	0.609	0.00420229	0.084
36.9	8.577	0.61	0.00437045	0.085
37	8.577	0.612	0.00437045	0.087
37.1	8.577	0.614	0.00437045	0.089
37.2	8.907	0.615	0.0045386	0.09
37.3	9.566	0.617	0.00487439	0.092
37.4	9.566	0.619	0.00487439	0.094
37.5	9.566	0.62	0.00487439	0.095
37.6	9.237	0.622	0.00470675	0.097
37.7	9.566	0.624	0.00487439	0.099
37.8	9.566	0.625	0.00487439	0.1
37.9	9.566	0.627	0.00487439	0.102
38	9.896	0.629	0.00504255	0.104
38.1	10.226	0.63	0.0052107	0.105
38.2	9.896	0.632	0.00504255	0.107
38.3	9.896	0.634	0.00504255	0.109
38.4	10.226	0.635	0.0052107	0.11
38.5	10.886	0.637	0.00554701	0.112
38.6	10.886	0.639	0.00554701	0.114
38.7	11.216	0.64	0.00571516	0.115
38.8	11.216	0.642	0.00571516	0.117
38.9	10.886	0.644	0.00554701	0.119
39	10.886	0.645	0.00554701	0.12
39.1	11.216	0.647	0.00571516	0.122
39.2	11.546	0.649	0.00588331	0.124
39.3	11.876	0.65	0.00605146	0.125
39.4	12.205	0.652	0.00621911	0.127
39.5	12.205	0.654	0.00621911	0.129
39.6	12.205	0.655	0.00621911	0.13
39.7	12.205	0.657	0.00621911	0.132
39.8	12.205	0.659	0.00621911	0.134
39.9	12.865	0.66	0.00655541	0.135
40	13.195	0.662	0.00672357	0.137
40.1	13.855	0.664	0.00705987	0.139
40.2	14.515	0.665	0.00739618	0.14
40.3	14.845	0.667	0.00756433	0.142
40.4	14.515	0.669	0.00739618	0.144
40.5	14.845	0.67	0.00756433	0.145
40.6	15.504	0.672	0.00790013	0.147
40.7	15.504	0.674	0.00790013	0.149
40.8	15.834	0.675	0.00806828	0.15
40.9	16.164	0.677	0.00823643	0.152
41	16.824	0.679	0.00857274	0.154
41.1	16.824	0.68	0.00857274	0.155
41.2	17.154	0.682	0.00874089	0.157
41.3	17.154	0.684	0.00874089	0.159
41.4	17.484	0.685	0.00890904	0.16
41.5	17.813	0.687	0.00907669	0.162
41.6	17.813	0.689	0.00907669	0.164
41.7	17.813	0.69	0.00907669	0.165
41.8	18.473	0.692	0.00941299	0.167
41.9	19.133	0.693	0.0097493	0.168
42	19.133	0.695	0.0097493	0.17
42.1	19.133	0.697	0.0097493	0.172
42.2	19.463	0.699	0.00991745	0.174
42.3	19.463	0.7	0.00991745	0.175
42.4	19.463	0.702	0.00991745	0.177
42.5	20.123	0.704	0.0102538	0.179
42.6	20.123	0.705	0.0102538	0.18
42.7	20.123	0.707	0.0102538	0.182
42.8	20.123	0.709	0.0102538	0.184
42.9	20.452	0.71	0.0104214	0.185
43	20.782	0.712	0.0105896	0.187
43.1	20.782	0.714	0.0105896	0.189
43.2	20.782	0.715	0.0105896	0.19
43.3	21.112	0.717	0.0107577	0.192
43.4	21.772	0.719	0.011094	0.194
43.5	21.772	0.72	0.011094	0.195
43.6	21.772	0.722	0.011094	0.197
43.7	22.102	0.724	0.0112622	0.199
43.8	22.432	0.725	0.0114303	0.2
43.9	22.432	0.727	0.0114303	0.202
44	22.762	0.729	0.0115985	0.204
44.1	23.091	0.73	0.0117661	0.205
44.2	23.421	0.732	0.0119343	0.207
44.3	24.081	0.734	0.0122706	0.209
44.4	24.081	0.735	0.0122706	0.21
44.5	24.081	0.737	0.0122706	0.212
44.6	24.081	0.739	0.0122706	0.214
44.7	24.411	0.74	0.0124387	0.215
44.8	25.071	0.742	0.012775	0.217
44.9	25.071	0.743	0.012775	0.218
45	25.071	0.745	0.012775	0.22
45.1	25.071	0.747	0.012775	0.222
45.2	25.73	0.749	0.0131108	0.224
45.3	25.73	0.75	0.0131108	0.225
45.4	26.39	0.752	0.0134471	0.227
45.5	26.39	0.754	0.0134471	0.229
45.6	27.05	0.755	0.0137834	0.23
45.7	27.38	0.757	0.0139516	0.232
45.8	27.38	0.759	0.0139516	0.234
45.9	28.04	0.76	0.0142879	0.235
46	28.699	0.762	0.0146237	0.237
46.1	28.37	0.764	0.0144561	0.239
46.2	28.699	0.765	0.0146237	0.24
46.3	29.029	0.767	0.0147918	0.242
46.4	29.029	0.769	0.0147918	0.244
46.5	29.029	0.77	0.0147918	0.245
46.6	29.359	0.772	0.01496	0.247
46.7	29.689	0.774	0.0151282	0.249
46.8	30.019	0.775	0.0152963	0.25
46.9	30.679	0.777	0.0156326	0.252
47	30.679	0.779	0.0156326	0.254
47.1	31.009	0.78	0.0158008	0.255
47.2	31.668	0.782	0.0161366	0.257
47.3	32.328	0.784	0.0164729	0.259
47.4	32.328	0.785	0.0164729	0.26
47.5	32.658	0.787	0.016641	0.262
47.6	33.318	0.789	0.0169773	0.264
47.7	33.648	0.79	0.0171455	0.265
47.8	33.648	0.792	0.0171455	0.267
47.9	33.977	0.794	0.0173131	0.269
48	34.307	0.795	0.0174813	0.27
48.1	34.637	0.797	0.0176494	0.272
48.2	35.297	0.799	0.0179857	0.274
48.3	35.627	0.8	0.0181539	0.275
48.4	35.627	0.802	0.0181539	0.277
48.5	35.627	0.803	0.0181539	0.278
48.6	36.616	0.805	0.0186578	0.28
48.7	37.276	0.807	0.0189941	0.282
48.8	38.266	0.808	0.0194986	0.283
48.9	39.255	0.81	0.0200025	0.285
49	39.585	0.812	0.0201707	0.287
49.1	40.575	0.813	0.0206752	0.288
49.2	41.565	0.815	0.0211796	0.29
49.3	42.224	0.817	0.0215154	0.292
49.4	43.214	0.818	0.0220199	0.293
49.5	43.214	0.82	0.0220199	0.295
49.6	43.874	0.822	0.0223562	0.297
49.7	44.863	0.823	0.0228601	0.298
49.8	45.523	0.825	0.0231964	0.3
49.9	46.183	0.827	0.0235327	0.302
50	46.513	0.828	0.0237009	0.303
50.1	46.843	0.83	0.023869	0.305
50.2	46.183	0.832	0.0235327	0.307
50.3	45.853	0.834	0.0233646	0.309
50.4	46.843	0.835	0.023869	0.31
50.5	47.502	0.837	0.0242048	0.312
50.6	48.162	0.839	0.0245411	0.314
50.7	48.822	0.84	0.0248775	0.315
50.8	49.812	0.842	0.0253819	0.317
50.9	50.471	0.844	0.0257177	0.319
51	51.131	0.845	0.026054	0.32
51.1	52.121	0.847	0.0265585	0.322
51.2	52.78	0.849	0.0268943	0.324
51.3	53.77	0.85	0.0273987	0.325
51.4	54.1	0.852	0.0275669	0.327
51.5	54.76	0.854	0.0279032	0.329
51.6	55.09	0.855	0.0280713	0.33
51.7	55.42	0.857	0.0282395	0.332
51.8	56.409	0.859	0.0287434	0.334
51.9	57.069	0.86	0.0290797	0.335
52	57.729	0.862	0.0294161	0.337
52.1	58.388	0.864	0.0297518	0.339
52.2	59.048	0.865	0.0300882	0.34
52.3	59.378	0.867	0.0302563	0.342
52.4	59.708	0.869	0.0304245	0.344
52.5	60.368	0.87	0.0307608	0.345
52.6	61.027	0.872	0.0310966	0.347
52.7	62.017	0.873	0.031601	0.348
52.8	63.337	0.875	0.0322736	0.35
52.9	63.337	0.877	0.0322736	0.352
53	63.666	0.878	0.0324413	0.353
53.1	64.656	0.88	0.0329457	0.355
53.2	65.316	0.882	0.033282	0.357
53.3	65.316	0.883	0.033282	0.358
53.4	65.976	0.885	0.0336183	0.36
53.5	67.295	0.887	0.0342904	0.362
53.6	68.285	0.888	0.0347949	0.363
53.7	68.285	0.89	0.0347949	0.365
53.8	68.945	0.892	0.0351312	0.367
53.9	69.274	0.893	0.0352989	0.368
54	70.264	0.895	0.0358033	0.37
54.1	70.594	0.897	0.0359715	0.372
54.2	71.254	0.899	0.0363078	0.374
54.3	71.913	0.9	0.0366436	0.375
54.4	72.573	0.902	0.0369799	0.377
54.5	73.563	0.904	0.0374843	0.379
54.6	74.223	0.905	0.0378206	0.38
54.7	74.882	0.907	0.0381564	0.382
54.8	75.542	0.909	0.0384927	0.384
54.9	76.532	0.91	0.0389972	0.385
55	77.191	0.912	0.039333	0.387
55.1	77.521	0.914	0.0395011	0.389
55.2	78.181	0.915	0.0398375	0.39
55.3	79.171	0.917	0.0403419	0.392
55.4	80.16	0.919	0.0408459	0.394
55.5	80.49	0.92	0.041014	0.395
55.6	81.15	0.922	0.0413503	0.397
55.7	82.14	0.924	0.0418548	0.399
55.8	82.799	0.925	0.0421906	0.4
55.9	83.459	0.927	0.0425269	0.402
56	84.119	0.929	0.0428632	0.404
56.1	84.779	0.93	0.0431995	0.405
56.2	85.768	0.932	0.0437034	0.407
56.3	86.428	0.934	0.0440397	0.409
56.4	87.418	0.935	0.0445442	0.41
56.5	88.077	0.937	0.04488	0.412
56.6	89.727	0.939	0.0457208	0.414
56.7	90.387	0.94	0.0460571	0.415
56.8	91.046	0.942	0.0463929	0.417
56.9	91.706	0.943	0.0467292	0.418
57	93.026	0.945	0.0474018	0.42
57.1	94.345	0.947	0.0480739	0.422
57.2	95.005	0.948	0.0484102	0.423
57.3	95.995	0.95	0.0489146	0.425
57.4	97.314	0.952	0.0495868	0.427
57.5	97.974	0.953	0.0499231	0.428
57.6	98.963	0.955	0.050427	0.43
57.7	99.953	0.957	0.0509315	0.432
57.8	100.283	0.958	0.0510996	0.433
57.9	101.273	0.96	0.0516041	0.435
58	102.262	0.962	0.052108	0.437
58.1	103.252	0.963	0.0526125	0.438
58.2	103.912	0.965	0.0529488	0.44
58.3	104.571	0.967	0.0532846	0.442
58.4	105.561	0.969	0.053789	0.444
58.5	106.551	0.97	0.0542935	0.445
58.6	107.87	0.972	0.0549656	0.447
58.7	108.86	0.974	0.0554701	0.449
58.8	109.52	0.975	0.0558064	0.45
58.9	111.169	0.977	0.0566466	0.452
59	112.159	0.979	0.0571511	0.454
59.1	113.148	0.98	0.057655	0.455
59.2	114.138	0.982	0.0581595	0.457
59.3	115.127	0.983	0.0586634	0.458
59.4	116.447	0.985	0.0593361	0.46
59.5	117.766	0.987	0.0600082	0.462
59.6	119.086	0.988	0.0606808	0.463
59.7	120.076	0.99	0.0611852	0.465
59.8	120.735	0.992	0.061521	0.467
59.9	122.055	0.993	0.0621936	0.468
60	123.374	0.995	0.0628657	0.47
60.1	124.364	0.997	0.0633702	0.472
60.2	125.354	0.998	0.0638746	0.473
60.3	126.673	1	0.0645468	0.475
60.4	127.993	1.002	0.0652194	0.477
60.5	128.652	1.003	0.0655552	0.478
60.602	130.302	1.005	0.0663959	0.48
60.7	131.621	1.007	0.067068	0.482
60.8	132.611	1.008	0.0675725	0.483
60.9	134.26	1.01	0.0684127	0.485
61	134.92	1.012	0.068749	0.487
61.1	136.24	1.013	0.0694217	0.488
61.2	137.889	1.015	0.0702619	0.49
61.3	139.209	1.017	0.0709345	0.492
61.4	140.858	1.018	0.0717748	0.493
61.5	141.848	1.02	0.0722792	0.495
61.6	143.167	1.022	0.0729513	0.497
61.7	144.157	1.023	0.0734558	0.498
61.8	145.806	1.025	0.0742961	0.5
61.9	147.126	1.027	0.0749687	0.502
62	148.775	1.028	0.0758089	0.503
62.1	150.424	1.03	0.0766492	0.505
62.2	152.074	1.032	0.0774899	0.507
62.3	153.393	1.034	0.078162	0.509
62.4	154.713	1.035	0.0788346	0.51
62.5	156.362	1.037	0.0796749	0.512
62.6	158.012	1.039	0.0805157	0.514
62.7	159.331	1.04	0.0811878	0.515
62.8	160.98	1.042	0.082028	0.517
62.9	162.96	1.044	0.0830369	0.519
63	164.609	1.045	0.0838772	0.52
63.1	166.259	1.047	0.084718	0.522
63.2	168.238	1.049	0.0857264	0.524
63.3	170.217	1.05	0.0867348	0.525
63.4	172.196	1.052	0.0877432	0.527
63.5	173.846	1.054	0.0885839	0.529
63.6	175.825	1.055	0.0895924	0.53
63.7	177.474	1.057	0.0904326	0.532
63.8	179.454	1.059	0.0914415	0.534
63.9	181.763	1.06	0.0926181	0.535
64	183.742	1.062	0.0936265	0.537
64.1	185.391	1.063	0.0944668	0.538
64.2	187.701	1.065	0.0956438	0.54
64.3	189.68	1.067	0.0966522	0.542
64.4	191.659	1.068	0.0976606	0.543
64.5	193.638	1.07	0.098669	0.545
64.6	196.607	1.072	0.100182	0.547
64.7	198.587	1.073	0.101191	0.548
64.8	200.896	1.075	0.102367	0.55
64.9	202.875	1.077	0.103376	0.552
65	205.514	1.078	0.104721	0.553
65.1	207.823	1.08	0.105897	0.555
65.2	210.132	1.082	0.107074	0.557
65.3	212.771	1.083	0.108418	0.558
65.4	214.751	1.085	0.109427	0.56
65.5	216.73	1.087	0.110436	0.562
65.6	219.369	1.088	0.11178	0.563
65.7	222.008	1.09	0.113125	0.565
65.8	224.647	1.092	0.11447	0.567
65.9	227.286	1.093	0.115815	0.568
66	229.595	1.095	0.116991	0.57
66.1	231.904	1.097	0.118168	0.572
66.2	234.543	1.099	0.119512	0.574
66.3	237.512	1.1	0.121025	0.575
66.4	239.821	1.102	0.122202	0.577
66.5	242.46	1.104	0.123546	0.579
66.6	245.099	1.105	0.124891	0.58
66.7	247.738	1.107	0.126236	0.582
66.8	250.377	1.109	0.127581	0.584
66.9	253.016	1.11	0.128925	0.585
67	255.985	1.112	0.130438	0.587
67.1	258.624	1.114	0.131783	0.589
67.2	261.263	1.115	0.133128	0.59
67.3	263.573	1.117	0.134305	0.592
67.4	266.541	1.119	0.135817	0.594
67.5	269.18	1.12	0.137162	0.595
67.6	271.819	1.122	0.138506	0.597
67.7	274.788	1.124	0.140019	0.599
67.8	277.098	1.125	0.141196	0.6
67.9	279.737	1.127	0.142541	0.602
68	282.705	1.128	0.144054	0.603
68.1	285.674	1.13	0.145566	0.605
68.2	287.984	1.132	0.146743	0.607
68.3	290.952	1.133	0.148256	0.608
68.4	294.251	1.135	0.149937	0.61
68.5	297.55	1.137	0.151618	0.612
68.6	299.859	1.138	0.152794	0.613
68.7	302.498	1.14	0.154139	0.615
68.8	305.137	1.142	0.155484	0.617
68.9	307.776	1.143	0.156829	0.618
69	310.415	1.145	0.158173	0.62
69.1	313.714	1.147	0.159854	0.622
69.2	317.013	1.148	0.161535	0.623
69.3	319.652	1.15	0.16288	0.625
69.4	322.621	1.152	0.164393	0.627
69.5	325.26	1.153	0.165738	0.628
69.6	327.569	1.155	0.166914	0.63
69.7	330.868	1.157	0.168595	0.632
69.8	333.507	1.159	0.16994	0.634
69.9	336.146	1.16	0.171285	0.635
70	339.444	1.162	0.172965	0.637
70.1	342.413	1.163	0.174478	0.638
70.2	345.382	1.165	0.175991	0.64
70.3	348.351	1.167	0.177504	0.642
70.4	351.65	1.169	0.179185	0.644
70.5	354.289	1.17	0.180529	0.645
70.6	356.928	1.172	0.181874	0.647
70.7	360.227	1.174	0.183555	0.649
70.8	363.196	1.175	0.185068	0.65
70.9	366.165	1.177	0.186581	0.652
71	369.134	1.179	0.188094	0.654
71.1	372.102	1.18	0.189606	0.655
71.2	374.741	1.182	0.190951	0.657
71.3	377.71	1.184	0.192464	0.659
71.4	380.679	1.185	0.193977	0.66
71.5	383.648	1.187	0.195489	0.662
71.6	386.617	1.189	0.197002	0.664
71.7	389.916	1.19	0.198683	0.665
71.8	392.885	1.192	0.200196	0.667
71.9	395.854	1.193	0.201709	0.668
72	398.823	1.195	0.203222	0.67
72.1	402.451	1.197	0.205071	0.672
72.2	406.41	1.198	0.207088	0.673
72.3	410.368	1.2	0.209105	0.675
72.4	414.657	1.202	0.21129	0.677
72.5	419.935	1.203	0.21398	0.678
72.6	424.223	1.205	0.216165	0.68
72.7	428.841	1.207	0.218518	0.682
72.8	433.46	1.208	0.220871	0.683
72.9	438.408	1.21	0.223393	0.685
73	443.026	1.212	0.225746	0.687
73.1	447.315	1.213	0.227931	0.688
73.2	452.263	1.215	0.230452	0.69
73.3	456.881	1.217	0.232806	0.692
73.4	461.829	1.218	0.235327	0.693
73.5	467.107	1.22	0.238016	0.695
73.6	472.055	1.222	0.240538	0.697
73.7	477.663	1.224	0.243395	0.699
73.8	482.282	1.225	0.245749	0.7
73.9	487.23	1.227	0.24827	0.702
74	492.838	1.229	0.251128	0.704
74.1	497.786	1.23	0.253649	0.705
74.2	502.734	1.232	0.25617	0.707
74.3	508.342	1.234	0.259028	0.709
74.4	513.62	1.235	0.261717	0.71
74.5	518.898	1.237	0.264407	0.712
74.6	524.176	1.239	0.267096	0.714
74.7	529.467	1.24	0.269792	0.715
74.8	535.094	1.242	0.272659	0.717
74.9	541.052	1.244	0.275695	0.719
75	546.347	1.245	0.278393	0.72
75.1	551.643	1.247	0.281092	0.722
75.2	556.938	1.249	0.28379	0.724
75.3	562.234	1.25	0.286489	0.725
75.4	567.861	1.252	0.289356	0.727
75.5	572.825	1.254	0.291885	0.729
75.6	578.452	1.255	0.294753	0.73
75.7	584.078	1.257	0.297619	0.732
75.8	589.705	1.259	0.300487	0.734
75.9	595.001	1.26	0.303185	0.735
76	600.296	1.262	0.305883	0.737
76.1	605.592	1.264	0.308582	0.739
76.203	610.226	1.265	0.310943	0.74
76.3	614.859	1.267	0.313304	0.742
76.4	619.493	1.269	0.315665	0.744
76.5	624.457	1.27	0.318195	0.745
76.6	629.091	1.272	0.320556	0.747
76.7	633.063	1.273	0.32258	0.748
76.8	636.704	1.275	0.324435	0.75
76.9	640.013	1.277	0.326121	0.752
77	643.654	1.278	0.327977	0.753
77.1	646.964	1.28	0.329663	0.755
77.2	650.274	1.282	0.33135	0.757
77.3	653.252	1.283	0.332867	0.758
77.4	655.238	1.285	0.333879	0.76
77.5	657.224	1.287	0.334891	0.762
77.6	658.879	1.288	0.335735	0.763
77.7	660.203	1.29	0.336409	0.765
77.8	660.865	1.292	0.336746	0.767
77.9	661.527	1.293	0.337084	0.768
78	662.52	1.295	0.33759	0.77
78.1	663.844	1.297	0.338264	0.772
78.2	664.837	1.298	0.33877	0.773
78.3	666.16	1.3	0.339445	0.775
78.4	667.815	1.302	0.340288	0.777
78.5	669.139	1.303	0.340963	0.778
78.6	670.132	1.305	0.341469	0.78
78.7	671.787	1.307	0.342312	0.782
78.8	673.442	1.308	0.343155	0.783
78.9	675.097	1.31	0.343998	0.785
79	677.083	1.312	0.34501	0.787
79.1	679.069	1.313	0.346022	0.788
79.2	681.054	1.315	0.347034	0.79
79.3	683.04	1.317	0.348046	0.792
79.4	685.357	1.318	0.349226	0.793
79.5	687.674	1.32	0.350407	0.795
79.6	689.66	1.322	0.351419	0.797
79.7	691.977	1.323	0.3526	0.798
79.8	694.624	1.325	0.353949	0.8
79.9	696.941	1.327	0.355129	0.802
80	699.258	1.328	0.35631	0.803
80.1	701.244	1.33	0.357322	0.805
80.2	703.892	1.332	0.358671	0.807
80.3	706.87	1.333	0.360189	0.808
80.4	709.187	1.335	0.361369	0.81
80.5	711.835	1.337	0.362718	0.812
80.6	714.152	1.338	0.363899	0.813
80.7	716.469	1.34	0.36508	0.815
80.8	718.786	1.342	0.36626	0.817
80.9	721.102	1.343	0.367441	0.818
81	724.081	1.345	0.368958	0.82
81.1	726.398	1.347	0.370139	0.822
81.2	728.715	1.348	0.37132	0.823
81.3	732.025	1.35	0.373006	0.825
81.4	734.341	1.352	0.374186	0.827
81.5	736.658	1.353	0.375367	0.828
81.6	739.968	1.355	0.377054	0.83
81.7	742.616	1.357	0.378403	0.832
81.8	744.933	1.358	0.379584	0.833
81.9	747.581	1.36	0.380933	0.835
82	749.897	1.362	0.382113	0.837
82.1	752.545	1.363	0.383462	0.838
82.2	755.855	1.365	0.385149	0.84
82.3	758.503	1.367	0.386498	0.842
82.4	761.151	1.369	0.387848	0.844
82.5	764.46	1.37	0.389534	0.845
82.6	767.439	1.372	0.391052	0.847
82.7	770.087	1.374	0.392401	0.849
82.8	772.735	1.375	0.39375	0.85
82.9	775.382	1.377	0.395099	0.852
83	778.03	1.379	0.396448	0.854
83.1	780.347	1.38	0.397629	0.855
83.2	782.664	1.382	0.39881	0.857
83.3	784.981	1.383	0.39999	0.858
83.4	786.967	1.385	0.401002	0.86
83.5	789.945	1.387	0.40252	0.862
83.6	792.262	1.388	0.4037	0.863
83.7	794.91	1.39	0.40505	0.865
83.8	797.227	1.392	0.40623	0.867
83.9	799.213	1.393	0.407242	0.868
84	801.53	1.395	0.408423	0.87
84.1	803.846	1.397	0.409603	0.872
84.2	806.825	1.398	0.411121	0.873
84.3	809.142	1.4	0.412302	0.875
84.4	811.459	1.402	0.413482	0.877
84.5	813.776	1.403	0.414663	0.878
84.6	816.093	1.405	0.415844	0.88
84.7	818.409	1.407	0.417024	0.882
84.8	821.057	1.408	0.418373	0.883
84.9	824.036	1.41	0.419891	0.885
85	826.684	1.412	0.42124	0.887
85.1	829.001	1.413	0.422421	0.888
85.2	831.648	1.415	0.42377	0.89
85.3	834.627	1.417	0.425288	0.892
85.4	836.613	1.418	0.4263	0.893
85.5	838.93	1.42	0.42748	0.895
85.6	841.247	1.422	0.428661	0.897
85.7	843.564	1.423	0.429842	0.898
85.8	846.542	1.425	0.431359	0.9
85.9	849.19	1.427	0.432708	0.902
86	851.838	1.428	0.434058	0.903
86.1	854.486	1.43	0.435407	0.905
86.2	856.803	1.432	0.436588	0.907
86.3	859.119	1.433	0.437768	0.908
86.4	861.436	1.435	0.438948	0.91
86.5	864.084	1.437	0.440298	0.912
86.6	867.063	1.438	0.441816	0.913
86.7	869.049	1.44	0.442828	0.915
86.8	871.696	1.442	0.444176	0.917
86.9	874.013	1.443	0.445357	0.918
87	876.33	1.445	0.446538	0.92
87.1	878.978	1.447	0.447887	0.922
87.2	881.295	1.449	0.449068	0.924
87.3	883.943	1.45	0.450417	0.925
87.4	885.928	1.452	0.451428	0.927
87.5	888.576	1.453	0.452778	0.928
87.6	891.224	1.455	0.454127	0.93
87.7	893.872	1.457	0.455476	0.932
87.8	896.189	1.458	0.456657	0.933
87.9	898.836	1.46	0.458006	0.935
88	901.153	1.462	0.459186	0.937
88.1	903.47	1.463	0.460367	0.938
88.2	905.456	1.465	0.461379	0.94
88.3	908.104	1.467	0.462728	0.942
88.4	911.083	1.468	0.464246	0.943
88.5	913.399	1.47	0.465426	0.945
88.6	915.716	1.472	0.466607	0.947
88.7	918.033	1.473	0.467788	0.948
88.8	920.35	1.475	0.468968	0.95
88.9	922.667	1.477	0.470149	0.952
89	924.984	1.478	0.471329	0.953
89.1	927.631	1.48	0.472678	0.955
89.2	930.61	1.482	0.474196	0.957
89.3	933.258	1.483	0.475545	0.958
89.4	935.575	1.485	0.476726	0.96
89.5	938.223	1.487	0.478075	0.962
89.6	940.87	1.488	0.479424	0.963
89.7	943.518	1.49	0.480774	0.965
89.8	946.166	1.492	0.482123	0.967
89.9	949.145	1.493	0.483641	0.968
90	951.793	1.495	0.48499	0.97
90.1	954.44	1.497	0.486339	0.972
90.2	957.088	1.498	0.487688	0.973
90.3	959.736	1.5	0.489037	0.975
90.4	962.053	1.502	0.490218	0.977
90.5	965.032	1.503	0.491736	0.978
90.6	967.679	1.505	0.493085	0.98
90.7	970.327	1.507	0.494434	0.982
90.8	973.637	1.508	0.496121	0.983
90.9	975.954	1.51	0.497301	0.985
91	978.602	1.512	0.498651	0.987
91.1	981.249	1.513	0.499999	0.988
91.2	983.566	1.515	0.50118	0.99
91.3	986.214	1.517	0.502529	0.992
91.4	989.193	1.518	0.504047	0.993
91.5	992.172	1.52	0.505565	0.995
91.6	994.489	1.522	0.506746	0.997
91.7	997.136	1.523	0.508095	0.998
91.8	999.784	1.525	0.509444	1
91.9	1002.76	1.527	0.510962	1.002
92	1005.41	1.528	0.512311	1.003
92.1	1008.06	1.53	0.513661	1.005
92.2	1010.38	1.532	0.514841	1.007
92.3	1013.35	1.533	0.516359	1.008
92.4	1016	1.535	0.517708	1.01
92.5	1018.98	1.537	0.519226	1.012
92.6	1020.97	1.538	0.520238	1.013
92.7	1023.61	1.54	0.521587	1.015
92.8	1026.59	1.542	0.523105	1.017
92.9	1029.24	1.543	0.524454	1.018
93	1032.55	1.545	0.526141	1.02
93.1	1035.2	1.547	0.52749	1.022
93.2	1038.18	1.548	0.529007	1.023
93.3	1040.83	1.55	0.530357	1.025
93.4	1043.14	1.552	0.531537	1.027
93.5	1045.79	1.553	0.532887	1.028
93.6	1048.44	1.555	0.534236	1.03
93.7	1051.42	1.557	0.535753	1.032
93.8	1054.06	1.558	0.537103	1.033
93.9	1056.71	1.56	0.538452	1.035
94	1059.69	1.562	0.53997	1.037
94.1	1062.34	1.563	0.541319	1.038
94.2	1064.65	1.565	0.542499	1.04
94.3	1066.97	1.567	0.54368	1.042
94.4	1069.95	1.569	0.545198	1.044
94.5	1073.26	1.57	0.546885	1.045
94.6	1076.24	1.572	0.548403	1.047
94.7	1078.89	1.574	0.549751	1.049
94.8	1081.54	1.575	0.551101	1.05
94.9	1084.18	1.577	0.55245	1.052
95	1087.49	1.579	0.554137	1.054
95.1	1090.14	1.58	0.555486	1.055
95.2	1092.46	1.582	0.556666	1.057
95.3	1094.77	1.584	0.557847	1.059
95.4	1097.09	1.585	0.559027	1.06
95.5	1100.07	1.587	0.560545	1.062
95.6	1103.05	1.589	0.562063	1.064
95.7	1105.37	1.59	0.563243	1.065
95.8	1108.01	1.592	0.564593	1.067
95.9	1110.33	1.594	0.565773	1.069
96	1112.32	1.595	0.566785	1.07
96.1	1114.96	1.597	0.568135	1.072
96.2	1116.95	1.598	0.569146	1.073
96.3	1119.93	1.6	0.570664	1.075
96.4	1122.58	1.602	0.572013	1.077
96.5	1124.89	1.604	0.573194	1.079
96.6	1127.21	1.605	0.574375	1.08
96.7	1129.86	1.607	0.575724	1.082
96.8	1132.51	1.608	0.577073	1.083
96.9	1134.82	1.61	0.578253	1.085
97	1137.14	1.612	0.579434	1.087
97.1	1139.46	1.613	0.580615	1.088
97.2	1142.1	1.615	0.581964	1.09
97.3	1144.42	1.617	0.583144	1.092
97.4	1146.41	1.618	0.584156	1.093
97.5	1148.39	1.62	0.585168	1.095
97.6	1150.71	1.622	0.586349	1.097
97.7	1153.03	1.623	0.587529	1.098
97.8	1155.67	1.625	0.588878	1.1
97.9	1158.65	1.627	0.590396	1.102
98	1161.3	1.628	0.591745	1.103
98.1	1163.29	1.63	0.592757	1.105
98.2	1164.94	1.632	0.593601	1.107
98.3	1166.93	1.633	0.594612	1.108
98.4	1168.91	1.635	0.595624	1.11
98.5	1170.24	1.637	0.596299	1.112
98.6	1172.22	1.638	0.597311	1.113
98.7	1173.21	1.64	0.597817	1.115
98.8	1175.2	1.642	0.598829	1.117
98.9	1176.86	1.643	0.599672	1.118
99	1178.18	1.645	0.600346	1.12
99.1	1179.84	1.647	0.60119	1.122
99.2	1181.82	1.648	0.602202	1.123
99.3	1183.14	1.65	0.602876	1.125
99.4	1184.14	1.652	0.603382	1.127
99.5	1185.79	1.653	0.604226	1.128
99.6	1187.12	1.655	0.6049	1.13
99.7	1188.11	1.657	0.605406	1.132
99.8	1189.1	1.658	0.605912	1.133
99.9	1190.76	1.66	0.606755	1.135
100	1192.08	1.662	0.60743	1.137
100.1	1193.74	1.663	0.608273	1.138
100.2	1195.06	1.665	0.608948	1.14
100.3	1196.38	1.667	0.609622	1.142
100.4	1198.04	1.668	0.610466	1.143
100.5	1198.37	1.67	0.610634	1.145
100.6	1199.03	1.672	0.610972	1.147
100.7	1200.03	1.673	0.611478	1.148
100.8	1200.69	1.675	0.611815	1.15
100.9	1201.68	1.677	0.612321	1.152
101	1203	1.678	0.612995	1.153
101.1	1204.33	1.68	0.61367	1.155
101.2	1205.65	1.682	0.614344	1.157
101.3	1207.31	1.683	0.615188	1.158
101.4	1208.96	1.685	0.616031	1.16
101.507	1210.29	1.687	0.616706	1.162
101.6	1211.28	1.688	0.617212	1.163
101.7	1212.27	1.69	0.617718	1.165
101.8	1213.6	1.692	0.618392	1.167
101.9	1214.59	1.693	0.618898	1.168
102	1215.25	1.695	0.619235	1.17
102.1	1215.91	1.697	0.619572	1.172
102.2	1216.24	1.698	0.619741	1.173
102.3	1216.57	1.7	0.61991	1.175
102.4	1215.91	1.702	0.619572	1.177
102.5	1214.92	1.703	0.619066	1.178
102.6	1214.59	1.705	0.618898	1.18
102.7	1214.92	1.707	0.619066	1.182
102.8	1214.59	1.709	0.618898	1.184
102.9	1214.59	1.71	0.618898	1.185
103	1214.59	1.712	0.618898	1.187
103.1	1214.59	1.714	0.618898	1.189
103.2	1214.26	1.715	0.61873	1.19
103.3	1214.92	1.717	0.619066	1.192
103.4	1215.25	1.718	0.619235	1.193
103.5	1215.58	1.72	0.619404	1.195
103.6	1215.91	1.722	0.619572	1.197
103.7	1215.91	1.723	0.619572	1.198
103.8	1216.24	1.725	0.619741	1.2
103.9	1215.91	1.727	0.619572	1.202
104	1215.58	1.728	0.619404	1.203
104.1	1214.92	1.73	0.619066	1.205
104.2	1214.59	1.732	0.618898	1.207
104.3	1214.59	1.733	0.618898	1.208
104.4	1214.92	1.735	0.619066	1.21
104.5	1214.59	1.737	0.618898	1.212
104.6	1213.93	1.738	0.618561	1.213
104.7	1213.6	1.74	0.618392	1.215
104.8	1211.61	1.742	0.61738	1.217
104.9	1209.95	1.743	0.616537	1.218
105	1208.96	1.745	0.616031	1.22
105.1	1208.3	1.747	0.615694	1.222
105.2	1207.64	1.748	0.615356	1.223
105.3	1206.97	1.75	0.615019	1.225
105.4	1206.64	1.752	0.61485	1.227
105.5	1206.31	1.753	0.614682	1.228
105.6	1205.65	1.755	0.614344	1.23
105.7	1205.32	1.757	0.614176	1.232
105.8	1204.66	1.758	0.613838	1.233
105.9	1204	1.76	0.613501	1.235
106	1203.66	1.762	0.613332	1.237
106.1	1203	1.763	0.612995	1.238
106.2	1202.01	1.765	0.612489	1.24
106.3	1200.69	1.767	0.611815	1.242
106.4	1199.36	1.768	0.61114	1.243
106.5	1197.71	1.77	0.610297	1.245
106.6	1196.38	1.772	0.609622	1.247
106.7	1194.4	1.774	0.60861	1.249
106.8	1192.74	1.775	0.607767	1.25
106.9	1191.75	1.777	0.607261	1.252
107	1190.43	1.778	0.606586	1.253
107.1	1189.1	1.78	0.605912	1.255
107.2	1187.78	1.782	0.605237	1.257
107.3	1186.45	1.783	0.604563	1.258
107.4	1184.8	1.785	0.60372	1.26
107.5	1183.81	1.787	0.603214	1.262
107.6	1182.48	1.788	0.602539	1.263
107.7	1181.49	1.79	0.602033	1.265
107.8	1180.5	1.792	0.601527	1.267
107.9	1178.84	1.793	0.600684	1.268
108	1177.52	1.795	0.600009	1.27
108.1	1176.53	1.797	0.599503	1.272
108.2	1175.86	1.798	0.599166	1.273
108.3	1175.53	1.8	0.598997	1.275
108.4	1175.2	1.802	0.598829	1.277
108.5	1174.87	1.803	0.59866	1.278
108.6	1174.21	1.805	0.598323	1.28
108.7	1173.21	1.807	0.597817	1.282
108.8	1172.55	1.808	0.59748	1.283
108.9	1171.56	1.81	0.596974	1.285
109	1171.23	1.812	0.596805	1.287
109.1	1170.57	1.813	0.596468	1.288
109.2	1169.91	1.815	0.59613	1.29
109.3	1169.91	1.817	0.59613	1.292
109.4	1170.57	1.818	0.596468	1.293
109.5	1170.24	1.82	0.596299	1.295
109.6	1169.58	1.822	0.595962	1.297
109.7	1168.25	1.823	0.595287	1.298
109.8	1165.6	1.825	0.593938	1.3
109.9	1160.97	1.827	0.591577	1.302
110	1154.68	1.828	0.588372	1.303
110.1	1139.79	1.83	0.580783	1.305
110.2	1117.28	1.832	0.569315	1.307
110.3	1103.71	1.833	0.562401	1.308
110.4	1092.13	1.835	0.556497	1.31
110.5	1067.96	1.837	0.544186	1.312
110.6	1031.23	1.838	0.525466	1.313
110.7	997.798	1.84	0.508432	1.315
110.8	976.616	1.842	0.497639	1.317
110.9	967.679	1.843	0.493085	1.318
111	964.37	1.845	0.491399	1.32
111.1	962.053	1.847	0.490218	1.322
111.2	958.081	1.848	0.488194	1.323
111.3	953.448	1.85	0.485833	1.325
111.4	949.476	1.852	0.483809	1.327
111.5	946.828	1.853	0.48246	1.328
111.6	943.849	1.855	0.480942	1.33
111.7	941.201	1.857	0.479593	1.332
111.8	940.208	1.858	0.479087	1.333
111.9	940.208	1.86	0.479087	1.335
112	937.892	1.862	0.477907	1.337
112.1	933.92	1.863	0.475883	1.338
112.2	922.336	1.865	0.46998	1.34
112.3	906.449	1.867	0.461885	1.342
112.4	898.175	1.868	0.457669	1.343
112.5	895.196	1.87	0.456151	1.345
112.6	893.872	1.872	0.455476	1.347
112.7	893.541	1.873	0.455308	1.348
112.8	892.879	1.875	0.45497	1.35
112.9	892.548	1.877	0.454802	1.352
113	891.555	1.878	0.454296	1.353
113.1	889.569	1.88	0.453284	1.355
113.2	886.921	1.882	0.451934	1.357
113.3	884.274	1.883	0.450585	1.358
113.4	882.95	1.885	0.449911	1.36
113.5	881.626	1.887	0.449236	1.362
113.6	880.302	1.888	0.448562	1.363
113.7	880.633	1.89	0.44873	1.365
113.8	880.633	1.892	0.44873	1.367
113.9	880.302	1.893	0.448562	1.368
114	879.971	1.895	0.448393	1.37
114.1	879.971	1.897	0.448393	1.372
114.2	879.64	1.898	0.448224	1.373
114.3	878.978	1.9	0.447887	1.375
114.4	878.316	1.902	0.44755	1.377
114.5	877.323	1.903	0.447044	1.378
114.6	875.999	1.905	0.446369	1.38
114.7	874.675	1.907	0.445694	1.382
114.8	873.351	1.908	0.44502	1.383
114.9	872.027	1.91	0.444345	1.385
115	870.704	1.912	0.443671	1.387
115.1	868.718	1.913	0.442659	1.388
115.2	868.387	1.915	0.44249	1.39
115.3	867.063	1.917	0.441816	1.392
115.4	864.415	1.918	0.440466	1.393
115.5	862.429	1.92	0.439454	1.395
115.6	862.098	1.922	0.439286	1.397
115.7	862.098	1.923	0.439286	1.398
115.8	861.436	1.925	0.438948	1.4
115.9	859.781	1.927	0.438105	1.402
116	858.126	1.928	0.437262	1.403
116.1	856.472	1.93	0.436419	1.405
116.2	855.148	1.932	0.435744	1.407
116.3	853.162	1.933	0.434732	1.408
116.4	850.183	1.935	0.433214	1.41
116.5	845.218	1.937	0.430684	1.412
116.6	841.247	1.938	0.428661	1.413
116.7	838.268	1.94	0.427143	1.415
116.8	835.289	1.942	0.425625	1.417
116.9	832.972	1.943	0.424444	1.418
117	830.655	1.945	0.423264	1.42
117.1	828.339	1.947	0.422084	1.422
117.2	826.684	1.948	0.42124	1.423
117.3	824.367	1.95	0.42006	1.425
117.4	822.381	1.952	0.419048	1.427
117.5	819.402	1.953	0.41753	1.428
117.6	816.093	1.955	0.415844	1.43
117.7	814.107	1.957	0.414832	1.432
117.8	811.79	1.958	0.413651	1.433
117.9	807.156	1.96	0.41129	1.435
118	797.227	1.962	0.40623	1.437
118.1	787.298	1.963	0.401171	1.438
118.2	780.016	1.965	0.39746	1.44
118.3	773.066	1.967	0.393919	1.442
118.4	766.115	1.968	0.390377	1.443
118.5	761.151	1.97	0.387848	1.445
118.6	758.503	1.972	0.386498	1.447
118.7	756.186	1.973	0.385318	1.448
118.8	751.221	1.975	0.382788	1.45
118.9	731.694	1.977	0.372838	1.452
119	705.547	1.978	0.359514	1.453
119.1	689.329	1.98	0.35125	1.455
119.2	675.759	1.982	0.344336	1.457
119.3	650.605	1.983	0.331518	1.458
119.4	522.857	1.985	0.266424	1.46
119.5	322.951	1.987	0.164561	1.462
119.6	273.469	1.988	0.139347	1.463
119.7	267.531	1.99	0.136322	1.465
119.8	263.902	1.992	0.134472	1.467
119.9	263.243	1.993	0.134137	1.468
120	262.583	1.995	0.1338	1.47
120.1	260.934	1.997	0.13296	1.472
120.2	255.326	1.998	0.130102	1.473
120.3	242.13	2	0.123378	1.475
120.4	229.595	2.002	0.116991	1.477
120.5	225.307	2.003	0.114806	1.478
120.6	223.327	2.005	0.113797	1.48
120.7	222.998	2.007	0.11363	1.482
120.8	223.987	2.008	0.114134	1.483
120.9	225.307	2.01	0.114806	1.485
121	226.296	2.012	0.11531	1.487
121.1	227.946	2.013	0.116151	1.488
121.2	230.255	2.015	0.117327	1.49
121.3	230.915	2.017	0.117664	1.492
121.4	231.244	2.018	0.117831	1.493
121.5	231.574	2.02	0.117999	1.495
121.688	233.554	2.023	0.119008	1.498
121.7	233.884	2.023	0.119177	1.498
121.8	235.203	2.025	0.119849	1.5
121.9	236.193	2.027	0.120353	1.502
122	235.533	2.028	0.120017	1.503
122.1	233.884	2.03	0.119177	1.505
			0	1.51
