# Supplementary material for: Macro/Microfracture evolution and instability behaviors of high-temperature granite under water-cooling subjected to Brazilian splitting test using the DIC technique
Source: PLoS One. 2023 Nov 29;18(11):e0294258. doi: 10.1371/journal.pone.0294258 (PMC10686506; doi:10.1371/journal.pone.0294258)
Supplement: S1 Data — (ZIP) [file pone.0294258.s001.zip › ┐╣└¡╟┐╢╚/r150.xlsx]

## Sheet: Sheet1
时间(s)	力(N)	位移(mm)	应力	最大力	21670.9
0	0	0	0
0	0	0	0
103.5	21670.9	1.7203	11.0425
1044	1043	1044	0.531465
0	0.329878	0.0003	0.000168091
0	10	10	0.00509554
0	0	0	0
0	0	0	0
0	0	0	0
0	0	0	0
137.637	-123.704	-0.945	-0.0630339
0.2	0.66	0.001	0.000336306
0.3	0.66	0.002	0.000336306
0.4	0.66	0.003	0.000336306
0.5	0.66	0.004	0.000336306
0.6	0.99	0.006	0.000504459
0.7	1.32	0.007	0.000672611
0.8	1.32	0.009	0.000672611
0.9	0.99	0.01	0.000504459
1	0.99	0.012	0.000504459
1.1	1.32	0.014	0.000672611
1.2	1.32	0.015	0.000672611
1.3	1.32	0.017	0.000672611
1.4	0.99	0.019	0.000504459
1.5	0.99	0.02	0.000504459
1.6	0.99	0.022	0.000504459
1.7	0.99	0.024	0.000504459
1.8	0.66	0.025	0.000336306
1.9	0.99	0.027	0.000504459
2	1.32	0.029	0.000672611
2.1	0.99	0.03	0.000504459
2.2	0.99	0.032	0.000504459
2.3	0.66	0.034	0.000336306
2.4	0.99	0.035	0.000504459
2.5	1.32	0.037	0.000672611
2.6	1.32	0.039	0.000672611
2.7	1.32	0.04	0.000672611
2.8	0.99	0.042	0.000504459
2.9	0.66	0.044	0.000336306
3	0.33	0.045	0.000168153
3.1	0.33	0.047	0.000168153
3.2	0.66	0.049	0.000336306
3.3	0.66	0.05	0.000336306
3.4	0.99	0.052	0.000504459
3.5	0.99	0.054	0.000504459
3.6	0.99	0.055	0.000504459
3.7	0.99	0.057	0.000504459
3.8	0.99	0.059	0.000504459
3.9	1.32	0.06	0.000672611
4	0.99	0.062	0.000504459
4.1	0.66	0.064	0.000336306
4.2	0.99	0.065	0.000504459
4.3	0.99	0.067	0.000504459
4.4	1.32	0.069	0.000672611
4.5	1.32	0.07	0.000672611
4.6	0.99	0.072	0.000504459
4.7	0.99	0.074	0.000504459
4.8	0.99	0.075	0.000504459
4.9	0.99	0.077	0.000504459
5	0.99	0.079	0.000504459
5.1	0.66	0.08	0.000336306
5.2	0.66	0.082	0.000336306
5.3	0.99	0.084	0.000504459
5.4	1.32	0.085	0.000672611
5.5	1.32	0.087	0.000672611
5.6	0.66	0.089	0.000336306
5.7	0.66	0.09	0.000336306
5.8	1.649	0.092	0.000840255
5.9	0.99	0.094	0.000504459
6	0.99	0.095	0.000504459
6.1	1.32	0.097	0.000672611
6.2	1.649	0.099	0.000840255
6.3	1.32	0.1	0.000672611
6.4	0.99	0.102	0.000504459
6.5	0.99	0.104	0.000504459
6.6	0.99	0.105	0.000504459
6.7	0.99	0.107	0.000504459
6.8	1.32	0.109	0.000672611
6.9	0.99	0.11	0.000504459
7	0.99	0.112	0.000504459
7.1	1.649	0.114	0.000840255
7.2	1.32	0.115	0.000672611
7.3	0.99	0.117	0.000504459
7.4	0.66	0.119	0.000336306
7.5	0.66	0.12	0.000336306
7.6	0.99	0.122	0.000504459
7.7	0.66	0.124	0.000336306
7.8	1.32	0.125	0.000672611
7.9	0.66	0.127	0.000336306
8	0.66	0.129	0.000336306
8.1	0.66	0.13	0.000336306
8.2	0.99	0.132	0.000504459
8.3	1.32	0.134	0.000672611
8.4	0.99	0.135	0.000504459
8.5	0.99	0.137	0.000504459
8.6	0.99	0.139	0.000504459
8.7	0.66	0.14	0.000336306
8.8	0.99	0.142	0.000504459
8.9	0.99	0.144	0.000504459
9	0.66	0.145	0.000336306
9.1	0.66	0.147	0.000336306
9.2	0.66	0.149	0.000336306
9.3	0.99	0.15	0.000504459
9.4	0.66	0.152	0.000336306
9.5	0.33	0.154	0.000168153
9.6	0.33	0.155	0.000168153
9.7	0.66	0.157	0.000336306
9.8	0.66	0.159	0.000336306
9.9	0.33	0.16	0.000168153
14.668	0.99	0.24	0.000504459
14.771	0.66	0.241	0.000336306
14.777	0.66	0.241	0.000336306
14.777	0.66	0.242	0.000336306
14.777	0.66	0.242	0.000336306
14.777	0.66	0.242	0.000336306
14.777	0.66	0.242	0.000336306
14.777	0.66	0.242	0.000336306
14.777	0.66	0.242	0.000336306
14.777	0.66	0.242	0.000336306
14.777	0.66	0.242	0.000336306
14.777	0.66	0.242	0.000336306
14.777	0.66	0.242	0.000336306
14.777	0.66	0.242	0.000336306
14.777	0.66	0.242	0.000336306
14.777	0.66	0.242	0.000336306
14.777	0.66	0.242	0.000336306
14.777	0.66	0.242	0.000336306
14.777	0.66	0.242	0.000336306
14.777	0.66	0.242	0.000336306
14.777	0.66	0.242	0.000336306
14.777	0.66	0.242	0.000336306
14.777	0.66	0.242	0.000336306
14.777	0.66	0.242	0.000336306
14.777	0.66	0.242	0.000336306
14.777	0.66	0.242	0.000336306
14.777	0.66	0.242	0.000336306
14.777	0.66	0.242	0.000336306
14.777	0.66	0.242	0.000336306
14.777	0.66	0.242	0.000336306
14.777	0.66	0.242	0.000336306
14.777	0.66	0.242	0.000336306
14.777	0.66	0.242	0.000336306
14.777	0.66	0.242	0.000336306
14.777	0.66	0.242	0.000336306
14.777	0.66	0.242	0.000336306
14.777	0.66	0.242	0.000336306
14.777	0.66	0.242	0.000336306
14.777	0.66	0.242	0.000336306
14.777	0.66	0.242	0.000336306
14.777	0.66	0.242	0.000336306
14.777	0.66	0.242	0.000336306
14.777	0.66	0.242	0.000336306
14.777	0.66	0.242	0.000336306
14.777	0.66	0.242	0.000336306
14.777	0.66	0.242	0.000336306
14.777	0.66	0.242	0.000336306
14.777	0.66	0.242	0.000336306
24.226	34.307	0.398	0.0174813
24.233	34.307	0.399	0.0174813
24.237	34.307	0.399	0.0174813
24.24	34.307	0.399	0.0174813
24.24	34.307	0.399	0.0174813
24.24	34.307	0.399	0.0174813
24.24	34.307	0.399	0.0174813
24.241	34.307	0.399	0.0174813
24.241	34.307	0.399	0.0174813
24.241	34.307	0.399	0.0174813
24.241	34.307	0.399	0.0174813
24.241	34.307	0.399	0.0174813
24.241	34.307	0.399	0.0174813
24.241	34.307	0.399	0.0174813
24.241	34.307	0.399	0.0174813
24.241	34.307	0.399	0.0174813
24.241	34.307	0.399	0.0174813
24.241	34.307	0.399	0.0174813
24.241	34.307	0.399	0.0174813
24.241	34.307	0.399	0.0174813
24.241	34.307	0.399	0.0174813
24.241	34.307	0.399	0.0174813
24.241	34.307	0.399	0.0174813
24.241	34.307	0.399	0.0174813
24.241	34.307	0.399	0.0174813
24.241	34.307	0.399	0.0174813
24.241	34.307	0.399	0.0174813
24.241	34.307	0.399	0.0174813
24.241	34.307	0.399	0.0174813
24.241	34.307	0.399	0.0174813
24.241	34.307	0.399	0.0174813
24.241	34.307	0.399	0.0174813
24.241	34.307	0.399	0.0174813
24.241	34.307	0.399	0.0174813
24.241	34.307	0.399	0.0174813
24.241	34.307	0.399	0.0174813
24.241	34.307	0.399	0.0174813
24.241	34.307	0.399	0.0174813
24.241	34.307	0.399	0.0174813
24.241	34.307	0.399	0.0174813
24.241	34.307	0.399	0.0174813
24.241	34.307	0.399	0.0174813
24.241	34.307	0.399	0.0174813
24.241	34.307	0.399	0.0174813
24.241	34.307	0.399	0.0174813
24.241	34.307	0.399	0.0174813
24.241	34.307	0.399	0.0174813
24.241	34.307	0.399	0.0174813
24.241	34.307	0.399	0.0174813
24.242	34.307	0.399	0.0174813
24.242	34.307	0.399	0.0174813
24.242	34.307	0.399	0.0174813
24.242	34.307	0.399	0.0174813
24.242	34.307	0.399	0.0174813
24.242	34.307	0.399	0.0174813
24.242	34.307	0.399	0.0174813
24.242	34.307	0.399	0.0174813
24.242	34.307	0.399	0.0174813
24.242	34.307	0.399	0.0174813
24.242	34.307	0.399	0.0174813
24.242	34.307	0.399	0.0174813
24.242	34.307	0.399	0.0174813
24.242	34.307	0.399	0.0174813
24.242	34.307	0.399	0.0174813
24.242	34.307	0.399	0.0174813
24.242	34.307	0.399	0.0174813
24.242	34.307	0.399	0.0174813
24.242	34.307	0.399	0.0174813
24.242	34.307	0.399	0.0174813
24.242	34.307	0.399	0.0174813
24.242	34.307	0.399	0.0174813
24.242	34.307	0.399	0.0174813
24.242	34.307	0.399	0.0174813
24.242	34.307	0.399	0.0174813
24.242	34.307	0.399	0.0174813
24.242	34.307	0.399	0.0174813
24.242	34.307	0.399	0.0174813
24.242	34.307	0.399	0.0174813
24.242	34.307	0.399	0.0174813
24.242	34.307	0.399	0.0174813
24.243	34.307	0.399	0.0174813
24.243	34.307	0.399	0.0174813
24.243	34.307	0.399	0.0174813
24.243	34.307	0.399	0.0174813
24.243	34.307	0.399	0.0174813
24.243	34.307	0.399	0.0174813
24.243	34.307	0.399	0.0174813
24.243	34.307	0.399	0.0174813
24.243	34.307	0.399	0.0174813
24.243	34.307	0.399	0.0174813
24.243	34.307	0.399	0.0174813
24.243	34.307	0.399	0.0174813
24.243	34.307	0.399	0.0174813
24.243	34.307	0.399	0.0174813
24.243	34.307	0.399	0.0174813
24.3	34.307	0.4	0.0174813
24.4	34.967	0.402	0.0178176
24.5	35.297	0.404	0.0179857
24.6	35.297	0.405	0.0179857
24.7	35.627	0.407	0.0181539
24.8	35.957	0.409	0.018322
24.9	36.616	0.41	0.0186578
25	37.606	0.412	0.0191623
25.1	37.936	0.414	0.0193304
25.2	37.936	0.415	0.0193304
25.3	37.936	0.417	0.0193304
25.4	38.926	0.419	0.0198349
25.5	39.255	0.42	0.0200025
25.6	39.255	0.422	0.0200025
25.7	39.915	0.424	0.0203389
25.806	40.245	0.425	0.020507
25.9	40.575	0.427	0.0206752
26	40.575	0.429	0.0206752
26.1	40.905	0.43	0.0208433
26.2	41.565	0.432	0.0211796
26.3	41.235	0.434	0.0210115
26.4	41.895	0.435	0.0213478
26.5	42.224	0.437	0.0215154
26.6	42.884	0.439	0.0218517
26.7	43.214	0.44	0.0220199
26.8	43.214	0.442	0.0220199
26.9	43.214	0.444	0.0220199
27	43.544	0.445	0.022188
27.1	44.204	0.447	0.0225243
27.2	44.534	0.449	0.0226925
27.3	44.863	0.45	0.0228601
27.4	44.863	0.452	0.0228601
27.5	45.523	0.454	0.0231964
27.6	45.853	0.455	0.0233646
27.7	46.183	0.457	0.0235327
27.8	46.513	0.459	0.0237009
27.9	46.843	0.46	0.023869
28	47.173	0.462	0.0240372
28.1	47.502	0.464	0.0242048
28.2	47.502	0.465	0.0242048
28.3	48.492	0.467	0.0247093
28.4	48.822	0.469	0.0248775
28.5	48.822	0.47	0.0248775
28.6	49.482	0.472	0.0252138
28.7	50.141	0.474	0.0255496
28.8	50.141	0.475	0.0255496
28.9	50.801	0.477	0.0258859
29	51.131	0.479	0.026054
29.1	51.461	0.48	0.0262222
29.2	51.791	0.482	0.0263903
29.3	52.121	0.484	0.0265585
29.4	52.451	0.485	0.0267266
29.5	52.78	0.487	0.0268943
29.6	53.11	0.489	0.0270624
29.7	53.11	0.49	0.0270624
29.8	53.44	0.492	0.0272306
29.9	54.1	0.494	0.0275669
30	54.76	0.495	0.0279032
30.1	55.09	0.497	0.0280713
30.2	55.09	0.499	0.0280713
30.3	55.42	0.5	0.0282395
30.4	55.749	0.502	0.0284071
30.5	55.749	0.504	0.0284071
30.6	56.409	0.505	0.0287434
30.7	56.739	0.507	0.0289116
30.8	56.739	0.509	0.0289116
30.9	57.069	0.51	0.0290797
31	57.399	0.512	0.0292479
31.1	57.729	0.514	0.0294161
31.2	58.059	0.515	0.0295842
31.3	58.388	0.517	0.0297518
31.4	58.388	0.519	0.0297518
31.5	58.388	0.52	0.0297518
31.6	58.388	0.522	0.0297518
31.7	58.718	0.524	0.02992
31.8	59.048	0.525	0.0300882
31.9	59.048	0.527	0.0300882
32	59.378	0.529	0.0302563
32.1	59.378	0.53	0.0302563
32.2	59.708	0.532	0.0304245
32.3	59.708	0.534	0.0304245
32.4	59.708	0.535	0.0304245
32.5	59.708	0.537	0.0304245
32.6	59.378	0.539	0.0302563
32.7	59.378	0.54	0.0302563
32.8	59.048	0.542	0.0300882
32.9	59.048	0.543	0.0300882
33	58.388	0.545	0.0297518
33.1	57.399	0.547	0.0292479
33.2	56.739	0.548	0.0289116
33.3	56.409	0.55	0.0287434
33.4	55.749	0.552	0.0284071
33.5	55.749	0.553	0.0284071
33.6	55.749	0.555	0.0284071
33.7	55.42	0.557	0.0282395
33.8	55.09	0.559	0.0280713
33.9	54.43	0.56	0.027735
34	54.1	0.562	0.0275669
34.1	54.43	0.564	0.027735
34.2	54.76	0.565	0.0279032
34.3	55.09	0.567	0.0280713
34.4	55.42	0.569	0.0282395
34.5	55.42	0.57	0.0282395
34.6	56.079	0.572	0.0285753
34.7	56.409	0.574	0.0287434
34.8	56.739	0.575	0.0289116
34.9	56.409	0.577	0.0287434
35	56.079	0.579	0.0285753
35.1	56.409	0.58	0.0287434
35.2	57.069	0.582	0.0290797
35.3	57.069	0.584	0.0290797
35.4	57.399	0.585	0.0292479
35.5	58.059	0.587	0.0295842
35.6	57.729	0.589	0.0294161
35.7	58.059	0.59	0.0295842
35.8	58.388	0.592	0.0297518
35.9	58.388	0.594	0.0297518
36	58.388	0.595	0.0297518
36.1	58.388	0.597	0.0297518
36.2	58.388	0.599	0.0297518
36.3	58.718	0.6	0.02992
36.4	58.718	0.602	0.02992
36.5	58.718	0.604	0.02992
36.6	59.048	0.605	0.0300882
36.7	59.048	0.607	0.0300882
36.8	59.378	0.608	0.0302563
36.9	59.708	0.61	0.0304245
37	60.038	0.612	0.0305926
37.1	60.698	0.613	0.0309289
37.2	61.027	0.615	0.0310966
37.3	61.687	0.617	0.0314329
37.4	62.017	0.619	0.031601
37.5	62.347	0.62	0.0317692
37.6	62.677	0.622	0.0319373
37.7	63.337	0.624	0.0322736
37.8	63.666	0.625	0.0324413
37.9	63.666	0.627	0.0324413
38	64.326	0.629	0.0327776
38.1	65.316	0.63	0.033282
38.2	65.976	0.632	0.0336183
38.3	66.635	0.634	0.0339541
38.4	67.625	0.635	0.0344586
38.5	68.615	0.637	0.0349631
38.6	70.594	0.639	0.0359715
38.7	71.913	0.64	0.0366436
38.8	73.563	0.642	0.0374843
38.9	75.542	0.644	0.0384927
39	77.521	0.645	0.0395011
39.1	79.501	0.647	0.0405101
39.2	81.48	0.649	0.0415185
39.3	83.129	0.65	0.0423587
39.4	85.438	0.652	0.0435353
39.5	87.748	0.654	0.0447124
39.6	90.057	0.655	0.0458889
39.7	92.366	0.657	0.0470655
39.8	94.675	0.659	0.048242
39.9	97.314	0.66	0.0495868
40	99.953	0.662	0.0509315
40.1	102.262	0.664	0.052108
40.2	104.901	0.665	0.0534527
40.3	107.21	0.667	0.0546293
40.4	109.849	0.669	0.055974
40.5	113.148	0.67	0.057655
40.6	116.117	0.672	0.0591679
40.7	119.416	0.674	0.0608489
40.8	122.055	0.675	0.0621936
40.9	124.364	0.677	0.0633702
41	127.003	0.678	0.0647149
41.1	129.312	0.68	0.0658915
41.2	132.611	0.682	0.0675725
41.3	135.58	0.683	0.0690854
41.4	138.549	0.685	0.0705982
41.5	141.518	0.687	0.0721111
41.6	144.487	0.688	0.0736239
41.7	147.455	0.69	0.0751363
41.8	150.754	0.692	0.0768173
41.9	154.053	0.694	0.0784983
42	157.682	0.695	0.0803475
42.1	161.64	0.697	0.0823643
42.2	165.929	0.699	0.0845498
42.3	170.217	0.7	0.0867348
42.4	174.176	0.702	0.0887521
42.5	178.464	0.704	0.0909371
42.6	183.082	0.705	0.0932902
42.7	188.03	0.707	0.0958115
42.8	192.649	0.709	0.0981651
42.9	196.937	0.71	0.10035
43	202.215	0.712	0.103039
43.1	207.163	0.714	0.105561
43.2	211.782	0.715	0.107914
43.3	216.73	0.717	0.110436
43.4	221.348	0.719	0.112789
43.5	226.296	0.72	0.11531
43.6	231.244	0.722	0.117831
43.7	236.193	0.724	0.120353
43.8	241.801	0.725	0.123211
43.9	246.419	0.727	0.125564
44	251.697	0.729	0.128253
44.1	256.975	0.73	0.130943
44.2	262.913	0.732	0.133968
44.3	268.191	0.733	0.136658
44.4	274.129	0.735	0.139684
44.5	279.737	0.737	0.142541
44.6	285.344	0.738	0.145398
44.7	291.282	0.74	0.148424
44.8	297.55	0.742	0.151618
44.9	303.158	0.743	0.154475
45	308.766	0.745	0.157333
45.1	315.034	0.747	0.160527
45.2	320.971	0.749	0.163552
45.3	327.569	0.75	0.166914
45.4	334.166	0.752	0.170276
45.5	341.094	0.754	0.173806
45.6	347.691	0.755	0.177167
45.7	354.619	0.757	0.180698
45.8	361.876	0.759	0.184395
45.9	369.134	0.76	0.188094
46	376.391	0.762	0.191792
46.1	383.648	0.764	0.195489
46.2	391.235	0.765	0.199355
46.3	399.152	0.767	0.20339
46.4	406.74	0.769	0.207256
46.5	414.657	0.77	0.21129
46.6	422.574	0.772	0.215324
46.7	431.151	0.774	0.219695
46.8	439.727	0.775	0.224065
46.9	447.644	0.777	0.228099
47	455.562	0.779	0.232134
47.1	464.468	0.78	0.236672
47.2	473.375	0.782	0.24121
47.3	482.282	0.784	0.245749
47.4	490.858	0.785	0.250119
47.5	500.095	0.787	0.254825
47.6	509.332	0.789	0.259532
47.7	518.238	0.79	0.26407
47.8	527.152	0.792	0.268612
47.9	536.75	0.794	0.273503
48	546.348	0.795	0.278394
48.1	556.278	0.797	0.283454
48.2	566.538	0.799	0.288682
48.3	576.798	0.8	0.29391
48.4	587.389	0.802	0.299306
48.5	598.311	0.804	0.304872
48.6	608.572	0.805	0.3101
48.7	619.494	0.807	0.315666
48.8	630.747	0.809	0.3214
48.9	642	0.81	0.327134
49	653.253	0.812	0.332868
49.1	664.507	0.814	0.338602
49.2	675.76	0.815	0.344336
49.3	687.675	0.817	0.350408
49.4	699.921	0.819	0.356648
49.5	712.498	0.82	0.363056
49.6	725.075	0.822	0.369465
49.7	737.983	0.824	0.376042
49.8	750.229	0.825	0.382282
49.9	763.468	0.827	0.389028
50	777.038	0.829	0.395943
50.108	791.27	0.83	0.403195
50.2	803.517	0.832	0.409435
50.3	817.087	0.834	0.41635
50.4	830.988	0.835	0.423433
50.5	845.219	0.837	0.430685
50.6	859.12	0.839	0.437768
50.7	873.352	0.84	0.44502
50.8	888.246	0.842	0.452609
50.9	902.147	0.844	0.459693
51	916.71	0.845	0.467113
51.1	931.604	0.847	0.474703
51.2	947.16	0.849	0.482629
51.3	962.385	0.85	0.490387
51.4	977.61	0.852	0.498145
51.5	993.828	0.854	0.506409
51.6	1010.04	0.855	0.514673
51.7	1026.26	0.857	0.522937
51.8	1042.81	0.859	0.531369
51.9	1059.03	0.86	0.539633
52	1075.91	0.862	0.548234
52.1	1092.46	0.864	0.556666
52.2	1109.67	0.865	0.565436
52.3	1126.88	0.867	0.574206
52.4	1144.75	0.869	0.583314
52.5	1162.29	0.87	0.592252
52.6	1179.84	0.872	0.60119
52.7	1197.71	0.873	0.610298
52.8	1215.58	0.875	0.619405
52.9	1234.12	0.877	0.628849
53	1252.98	0.878	0.638462
53.1	1271.85	0.88	0.648075
53.2	1290.71	0.882	0.657688
53.3	1309.58	0.883	0.667301
53.4	1329.44	0.885	0.67742
53.5	1348.96	0.887	0.687371
53.6	1369.15	0.889	0.697658
53.7	1389.34	0.89	0.707946
53.8	1409.86	0.892	0.718402
53.9	1430.05	0.894	0.72869
54.003	1450.24	0.895	0.738977
54.1	1471.76	0.897	0.74994
54.2	1492.94	0.899	0.760733
54.3	1514.12	0.9	0.771527
54.4	1535.63	0.902	0.782489
54.5	1557.81	0.904	0.793789
54.6	1580.65	0.905	0.805426
54.7	1603.15	0.907	0.816894
54.8	1625.66	0.909	0.828362
54.9	1649.16	0.91	0.840336
55	1672.33	0.912	0.852142
55.1	1695.17	0.914	0.863779
55.2	1717.67	0.915	0.875247
55.3	1740.18	0.917	0.886715
55.4	1763.68	0.919	0.898689
55.5	1787.84	0.92	0.911001
55.601	1810.01	0.922	0.9223
55.7	1836.49	0.924	0.935792
55.8	1860.65	0.925	0.948103
55.9	1885.48	0.927	0.960753
56	1910.63	0.929	0.97357
56.1	1936.12	0.93	0.986556
56.206	1960.61	0.932	0.999036
56.3	1986.76	0.934	1.01236
56.4	2012.9	0.935	1.02568
56.5	2038.39	0.937	1.03867
56.6	2065.2	0.939	1.05233
56.7	2091.68	0.94	1.06582
56.8	2117.82	0.942	1.07914
56.9	2144.3	0.944	1.09264
57.006	2170.45	0.945	1.10596
57.1	2198.25	0.947	1.12013
57.2	2225.72	0.949	1.13412
57.3	2253.52	0.95	1.14829
57.4	2281.66	0.952	1.16263
57.5	2309.79	0.954	1.17696
57.6	2337.92	0.955	1.1913
57.7	2366.05	0.957	1.20563
57.8	2394.19	0.959	1.21997
57.9	2422.65	0.96	1.23447
58	2451.45	0.962	1.24914
58.1	2480.24	0.964	1.26382
58.2	2509.7	0.965	1.27883
58.3	2539.49	0.967	1.29401
58.4	2569.93	0.969	1.30952
58.5	2600.05	0.97	1.32487
58.6	2630.17	0.972	1.34022
58.7	2660.29	0.974	1.35556
58.8	2690.74	0.975	1.37108
58.9	2721.19	0.977	1.38659
59	2752.3	0.979	1.40245
59.1	2783.74	0.98	1.41847
59.2	2814.53	0.982	1.43415
59.3	2845.97	0.984	1.45018
59.4	2878.4	0.985	1.4667
59.5	2910.51	0.987	1.48306
59.6	2942.95	0.989	1.49959
59.7	2975.71	0.99	1.51629
59.8	3008.48	0.992	1.53298
59.907	3040.58	0.994	1.54934
60	3074.01	0.995	1.56638
60.1	3108.1	0.997	1.58375
60.2	3141.86	0.999	1.60095
60.3	3175.29	1	1.61798
60.4	3209.38	1.002	1.63535
60.5	3243.47	1.004	1.65272
60.6	3277.89	1.005	1.67026
60.704	3310.33	1.007	1.68679
60.8	3345.74	1.008	1.70484
60.9	3381.49	1.01	1.72305
61	3415.91	1.012	1.74059
61.1	3450.66	1.013	1.7583
61.2	3487.07	1.015	1.77685
61.304	3520.83	1.017	1.79405
61.4	3559.22	1.019	1.81362
61.5	3595.96	1.02	1.83234
61.6	3631.37	1.022	1.85038
61.7	3668.44	1.023	1.86927
61.8	3705.18	1.025	1.88799
61.9	3741.26	1.027	1.90637
62	3778	1.028	1.92509
62.1	3816.06	1.03	1.94449
62.2	3854.45	1.032	1.96405
62.3	3891.85	1.033	1.98311
62.4	3929.58	1.035	2.00234
62.5	3967.65	1.037	2.02173
62.6	4006.04	1.038	2.04129
62.7	4044.43	1.04	2.06086
62.8	4083.16	1.042	2.08059
62.904	4123.87	1.044	2.10133
63	4160.6	1.045	2.12005
63.1	4199.66	1.047	2.13995
63.2	4239.71	1.048	2.16036
63.3	4279.43	1.05	2.1806
63.4	4319.14	1.052	2.20084
63.5	4359.19	1.053	2.22124
63.6	4398.91	1.055	2.24148
63.7	4439.29	1.057	2.26206
63.8	4479.67	1.058	2.28263
63.9	4519.71	1.06	2.30304
64	4560.42	1.062	2.32378
64.105	4600.47	1.063	2.34419
64.2	4642.51	1.065	2.36561
64.3	4683.22	1.067	2.38635
64.4	4724.59	1.068	2.40743
64.5	4766.29	1.07	2.42868
64.6	4807.99	1.072	2.44993
64.7	4850.36	1.073	2.47152
64.8	4892.72	1.075	2.49311
64.9	4935.42	1.077	2.51486
65	4978.78	1.078	2.53696
65.104	5021.14	1.08	2.55854
65.2	5065.16	1.082	2.58097
65.3	5108.19	1.083	2.6029
65.4	5151.88	1.085	2.62516
65.5	5195.55	1.087	2.64741
65.6	5239.22	1.088	2.66967
65.7	5282.56	1.09	2.69175
65.8	5326.56	1.092	2.71417
65.9	5371.23	1.093	2.73693
66	5415.56	1.095	2.75952
66.1	5459.89	1.097	2.78211
66.2	5504.23	1.098	2.8047
66.3	5549.22	1.1	2.82763
66.4	5593.89	1.102	2.85039
66.5	5638.22	1.104	2.87298
66.605	5680.9	1.105	2.89472
66.7	5726.55	1.107	2.91799
66.804	5770.89	1.108	2.94058
66.9	5817.87	1.11	2.96452
67.002	5861.21	1.112	2.9866
67.1	5908.52	1.114	3.01071
67.2	5954.17	1.115	3.03397
67.3	5999.83	1.117	3.05724
67.4	6045.82	1.119	3.08067
67.5	6092.47	1.12	3.10444
67.6	6138.45	1.122	3.12787
67.7	6185.1	1.123	3.15164
67.8	6230.76	1.125	3.17491
67.9	6276.75	1.127	3.19834
68	6323.4	1.128	3.22211
68.107	6370.38	1.13	3.24605
68.2	6417.02	1.132	3.26982
68.3	6464.34	1.133	3.29393
68.4	6512.31	1.135	3.31837
68.5	6560.61	1.137	3.34299
68.6	6608.25	1.138	3.36726
68.7	6656.56	1.14	3.39188
68.8	6704.86	1.142	3.41649
68.9	6753.16	1.143	3.4411
69	6802.13	1.145	3.46605
69.107	6850.76	1.147	3.49083
69.2	6899.73	1.148	3.51578
69.3	6949.02	1.15	3.5409
69.4	6998.65	1.152	3.56619
69.5	7048.28	1.153	3.59148
69.6	7097.57	1.155	3.6166
69.7	7146.54	1.157	3.64155
69.8	7196.82	1.158	3.66717
69.9	7246.78	1.16	3.69263
70	7296.74	1.162	3.71808
70.1	7347.36	1.163	3.74388
70.2	7397.65	1.165	3.7695
70.3	7448.6	1.167	3.79546
70.4	7499.22	1.168	3.82126
70.5	7550.5	1.17	3.84739
70.605	7600.45	1.172	3.87284
70.7	7652.4	1.174	3.89931
70.8	7703.02	1.175	3.9251
70.902	7750.99	1.177	3.94955
71	7803.92	1.179	3.97652
71.1	7855.2	1.18	4.00265
71.2	7905.82	1.182	4.02845
71.3	7956.77	1.184	4.05441
71.4	8007.39	1.185	4.0802
71.5	8057.35	1.187	4.10566
71.6	8106.65	1.189	4.13078
71.7	8156.94	1.19	4.1564
71.8	8207.89	1.192	4.18236
71.9	8257.84	1.193	4.20782
72	8308.13	1.195	4.23344
72.1	8349.49	1.197	4.25452
72.2	8377.61	1.198	4.26884
72.305	8410.69	1.2	4.2857
72.4	8452.71	1.202	4.30711
72.5	8498.7	1.203	4.33055
72.6	8547.33	1.205	4.35533
72.7	8598.28	1.207	4.38129
72.808	8650.22	1.208	4.40776
72.9	8702.5	1.21	4.43439
73	8754.44	1.212	4.46086
73.1	8806.71	1.213	4.4875
73.2	8859.65	1.215	4.51447
73.3	8911.92	1.217	4.54111
73.4	8965.19	1.218	4.56825
73.5	9018.12	1.22	4.59522
73.605	9070.07	1.222	4.62169
73.7	9125.98	1.223	4.65018
73.8	9180.24	1.225	4.67783
73.9	9235.49	1.227	4.70598
74	9291.07	1.228	4.7343
74.1	9346.32	1.23	4.76246
74.208	9401.57	1.232	4.79061
74.3	9456.82	1.233	4.81876
74.4	9513.4	1.235	4.84759
74.5	9569.64	1.237	4.87625
74.6	9624.89	1.239	4.9044
74.7	9680.14	1.24	4.93256
74.8	9736.05	1.242	4.96105
74.906	9790.31	1.243	4.98869
75	9847.22	1.245	5.01769
75.1	9903.46	1.247	5.04635
75.2	9959.04	1.249	5.07467
75.3	10015.3	1.25	5.10333
75.4	10072.2	1.252	5.13233
75.5	10128.4	1.253	5.16099
75.6	10180.4	1.255	5.18746
75.708	10245.4	1.257	5.2206
75.8	10297.5	1.258	5.24714
75.9	10353.9	1.26	5.27588
76	10410.6	1.262	5.30479
76.1	10467	1.263	5.33353
76.2	10524.4	1.265	5.36278
76.3	10580.8	1.267	5.39151
76.4	10637.9	1.268	5.42059
76.5	10695.6	1.27	5.45001
76.607	10751.1	1.272	5.47824
76.7	10809.4	1.273	5.508
76.8	10862.9	1.275	5.53522
76.9	10911.3	1.277	5.5599
77.004	10960.1	1.278	5.58475
77.1	11016.8	1.28	5.61366
77.2	11072.2	1.282	5.64189
77.3	11128.3	1.283	5.67046
77.4	11182.7	1.285	5.69819
77.5	11224.5	1.287	5.71949
77.6	11269.6	1.288	5.74248
77.709	11320.4	1.29	5.76835
77.8	11369.8	1.292	5.79354
77.9	11422.6	1.293	5.82042
78	11477.6	1.295	5.84848
78.103	11531.1	1.297	5.8757
78.2	11581.2	1.298	5.90123
78.3	11618.7	1.3	5.92033
78.4	11661.8	1.302	5.94231
78.509	11710.6	1.304	5.96716
78.6	11765	1.305	5.99489
78.7	11821.7	1.307	6.0238
78.8	11880.1	1.309	6.05355
78.9	11938.5	1.31	6.08331
79	11997.5	1.312	6.1134
79.1	12054.6	1.314	6.14248
79.2	12111	1.315	6.17122
79.3	12169.1	1.317	6.2008
79.4	12228.5	1.319	6.23107
79.501	12281.2	1.32	6.25795
79.6	12330.3	1.322	6.28297
79.7	12381.1	1.324	6.30883
79.8	12436.5	1.325	6.33707
79.903	12491.2	1.327	6.36496
80.006	12550.3	1.328	6.39505
80.1	12608.7	1.33	6.42481
80.2	12665.1	1.332	6.45355
80.3	12720.8	1.333	6.48195
80.4	12777.2	1.335	6.51069
80.5	12833.6	1.337	6.53943
80.6	12892	1.338	6.56918
80.7	12951.1	1.34	6.59928
80.8	12999.5	1.342	6.62396
80.909	13030.4	1.343	6.63968
81	13066.5	1.345	6.65811
81.104	13121.3	1.347	6.68601
81.202	13180	1.348	6.71593
81.302	13240.4	1.35	6.7467
81.402	13300.8	1.352	6.77747
81.502	13367.1	1.354	6.81128
81.602	13421.2	1.355	6.83883
81.7	13486.6	1.357	6.87214
81.8	13547.3	1.358	6.90308
81.9	13609.3	1.36	6.93469
82	13670	1.362	6.96563
82.1	13730.4	1.363	6.9964
82.2	13790.8	1.365	7.02717
82.3	13849.9	1.367	7.05726
82.4	13908.9	1.368	7.08735
82.5	13969.3	1.37	7.11812
82.6	14030	1.372	7.14906
82.7	14087.4	1.373	7.17831
82.809	14145.2	1.375	7.20772
82.9	14196.9	1.377	7.2341
83	14254.6	1.378	7.26351
83.1	14313	1.38	7.29327
83.2	14372.1	1.382	7.32336
83.3	14431.5	1.383	7.35362
83.4	14491.5	1.385	7.38422
83.5	14548.6	1.387	7.4133
83.6	14593.7	1.388	7.43629
83.7	14635.9	1.39	7.45776
83.8	14684.6	1.392	7.48261
83.9	14403.3	1.393	7.33925
84	13585.8	1.395	6.92269
84.1	13400	1.397	6.82802
84.2	13428.5	1.398	6.84255
84.3	13469.7	1.4	6.86352
84.4	13517.4	1.402	6.88786
84.5	13558.6	1.403	6.90883
84.6	13545.3	1.405	6.90206
84.7	13297.5	1.407	6.77578
84.8	12725.5	1.408	6.48432
84.9	12573.5	1.41	6.40689
85	12595.7	1.412	6.41821
85.1	12418.6	1.413	6.32794
85.2	12322.4	1.415	6.27891
85.3	12339.6	1.417	6.2877
85.4	12350.6	1.418	6.29328
85.5	12393	1.42	6.31492
85.6	12439.1	1.422	6.33842
85.7	12487.9	1.423	6.36327
85.8	12522.4	1.425	6.38085
85.9	12495.9	1.427	6.36733
86	12193	1.428	6.21298
86.1	12037.4	1.43	6.13369
86.2	12085.8	1.432	6.15837
86.3	12145.9	1.433	6.18897
86.4	12204.9	1.435	6.21906
86.5	12261.3	1.437	6.2478
86.6	12286.5	1.439	6.26065
86.7	11992.9	1.44	6.11103
86.8	11747.4	1.442	5.98593
86.9	11780.6	1.444	6.00283
87	11835.3	1.445	6.03073
87.1	11895	1.447	6.06116
87.2	11955.1	1.449	6.09176
87.3	12008.8	1.45	6.11915
87.4	12064.6	1.452	6.14755
87.5	12128.6	1.453	6.18018
87.6	12187.3	1.455	6.2101
87.7	12247.7	1.457	6.24087
87.8	12310.1	1.458	6.27265
87.9	12375.1	1.46	6.30579
88	12442.1	1.462	6.33994
88.1	12507.2	1.463	6.37308
88.2	12573.5	1.465	6.40689
88.3	12641.5	1.467	6.44154
88.4	12709.5	1.468	6.4762
88.5	12777.9	1.47	6.51103
88.6	12846.9	1.472	6.54619
88.7	12915.6	1.473	6.58119
88.8	12984.6	1.475	6.61635
88.9	13054.3	1.477	6.65185
89	13124.3	1.478	6.68753
89.1	13192.6	1.48	6.72235
89.2	13262.3	1.482	6.75786
89.3	13331	1.483	6.79285
89.4	13399.6	1.485	6.82785
89.5	13468.7	1.487	6.86301
89.6	13535.7	1.488	6.89716
89.7	13601.7	1.49	6.9308
89.8	13667.7	1.492	6.96445
89.9	13735.4	1.493	6.99893
90	13803.4	1.495	7.03359
90.1	13870.8	1.497	7.06791
90.2	13935.1	1.498	7.10071
90.3	13999.8	1.5	7.13367
90.4	14064.2	1.502	7.16647
90.5	14130.6	1.503	7.20028
90.6	14198.2	1.505	7.23477
90.7	14263.6	1.507	7.26808
90.8	14328	1.508	7.30087
90.9	14393	1.51	7.33401
91	14458	1.512	7.36715
91.1	14522.7	1.513	7.40011
91.2	14586.4	1.515	7.43257
91.3	14649.8	1.517	7.46486
91.407	14711.5	1.518	7.49631
91.504	14771.6	1.52	7.52691
91.602	14830.6	1.522	7.557
91.7	14885	1.523	7.58473
91.8	14939.1	1.525	7.61228
91.9	14996.5	1.527	7.64153
92	15057.2	1.528	7.67247
92.1	15117.6	1.53	7.70324
92.2	15178.3	1.532	7.73417
92.3	15239.7	1.533	7.76545
92.4	15301.1	1.535	7.79673
92.5	15359.1	1.537	7.82631
92.6	15415.2	1.538	7.85488
92.7	15474.9	1.54	7.88531
92.8	15536.3	1.542	7.91659
92.9	15597.4	1.543	7.9477
93	15659.4	1.545	7.97931
93.1	15721.4	1.547	8.01093
93.2	15782.2	1.548	8.04186
93.3	15843.2	1.55	8.07297
93.4	15904.3	1.552	8.10408
93.5	15966	1.553	8.13552
93.6	16024.7	1.555	8.16545
93.7	16080.8	1.557	8.19402
93.8	16139.2	1.558	8.22377
93.9	16195.9	1.56	8.25268
94	16253	1.562	8.28176
94.1	16310.7	1.563	8.31118
94.2	16366.1	1.565	8.33941
94.304	16420.5	1.567	8.36713
94.408	16484.5	1.569	8.39976
94.5	16538	1.57	8.42698
94.6	16597	1.572	8.45707
94.7	16653.7	1.573	8.48598
94.8	16707.5	1.575	8.51337
94.9	16761.9	1.577	8.5411
95	16820.3	1.578	8.57085
95.1	16880	1.58	8.60128
95.2	16941.4	1.582	8.63256
95.3	17003.4	1.583	8.66417
95.4	17065.8	1.585	8.69596
95.5	17127.9	1.587	8.72757
95.6	17189.9	1.588	8.75918
95.7	17251.6	1.59	8.79063
95.8	17313.3	1.592	8.82207
95.9	17375.4	1.593	8.85369
96	17437.1	1.595	8.88513
96.1	17493.1	1.597	8.9137
96.2	17525.7	1.598	8.93027
96.3	17567.8	1.6	8.95174
96.4	17625.2	1.602	8.98099
96.5	17684.9	1.603	9.01142
96.6	17747	1.605	9.04303
96.7	17809.3	1.607	9.07482
96.8	17859.8	1.608	9.10052
96.9	17884	1.61	9.11286
97.002	17920.1	1.612	9.13128
97.1	17974.2	1.613	9.15884
97.2	18026.3	1.615	9.18538
97.3	18079.4	1.617	9.21243
97.4	18137.1	1.618	9.24185
97.5	18197.8	1.62	9.27279
97.6	18259.6	1.622	9.30423
97.7	18321.3	1.623	9.33568
97.8	18382.6	1.625	9.36695
97.9	18445	1.627	9.39874
98	18507.7	1.628	9.43069
98.1	18569.4	1.63	9.46213
98.2	18629.2	1.632	9.49256
98.3	18687.6	1.633	9.52232
98.4	18745.6	1.635	9.5519
98.5	18803.3	1.637	9.58132
98.6	18862.4	1.638	9.61141
98.7	18921.5	1.64	9.64151
98.8	18979.5	1.642	9.67109
98.9	19038.9	1.643	9.70135
99	19097	1.645	9.73094
99.1	19156.4	1.647	9.7612
99.2	19217.1	1.648	9.79214
99.3	19276.8	1.65	9.82257
99.4	19337.2	1.652	9.85334
99.5	19397.9	1.653	9.88428
99.6	19457.6	1.655	9.91471
99.7	19517.3	1.657	9.94514
99.8	19576.4	1.658	9.97523
99.9	19630.8	1.66	10.003
100.002	19691.5	1.662	10.0339
100.104	19751.6	1.663	10.0645
100.204	19816.9	1.665	10.0978
100.304	19871	1.667	10.1254
100.404	19931.1	1.668	10.156
100.502	19990.5	1.67	10.1862
100.6	20057.8	1.672	10.2205
100.7	20119.8	1.673	10.2521
100.8	20181.6	1.675	10.2836
100.9	20243.6	1.677	10.3152
101	20305.6	1.678	10.3468
101.1	20367.4	1.68	10.3783
101.2	20429.1	1.682	10.4097
101.3	20491.1	1.683	10.4413
101.4	20552.8	1.685	10.4728
101.5	20614.9	1.687	10.5044
101.6	20676.6	1.688	10.5358
101.7	20737.9	1.69	10.5671
101.8	20799.3	1.692	10.5984
101.9	20859.7	1.693	10.6292
102.009	20920.4	1.695	10.6601
102.109	20980.8	1.697	10.6909
102.208	21040.2	1.698	10.7211
102.308	21101.6	1.7	10.7524
102.4	21160.3	1.702	10.7823
102.5	21226.3	1.703	10.816
102.6	21286.7	1.705	10.8467
102.701	21340.1	1.707	10.874
102.8	21375.3	1.708	10.8919
102.9	21408.5	1.71	10.9088
103	21458.2	1.712	10.9341
103.1	21510	1.713	10.9605
103.2	21563.7	1.715	10.9879
103.3	21618.8	1.717	11.016
103.403	21670.9	1.719	11.0425
103.5	20657	1.72	10.5259
