# Supplementary material for: Macro/Microfracture evolution and instability behaviors of high-temperature granite under water-cooling subjected to Brazilian splitting test using the DIC technique
Source: PLoS One. 2023 Nov 29;18(11):e0294258. doi: 10.1371/journal.pone.0294258 (PMC10686506; doi:10.1371/journal.pone.0294258)
Supplement: S1 Data — (ZIP) [file pone.0294258.s001.zip › ┐╣└¡╟┐╢╚/r300.xlsx]

## Sheet: Sheet1
时间(s)	力(N)	位移(mm)	应力（MPa）	最大力	7327.51
0	0	0	0
0	0	0	0
83.4	7327.51	1.38507	3.73376
843	800	843	0.407643
0	-0.659756	0.000233333	-0.000336181
0	112	10	0.0570701
0	0	0	0
0	0	0	0
0	0	0	0
0	0	0	0
93.782	584.158	-1.388	0.29766
0.2	0	0.001	0
0.3	-0.33	0.002	-0.000168153
0.4	0	0.003	0
0.5	-0.33	0.004	-0.000168153
0.6	-0.33	0.006	-0.000168153
0.7	0.33	0.007	0.000168153
0.8	0	0.009	0
0.9	0	0.01	0
1	0	0.012	0
1.1	0	0.014	0
1.2	0	0.015	0
1.3	0.33	0.017	0.000168153
1.4	0.66	0.019	0.000336306
1.5	0.33	0.02	0.000168153
1.6	0	0.022	0
1.7	-0.33	0.024	-0.000168153
1.8	-0.33	0.025	-0.000168153
1.9	0.33	0.027	0.000168153
2	0.33	0.029	0.000168153
2.1	0	0.03	0
2.2	0	0.032	0
2.3	0	0.034	0
2.4	0	0.035	0
2.5	0.33	0.037	0.000168153
2.6	0	0.039	0
2.7	-0.33	0.04	-0.000168153
2.8	0	0.042	0
2.9	0	0.044	0
3	0	0.045	0
3.1	0.33	0.047	0.000168153
3.2	0	0.048	0
3.3	0.33	0.05	0.000168153
3.4	0	0.052	0
3.5	0	0.053	0
3.6	0	0.055	0
3.7	0.33	0.057	0.000168153
3.8	0.33	0.058	0.000168153
3.9	0	0.06	0
4	0.33	0.062	0.000168153
4.1	0.33	0.064	0.000168153
4.2	0.33	0.065	0.000168153
4.3	0	0.067	0
4.4	0	0.069	0
4.5	0.33	0.07	0.000168153
4.6	0.33	0.072	0.000168153
4.7	0.33	0.074	0.000168153
4.8	0	0.075	0
4.9	0	0.077	0
5	0	0.079	0
5.1	0	0.08	0
5.2	0.33	0.082	0.000168153
5.3	0.33	0.084	0.000168153
5.4	0.66	0.085	0.000336306
5.5	0.33	0.087	0.000168153
5.6	0	0.089	0
5.7	0.33	0.09	0.000168153
5.8	0.66	0.092	0.000336306
5.9	0.33	0.094	0.000168153
6	0.33	0.095	0.000168153
6.1	0	0.097	0
6.2	0.33	0.099	0.000168153
6.3	0	0.1	0
6.4	0	0.102	0
6.5	0.33	0.104	0.000168153
6.6	0.33	0.105	0.000168153
6.7	0	0.107	0
6.8	0	0.109	0
6.9	0	0.11	0
7	0	0.112	0
7.1	0	0.114	0
7.2	0	0.115	0
7.3	0	0.117	0
7.4	0	0.118	0
7.5	0.33	0.12	0.000168153
7.6	0	0.122	0
7.7	-0.33	0.123	-0.000168153
7.8	0	0.125	0
7.9	0	0.127	0
8	0	0.128	0
8.1	0	0.13	0
8.2	0	0.132	0
8.3	0.33	0.133	0.000168153
8.4	0	0.135	0
8.5	-0.33	0.137	-0.000168153
8.6	-0.33	0.138	-0.000168153
8.7	-0.33	0.14	-0.000168153
8.8	-0.33	0.142	-0.000168153
8.9	-0.33	0.144	-0.000168153
9	-0.33	0.145	-0.000168153
9.1	-0.33	0.147	-0.000168153
9.2	0	0.149	0
9.3	0	0.15	0
9.4	0	0.152	0
9.5	0	0.153	0
9.6	-0.33	0.155	-0.000168153
9.7	-0.33	0.157	-0.000168153
9.8	0	0.158	0
9.9	-0.33	0.16	-0.000168153
10	-0.33	0.162	-0.000168153
10.1	0	0.163	0
10.2	-0.33	0.165	-0.000168153
10.3	-0.66	0.167	-0.000336306
10.4	-0.66	0.168	-0.000336306
10.5	-0.33	0.17	-0.000168153
10.6	0.33	0.172	0.000168153
10.7	0.33	0.173	0.000168153
10.8	0.33	0.175	0.000168153
10.9	0	0.177	0
11	0	0.178	0
11.1	0	0.18	0
11.2	0.33	0.182	0.000168153
11.3	0	0.183	0
11.4	0	0.185	0
11.5	0	0.187	0
11.6	0	0.188	0
11.7	-0.33	0.19	-0.000168153
11.8	0	0.192	0
11.9	0	0.193	0
12	-0.66	0.195	-0.000336306
12.1	-0.33	0.197	-0.000168153
12.2	-0.33	0.198	-0.000168153
12.3	0	0.2	0
12.4	0	0.202	0
12.5	0.33	0.204	0.000168153
12.6	-0.33	0.205	-0.000168153
12.7	-0.66	0.207	-0.000336306
12.8	-0.33	0.209	-0.000168153
12.9	-0.33	0.21	-0.000168153
13	-0.33	0.212	-0.000168153
13.1	0.33	0.214	0.000168153
13.2	0.33	0.215	0.000168153
13.3	0	0.217	0
13.4	-0.33	0.219	-0.000168153
13.5	0	0.22	0
13.6	0	0.222	0
13.7	-0.33	0.224	-0.000168153
13.8	-0.33	0.225	-0.000168153
13.9	-0.33	0.227	-0.000168153
14	0	0.229	0
14.1	0.33	0.23	0.000168153
14.2	-0.33	0.232	-0.000168153
14.3	-0.33	0.234	-0.000168153
14.4	0	0.235	0
14.5	0	0.237	0
14.6	0.33	0.239	0.000168153
14.7	0.66	0.24	0.000336306
14.8	0.66	0.242	0.000336306
14.9	0.33	0.243	0.000168153
15	0	0.245	0
15.1	0	0.247	0
15.2	0.33	0.248	0.000168153
15.3	0.66	0.25	0.000336306
15.4	0.66	0.252	0.000336306
15.5	0.33	0.253	0.000168153
15.6	0.33	0.255	0.000168153
15.7	0.66	0.257	0.000336306
15.8	0.33	0.258	0.000168153
15.9	0.33	0.26	0.000168153
16	0.33	0.262	0.000168153
16.1	0	0.263	0
16.2	0	0.265	0
16.3	0	0.267	0
16.4	0	0.268	0	0
16.5	0.33	0.27	0.000168153	0.002
16.6	0.33	0.272	0.000168153	0.004
16.7	0.33	0.274	0.000168153	0.006
16.8	0.66	0.275	0.000336306	0.007
16.9	0.33	0.277	0.000168153	0.009
17	0.99	0.279	0.000504459	0.011
17.1	0.99	0.28	0.000504459	0.012
17.2	0.66	0.282	0.000336306	0.014
17.3	0.66	0.284	0.000336306	0.016
17.4	0.33	0.285	0.000168153	0.017
17.5	0.66	0.287	0.000336306	0.019
17.6	0.33	0.289	0.000168153	0.021
17.7	0.66	0.29	0.000336306	0.022
17.8	0.66	0.292	0.000336306	0.024
17.9	0.33	0.294	0.000168153	0.026
18	0.33	0.295	0.000168153	0.027
18.1	0.66	0.297	0.000336306	0.029
18.2	0.66	0.299	0.000336306	0.031
18.3	0.33	0.3	0.000168153	0.032
18.4	0.66	0.302	0.000336306	0.034
18.5	0.66	0.304	0.000336306	0.036
18.6	0.66	0.305	0.000336306	0.037
18.7	0.66	0.307	0.000336306	0.039
18.8	1.32	0.309	0.000672611	0.041
18.9	0.99	0.31	0.000504459	0.042
19	0.99	0.312	0.000504459	0.044
19.1	0.99	0.314	0.000504459	0.046
19.2	0.99	0.315	0.000504459	0.047
19.3	0.99	0.317	0.000504459	0.049
19.4	0.99	0.318	0.000504459	0.05
19.5	0.99	0.32	0.000504459	0.052
19.6	1.32	0.322	0.000672611	0.054
19.7	1.979	0.323	0.00100841	0.055
19.8	2.309	0.325	0.00117656	0.057
19.9	1.979	0.327	0.00100841	0.059
20	2.309	0.328	0.00117656	0.06
20.1	2.309	0.33	0.00117656	0.062
20.2	2.639	0.332	0.00134471	0.064
20.3	2.969	0.334	0.00151287	0.066
20.4	2.969	0.335	0.00151287	0.067
20.5	2.969	0.337	0.00151287	0.069
20.6	2.639	0.339	0.00134471	0.071
20.7	2.969	0.34	0.00151287	0.072
20.8	2.969	0.342	0.00151287	0.074
20.9	2.969	0.344	0.00151287	0.076
21	2.969	0.345	0.00151287	0.077
21.1	3.299	0.347	0.00168102	0.079
21.2	3.629	0.349	0.00184917	0.081
21.3	3.299	0.35	0.00168102	0.082
21.4	3.299	0.352	0.00168102	0.084
21.5	3.299	0.354	0.00168102	0.086
21.6	3.629	0.355	0.00184917	0.087
21.7	3.629	0.357	0.00184917	0.089
21.8	3.629	0.359	0.00184917	0.091
21.9	3.959	0.36	0.00201732	0.092
22	3.629	0.362	0.00184917	0.094
22.1	3.629	0.364	0.00184917	0.096
22.2	4.618	0.365	0.00235312	0.097
22.3	4.618	0.367	0.00235312	0.099
22.4	4.618	0.369	0.00235312	0.101
22.5	4.618	0.37	0.00235312	0.102
22.6	4.618	0.372	0.00235312	0.104
22.7	4.948	0.374	0.00252127	0.106
22.8	4.948	0.375	0.00252127	0.107
22.9	4.948	0.377	0.00252127	0.109
23	5.608	0.378	0.00285758	0.11
23.1	5.938	0.38	0.00302573	0.112
23.2	6.268	0.382	0.00319389	0.114
23.3	6.598	0.383	0.00336204	0.115
23.4	6.927	0.385	0.00352968	0.117
23.5	6.927	0.387	0.00352968	0.119
23.6	6.927	0.388	0.00352968	0.12
23.7	6.927	0.39	0.00352968	0.122
23.8	7.257	0.392	0.00369783	0.124
23.9	7.917	0.393	0.00403414	0.125
24	7.917	0.395	0.00403414	0.127
24.1	7.917	0.397	0.00403414	0.129
24.2	8.247	0.398	0.00420229	0.13
24.3	7.917	0.4	0.00403414	0.132
24.4	8.247	0.402	0.00420229	0.134
24.5	8.247	0.404	0.00420229	0.136
24.6	8.247	0.405	0.00420229	0.137
24.7	8.247	0.407	0.00420229	0.139
24.8	8.577	0.409	0.00437045	0.141
24.9	8.907	0.41	0.0045386	0.142
25	8.907	0.412	0.0045386	0.144
25.1	8.907	0.414	0.0045386	0.146
25.2	8.907	0.415	0.0045386	0.147
25.3	9.237	0.417	0.00470675	0.149
25.4	9.237	0.419	0.00470675	0.151
25.5	9.237	0.42	0.00470675	0.152
25.6	9.237	0.422	0.00470675	0.154
25.7	9.566	0.424	0.00487439	0.156
25.8	9.566	0.425	0.00487439	0.157
25.9	9.566	0.427	0.00487439	0.159
26	9.566	0.429	0.00487439	0.161
26.1	9.237	0.43	0.00470675	0.162
26.2	9.566	0.432	0.00487439	0.164
26.3	9.566	0.434	0.00487439	0.166
26.4	10.226	0.435	0.0052107	0.167
26.5	10.226	0.437	0.0052107	0.169
26.6	10.226	0.439	0.0052107	0.171
26.7	10.226	0.44	0.0052107	0.172
26.8	10.556	0.442	0.00537885	0.174
26.9	10.886	0.444	0.00554701	0.176
27	10.886	0.445	0.00554701	0.177
27.1	10.886	0.447	0.00554701	0.179
27.2	11.216	0.449	0.00571516	0.181
27.3	11.546	0.45	0.00588331	0.182
27.4	11.546	0.452	0.00588331	0.184
27.5	11.876	0.453	0.00605146	0.185
27.6	12.205	0.455	0.00621911	0.187
27.7	11.876	0.457	0.00605146	0.189
27.8	12.205	0.458	0.00621911	0.19
27.9	12.535	0.46	0.00638726	0.192
28	12.535	0.462	0.00638726	0.194
28.1	12.535	0.463	0.00638726	0.195
28.2	12.865	0.465	0.00655541	0.197
28.3	12.865	0.467	0.00655541	0.199
28.4	13.195	0.468	0.00672357	0.2
28.5	13.525	0.47	0.00689172	0.202
28.6	13.525	0.472	0.00689172	0.204
28.7	13.525	0.474	0.00689172	0.206
28.8	13.525	0.475	0.00689172	0.207
28.9	13.525	0.477	0.00689172	0.209
29	13.195	0.478	0.00672357	0.21
29.1	13.855	0.48	0.00705987	0.212
29.2	14.185	0.482	0.00722803	0.214
29.3	14.185	0.484	0.00722803	0.216
29.4	13.855	0.485	0.00705987	0.217
29.5	14.185	0.487	0.00722803	0.219
29.6	14.845	0.488	0.00756433	0.22
29.7	14.845	0.49	0.00756433	0.222
29.8	14.845	0.492	0.00756433	0.224
29.9	14.845	0.493	0.00756433	0.225
30	14.845	0.495	0.00756433	0.227
30.1	14.845	0.497	0.00756433	0.229
30.2	15.174	0.498	0.00773197	0.23
30.3	15.174	0.5	0.00773197	0.232
30.4	15.834	0.502	0.00806828	0.234
30.5	16.164	0.503	0.00823643	0.235
30.6	16.494	0.505	0.00840459	0.237
30.7	16.494	0.507	0.00840459	0.239
30.8	16.824	0.508	0.00857274	0.24
30.9	17.154	0.51	0.00874089	0.242
31	17.484	0.512	0.00890904	0.244
31.1	17.813	0.513	0.00907669	0.245
31.2	18.473	0.515	0.00941299	0.247
31.3	19.133	0.517	0.0097493	0.249
31.4	19.133	0.518	0.0097493	0.25
31.5	19.463	0.52	0.00991745	0.252
31.6	20.123	0.522	0.0102538	0.254
31.7	20.123	0.523	0.0102538	0.255
31.8	20.452	0.525	0.0104214	0.257
31.9	21.112	0.527	0.0107577	0.259
32	21.442	0.528	0.0109259	0.26
32.1	22.102	0.53	0.0112622	0.262
32.2	23.091	0.532	0.0117661	0.264
32.3	23.421	0.533	0.0119343	0.265
32.4	23.751	0.535	0.0121024	0.267
32.5	24.411	0.537	0.0124387	0.269
32.6	25.071	0.539	0.012775	0.271
32.7	25.73	0.54	0.0131108	0.272
32.8	26.06	0.542	0.013279	0.274
32.9	26.06	0.544	0.013279	0.276
33	26.72	0.545	0.0136153	0.277
33.1	27.38	0.547	0.0139516	0.279
33.2	27.38	0.549	0.0139516	0.281
33.3	28.04	0.55	0.0142879	0.282
33.4	28.699	0.552	0.0146237	0.284
33.5	29.359	0.554	0.01496	0.286
33.6	29.359	0.555	0.01496	0.287
33.7	29.359	0.557	0.01496	0.289
33.8	30.349	0.559	0.0154645	0.291
33.9	30.349	0.56	0.0154645	0.292
34	30.679	0.562	0.0156326	0.294
34.1	31.668	0.564	0.0161366	0.296
34.2	31.668	0.565	0.0161366	0.297
34.3	31.668	0.567	0.0161366	0.299
34.4	32.658	0.569	0.016641	0.301
34.5	32.988	0.57	0.0168092	0.302
34.6	33.318	0.572	0.0169773	0.304
34.7	33.648	0.574	0.0171455	0.306
34.8	33.648	0.575	0.0171455	0.307
34.9	33.977	0.577	0.0173131	0.309
35	34.637	0.578	0.0176494	0.31
35.1	34.967	0.58	0.0178176	0.312
35.2	35.297	0.582	0.0179857	0.314
35.3	35.627	0.583	0.0181539	0.315
35.4	35.627	0.585	0.0181539	0.317
35.5	36.287	0.587	0.0184902	0.319
35.6	37.276	0.588	0.0189941	0.32
35.7	37.936	0.59	0.0193304	0.322
35.8	38.266	0.592	0.0194986	0.324
35.9	38.596	0.593	0.0196668	0.325
36	38.926	0.595	0.0198349	0.327
36.1	39.255	0.597	0.0200025	0.329
36.2	39.915	0.598	0.0203389	0.33
36.3	40.575	0.6	0.0206752	0.332
36.4	40.905	0.602	0.0208433	0.334
36.5	41.235	0.603	0.0210115	0.335
36.6	42.224	0.605	0.0215154	0.337
36.7	42.224	0.607	0.0215154	0.339
36.8	42.554	0.608	0.0216836	0.34
36.9	42.554	0.61	0.0216836	0.342
37	42.884	0.612	0.0218517	0.344
37.1	43.874	0.614	0.0223562	0.346
37.2	44.204	0.615	0.0225243	0.347
37.3	44.534	0.617	0.0226925	0.349
37.4	44.534	0.619	0.0226925	0.351
37.5	44.863	0.62	0.0228601	0.352
37.6	46.183	0.622	0.0235327	0.354
37.7	46.513	0.624	0.0237009	0.356
37.8	47.173	0.625	0.0240372	0.357
37.9	47.173	0.627	0.0240372	0.359
38	47.502	0.629	0.0242048	0.361
38.1	48.162	0.63	0.0245411	0.362
38.2	48.162	0.632	0.0245411	0.364
38.3	48.492	0.634	0.0247093	0.366
38.4	49.152	0.635	0.0250456	0.367
38.5	49.482	0.637	0.0252138	0.369
38.6	50.471	0.639	0.0257177	0.371
38.7	50.801	0.64	0.0258859	0.372
38.8	51.131	0.642	0.026054	0.374
38.9	52.121	0.644	0.0265585	0.376
39	52.451	0.645	0.0267266	0.377
39.1	52.78	0.647	0.0268943	0.379
39.2	53.44	0.648	0.0272306	0.38
39.3	53.77	0.65	0.0273987	0.382
39.4	54.1	0.652	0.0275669	0.384
39.5	55.09	0.653	0.0280713	0.385
39.6	55.749	0.655	0.0284071	0.387
39.7	56.409	0.657	0.0287434	0.389
39.8	57.069	0.658	0.0290797	0.39
39.9	57.729	0.66	0.0294161	0.392
40	58.059	0.662	0.0295842	0.394
40.1	58.388	0.663	0.0297518	0.395
40.2	59.048	0.665	0.0300882	0.397
40.3	59.378	0.667	0.0302563	0.399
40.4	59.378	0.668	0.0302563	0.4
40.5	60.038	0.67	0.0305926	0.402
40.6	60.368	0.672	0.0307608	0.404
40.7	61.027	0.673	0.0310966	0.405
40.8	61.357	0.675	0.0312647	0.407
40.9	61.687	0.677	0.0314329	0.409
41	62.347	0.679	0.0317692	0.411
41.1	63.007	0.68	0.0321055	0.412
41.2	63.337	0.682	0.0322736	0.414
41.3	63.666	0.684	0.0324413	0.416
41.4	63.996	0.685	0.0326094	0.417
41.5	64.656	0.687	0.0329457	0.419
41.6	64.986	0.689	0.0331139	0.421
41.7	65.646	0.69	0.0334502	0.422
41.8	65.976	0.692	0.0336183	0.424
41.9	66.305	0.694	0.033786	0.426
42	66.965	0.695	0.0341223	0.427
42.1	67.625	0.697	0.0344586	0.429
42.2	67.955	0.699	0.0346268	0.431
42.3	68.615	0.7	0.0349631	0.432
42.4	68.615	0.702	0.0349631	0.434
42.5	68.945	0.704	0.0351312	0.436
42.6	69.934	0.705	0.0356352	0.437
42.7	70.264	0.707	0.0358033	0.439
42.8	70.594	0.709	0.0359715	0.441
42.9	71.584	0.71	0.0364759	0.442
43	72.573	0.712	0.0369799	0.444
43.1	72.573	0.713	0.0369799	0.445
43.2	72.903	0.715	0.037148	0.447
43.3	73.233	0.717	0.0373162	0.449
43.4	73.893	0.718	0.0376525	0.45
43.5	75.542	0.72	0.0384927	0.452
43.6	77.521	0.722	0.0395011	0.454
43.7	79.501	0.723	0.0405101	0.455
43.8	81.81	0.725	0.0416866	0.457
43.9	83.789	0.727	0.042695	0.459
44	85.768	0.728	0.0437034	0.46
44.1	87.748	0.73	0.0447124	0.462
44.2	89.727	0.732	0.0457208	0.464
44.3	91.706	0.733	0.0467292	0.465
44.4	94.015	0.735	0.0479057	0.467
44.5	96.324	0.737	0.0490823	0.469
44.6	98.634	0.738	0.0502594	0.47
44.7	101.273	0.74	0.0516041	0.472
44.8	104.241	0.742	0.0531164	0.474
44.9	106.88	0.744	0.0544611	0.476
45	109.849	0.745	0.055974	0.477
45.1	113.148	0.747	0.057655	0.479
45.2	116.117	0.749	0.0591679	0.481
45.3	119.086	0.75	0.0606808	0.482
45.4	123.045	0.752	0.0626981	0.484
45.5	126.343	0.754	0.0643786	0.486
45.6	130.302	0.755	0.0663959	0.487
45.7	134.59	0.757	0.0685809	0.489
45.8	138.879	0.759	0.0707664	0.491
45.9	143.167	0.76	0.0729513	0.492
46	147.785	0.762	0.0753045	0.494
46.1	153.063	0.764	0.0779939	0.496
46.2	158.012	0.765	0.0805157	0.497
46.3	162.63	0.767	0.0828688	0.499
46.4	167.248	0.769	0.0852219	0.501
46.5	171.866	0.77	0.087575	0.502
46.6	177.144	0.772	0.0902645	0.504
46.7	181.763	0.774	0.0926181	0.506
46.8	186.381	0.775	0.0949712	0.507
46.9	191.329	0.777	0.0974925	0.509
47	196.607	0.779	0.100182	0.511
47.1	201.555	0.78	0.102703	0.512
47.2	206.504	0.782	0.105225	0.514
47.3	211.782	0.784	0.107914	0.516
47.4	216.73	0.785	0.110436	0.517
47.5	221.678	0.787	0.112957	0.519
47.6	226.956	0.788	0.115646	0.52
47.7	232.894	0.79	0.118672	0.522
47.8	238.502	0.792	0.12153	0.524
47.9	244.44	0.793	0.124555	0.525
48.007	250.048	0.795	0.127413	0.527
48.1	256.315	0.797	0.130606	0.529
48.2	263.243	0.798	0.134137	0.53
48.3	269.84	0.8	0.137498	0.532
48.4	276.768	0.802	0.141028	0.534
48.5	284.025	0.803	0.144726	0.535
48.6	290.952	0.805	0.148256	0.537
48.7	298.54	0.807	0.152122	0.539
48.8	305.797	0.808	0.15582	0.54
48.9	312.394	0.81	0.159182	0.542
49	319.322	0.812	0.162712	0.544
49.1	326.579	0.814	0.16641	0.546
49.2	334.826	0.815	0.170612	0.547
49.3	342.413	0.817	0.174478	0.549
49.4	350.99	0.819	0.178848	0.551
49.5	359.567	0.82	0.183219	0.552
49.6	368.804	0.822	0.187926	0.554
49.7	377.71	0.824	0.192464	0.556
49.8	386.947	0.825	0.19717	0.557
49.9	397.173	0.827	0.202381	0.559
50	406.74	0.828	0.207256	0.56
50.1	415.976	0.83	0.211962	0.562
50.2	425.543	0.832	0.216837	0.564
50.3	434.779	0.833	0.221543	0.565
50.4	444.676	0.835	0.226586	0.567
50.5	454.902	0.837	0.231797	0.569
50.6	465.128	0.838	0.237008	0.57
50.7	475.024	0.84	0.24205	0.572
50.8	485.58	0.842	0.247429	0.574
50.9	495.807	0.843	0.252641	0.575
51	505.703	0.845	0.257683	0.577
51.1	516.259	0.847	0.263062	0.579
51.2	527.148	0.848	0.26861	0.58
51.3	538.071	0.85	0.274176	0.582
51.4	548.993	0.852	0.279742	0.584
51.5	560.246	0.853	0.285476	0.585
51.6	571.168	0.855	0.291041	0.587
51.7	582.09	0.857	0.296606	0.589
51.8	593.675	0.858	0.30251	0.59
51.9	605.259	0.86	0.308412	0.592
52	616.843	0.862	0.314315	0.594
52.1	628.096	0.863	0.320049	0.595
52.208	640.011	0.865	0.32612	0.597
52.3	651.595	0.867	0.332023	0.599
52.4	663.51	0.868	0.338094	0.6
52.5	675.426	0.87	0.344166	0.602
52.6	688.003	0.872	0.350575	0.604
52.7	699.918	0.873	0.356646	0.605
52.8	712.164	0.875	0.362886	0.607
52.9	724.41	0.877	0.369126	0.609
53	736.987	0.879	0.375535	0.611
53.1	749.233	0.88	0.381775	0.612
53.2	762.141	0.882	0.388352	0.614
53.3	774.718	0.884	0.394761	0.616
53.4	787.295	0.885	0.401169	0.617
53.5	799.873	0.887	0.407579	0.619
53.6	812.781	0.889	0.414156	0.621
53.7	825.689	0.89	0.420733	0.622
53.8	838.266	0.892	0.427142	0.624
53.903	850.181	0.893	0.433213	0.625
54	863.751	0.895	0.440128	0.627
54.1	876.99	0.897	0.446874	0.629
54.2	889.567	0.899	0.453283	0.631
54.3	902.475	0.9	0.45986	0.632
54.4	916.045	0.902	0.466775	0.634
54.5	929.615	0.904	0.473689	0.636
54.6	942.854	0.905	0.480435	0.637
54.7	956.093	0.907	0.487181	0.639
54.8	969.994	0.908	0.494264	0.64
54.9	983.233	0.91	0.50101	0.642
55	997.134	0.912	0.508094	0.644
55.1	1010.7	0.913	0.515008	0.645
55.2	1024.27	0.915	0.521923	0.647
55.3	1038.51	0.917	0.529175	0.649
55.4	1053.4	0.918	0.536764	0.65
55.5	1068.62	0.92	0.544522	0.652
55.6	1083.85	0.922	0.55228	0.654
55.7	1098.74	0.923	0.55987	0.655
55.8	1114.63	0.925	0.567965	0.657
55.9	1128.86	0.927	0.575217	0.659
56	1143.09	0.928	0.582468	0.66
56.1	1159.31	0.93	0.590732	0.662
56.2	1176.19	0.932	0.599334	0.664
56.3	1193.07	0.933	0.607935	0.665
56.404	1210.28	0.935	0.616705	0.667
56.5	1229.81	0.937	0.626655	0.669
56.6	1247.68	0.938	0.635762	0.67
56.7	1266.22	0.94	0.645207	0.672
56.8	1284.75	0.942	0.654651	0.674
56.9	1303.62	0.944	0.664264	0.676
57	1323.14	0.945	0.674214	0.677
57.1	1343.34	0.947	0.684502	0.679
57.2	1363.19	0.949	0.694621	0.681
57.3	1383.05	0.95	0.70474	0.682
57.4	1403.57	0.952	0.715196	0.684
57.5	1424.09	0.954	0.725652	0.686
57.6	1444.61	0.955	0.736109	0.687
57.7	1465.46	0.957	0.746734	0.689
57.8	1486.32	0.959	0.757358	0.691
57.9	1507.17	0.96	0.767984	0.692
58	1528.35	0.962	0.778777	0.694
58.1	1550.53	0.964	0.790077	0.696
58.2	1572.37	0.965	0.801208	0.697
58.3	1594.21	0.967	0.812339	0.699
58.4	1616.72	0.969	0.823807	0.701
58.5	1639.89	0.97	0.835612	0.702
58.6	1662.73	0.972	0.847249	0.704
58.7	1685.89	0.974	0.859055	0.706
58.8	1709.72	0.975	0.871197	0.707
58.9	1733.89	0.977	0.883509	0.709
59	1758.71	0.978	0.896158	0.71
59.1	1783.53	0.98	0.908807	0.712
59.2	1808.69	0.982	0.921624	0.714
59.3	1834.5	0.983	0.934779	0.715
59.4	1860.65	0.985	0.948102	0.717
59.5	1886.47	0.987	0.961257	0.719
59.6	1913.61	0.988	0.975086	0.72
59.7	1941.41	0.99	0.989252	0.722
59.8	1968.88	0.992	1.00325	0.724
59.9	1996.68	0.993	1.01742	0.725
60	2024.48	0.995	1.03158	0.727
60.102	2050.63	0.997	1.04491	0.729
60.204	2080.09	0.998	1.05992	0.73
60.3	2110.54	1	1.07543	0.732
60.4	2140.32	1.002	1.09061	0.734
60.509	2170.11	1.003	1.10579	0.735
60.6	2199.57	1.005	1.1208	0.737
60.7	2229.36	1.007	1.13598	0.739
60.806	2260.14	1.008	1.15166	0.74
60.904	2290.59	1.01	1.16718	0.742
61	2323.68	1.012	1.18404	0.744
61.1	2355.13	1.013	1.20007	0.745
61.2	2387.23	1.015	1.21642	0.747
61.3	2420.33	1.017	1.23329	0.749
61.4	2453.43	1.019	1.25015	0.751
61.5	2486.2	1.02	1.26685	0.752
61.6	2518.63	1.022	1.28338	0.754
61.7	2551.4	1.024	1.30007	0.756
61.8	2583.17	1.025	1.31627	0.757
61.9	2611.97	1.027	1.33094	0.759
62	2639.77	1.029	1.3451	0.761
62.1	2670.22	1.03	1.36062	0.762
62.2	2701.99	1.032	1.37681	0.764
62.3	2734.43	1.033	1.39334	0.765
62.4	2766.86	1.035	1.40987	0.767
62.507	2800.95	1.037	1.42724	0.769
62.6	2834.71	1.038	1.44444	0.77
62.7	2869.13	1.04	1.46198	0.772
62.8	2903.89	1.042	1.47969	0.774
62.9	2939.3	1.043	1.49773	0.775
63	2975.05	1.045	1.51595	0.777
63.106	3010.46	1.047	1.53399	0.779
63.2	3046.21	1.048	1.55221	0.78
63.3	3081.95	1.05	1.57042	0.782
63.4	3117.7	1.052	1.58864	0.784
63.5	3153.77	1.053	1.60702	0.785
63.6	3189.85	1.055	1.6254	0.787
63.7	3225.93	1.057	1.64378	0.789
63.8	3262.99	1.058	1.66267	0.79
63.9	3299.4	1.06	1.68122	0.792
64	3335.81	1.062	1.69978	0.794
64.102	3370.56	1.063	1.71748	0.795
64.2	3408.29	1.065	1.73671	0.797
64.3	3444.37	1.067	1.75509	0.799
64.4	3479.78	1.068	1.77314	0.8
64.5	3515.53	1.07	1.79135	0.802
64.607	3550.61	1.072	1.80923	0.804
64.7	3585.7	1.073	1.82711	0.805
64.8	3620.78	1.075	1.84498	0.807
64.9	3655.53	1.077	1.86269	0.809
65	3689.29	1.079	1.87989	0.811
65.1	3722.72	1.08	1.89693	0.812
65.2	3755.49	1.082	1.91362	0.814
65.3	3788.92	1.084	1.93066	0.816
65.407	3820.69	1.085	1.94685	0.817
65.502	3850.48	1.087	1.96203	0.819
65.6	3883.57	1.089	1.97889	0.821
65.7	3915.35	1.09	1.99508	0.822
65.8	3947.12	1.092	2.01127	0.824
65.9	3978.57	1.094	2.02729	0.826
66	4010.01	1.095	2.04332	0.827
66.1	4041.12	1.097	2.05917	0.829
66.2	4072.56	1.099	2.07519	0.831
66.3	4104.01	1.1	2.09121	0.832
66.4	4135.78	1.102	2.1074	0.834
66.5	4167.55	1.104	2.12359	0.836
66.6	4199.33	1.105	2.13978	0.837
66.7	4230.44	1.107	2.15564	0.839
66.8	4261.88	1.109	2.17166	0.841
66.9	4293.65	1.11	2.18785	0.842
67	4325.76	1.112	2.20421	0.844
67.1	4358.52	1.114	2.2209	0.846
67.204	4390.3	1.115	2.2371	0.847
67.3	4423.4	1.117	2.25396	0.849
67.4	4455.83	1.118	2.27049	0.85
67.5	4487.94	1.12	2.28685	0.852
67.6	4520.04	1.122	2.30321	0.854
67.7	4553.14	1.123	2.32007	0.855
67.8	4586.24	1.125	2.33694	0.857
67.9	4618.67	1.127	2.35346	0.859
68	4651.11	1.128	2.36999	0.86
68.1	4684.54	1.13	2.38702	0.862
68.2	4717.97	1.132	2.40406	0.864
68.305	4750.73	1.133	2.42076	0.865
68.4	4784.82	1.135	2.43813	0.867
68.5	4818.25	1.137	2.45516	0.869
68.6	4851.35	1.138	2.47202	0.87
68.7	4884.11	1.14	2.48872	0.872
68.8	4916.55	1.142	2.50525	0.874
68.9	4949.32	1.143	2.52194	0.875
69	4982.41	1.145	2.53881	0.877
69.1	5015.18	1.147	2.55551	0.879
69.2	5047.29	1.148	2.57187	0.88
69.3	5079.06	1.15	2.58806	0.882
69.405	5110.83	1.152	2.60425	0.884
69.5	5144.59	1.153	2.62145	0.885
69.6	5176.69	1.155	2.6378	0.887
69.7	5207.79	1.157	2.65365	0.889
69.8	5239.22	1.158	2.66966	0.89
69.9	5270.32	1.16	2.68551	0.892
70	5301.41	1.162	2.70136	0.894
70.1	5318.95	1.163	2.71029	0.895
70.2	5324.57	1.165	2.71316	0.897
70.3	5348.06	1.167	2.72513	0.899
70.4	5379.83	1.168	2.74131	0.9
70.5	5413.57	1.17	2.75851	0.902
70.6	5448.31	1.172	2.77621	0.904
70.7	5484.37	1.173	2.79458	0.905
70.8	5520.43	1.175	2.81296	0.907
70.9	5556.16	1.177	2.83117	0.909
71.003	5592.89	1.178	2.84988	0.91
71.1	5627.63	1.18	2.86758	0.912
71.2	5664.02	1.182	2.88613	0.914
71.3	5700.41	1.183	2.90467	0.915
71.4	5736.48	1.185	2.92305	0.917
71.5	5772.87	1.187	2.94159	0.919
71.6	5808.6	1.188	2.9598	0.92
71.7	5844.66	1.19	2.97817	0.922
71.8	5880.72	1.192	2.99655	0.924
71.9	5917.12	1.193	3.01509	0.925
72	5950.86	1.195	3.03229	0.927
72.1	5989.9	1.197	3.05218	0.929
72.2	6026.3	1.198	3.07072	0.93
72.3	6062.69	1.2	3.08927	0.932
72.4	6098.42	1.202	3.10747	0.934
72.5	6135.14	1.203	3.12619	0.935
72.6	6171.87	1.205	3.1449	0.937
72.7	6209.25	1.207	3.16395	0.939
72.8	6245.98	1.208	3.18266	0.94
72.9	6280.38	1.21	3.2002	0.942
73	6320.42	1.212	3.22059	0.944
73.1	6358.13	1.213	3.23981	0.945
73.2	6395.52	1.215	3.25886	0.947
73.302	6433.56	1.217	3.27825	0.949
73.4	6469.63	1.218	3.29662	0.95
73.5	6505.69	1.22	3.315	0.952
73.6	6541.09	1.222	3.33304	0.954
73.7	6574.5	1.223	3.35007	0.955
73.8	6601.63	1.225	3.36389	0.957
73.9	6625.78	1.227	3.3762	0.959
74	6651.26	1.228	3.38918	0.96
74.1	6673.43	1.23	3.40047	0.962
74.2	6698.57	1.232	3.41328	0.964
74.3	6725.7	1.233	3.42711	0.965
74.4	6753.82	1.235	3.44144	0.967
74.5	6782.27	1.237	3.45594	0.969
74.6	6809.4	1.238	3.46976	0.97
74.7	6832.89	1.24	3.48173	0.972
74.8	6857.38	1.242	3.4942	0.974
74.9	6879.87	1.243	3.50567	0.975
75	6885.17	1.245	3.50837	0.977
75.1	6867.96	1.247	3.4996	0.979
75.2	6860.35	1.248	3.49572	0.98
75.3	6858.7	1.25	3.49488	0.982
75.4	6849.44	1.252	3.49016	0.984
75.5	6814.03	1.253	3.47212	0.985
75.6	6804.11	1.255	3.46706	0.987
75.7	6826.94	1.257	3.47869	0.989
75.8	6853.41	1.258	3.49218	0.99
75.9	6882.85	1.26	3.50719	0.992
76	6913.62	1.262	3.52286	0.994
76.103	6940.09	1.263	3.53635	0.995
76.2	6953.32	1.265	3.54309	0.997
76.3	6953.32	1.267	3.54309	0.999
76.4	6948.03	1.268	3.5404	1
76.5	6940.09	1.27	3.53635	1.002
76.6	6935.79	1.272	3.53416	1.004
76.7	6933.47	1.273	3.53298	1.005
76.8	6934.13	1.275	3.53332	1.007
76.9	6938.76	1.277	3.53568	1.009
77	6949.02	1.278	3.5409	1.01
77.1	6958.94	1.28	3.54596	1.012
77.2	6968.87	1.282	3.55102	1.014
77.3	6977.47	1.283	3.5554	1.015
77.4	6991.04	1.285	3.56231	1.017
77.5	7006.59	1.287	3.57024	1.019
77.6	7021.14	1.289	3.57765	1.021
77.7	7032.72	1.29	3.58355	1.022
77.8	7046.29	1.292	3.59047	1.024
77.9	7070.11	1.294	3.6026	1.026
78	7098.23	1.295	3.61693	1.027
78.1	7126.02	1.297	3.63109	1.029
78.2	7154.47	1.299	3.64559	1.031
78.303	7180.28	1.3	3.65874	1.032
78.4	7207.41	1.302	3.67257	1.034
78.5	7232.22	1.304	3.68521	1.036
78.6	7257.04	1.305	3.69785	1.037
78.7	7283.5	1.307	3.71134	1.039
78.8	7302.69	1.308	3.72112	1.04
78.9	7312.62	1.31	3.72617	1.042
79	7322.54	1.312	3.73123	1.044
79.1	7327.51	1.313	3.73376	1.045
79.2	7309.31	1.315	3.72449	1.047
79.3	7086.65	1.317	3.61103	1.049
79.4	5317.96	1.318	2.70979	1.05
79.5	2778.11	1.32	1.4156	1.052
79.6	2026.47	1.322	1.0326	1.054
79.7	1896.4	1.323	0.966316	1.055
79.8	1835.83	1.325	0.935453	1.057
79.9	1783.53	1.327	0.908807	1.059
80	1738.85	1.328	0.886039	1.06
80.1	1696.15	1.33	0.864283	1.062
80.2	1652.13	1.332	0.841852	1.064
80.3	1617.05	1.333	0.823976	1.065
80.4	1591.57	1.335	0.81099	1.067
80.5	1569.06	1.337	0.799521	1.069
80.6	1549.2	1.338	0.789402	1.07
80.7	1529.34	1.34	0.779283	1.072
80.8	1506.17	1.342	0.767478	1.074
80.9	1479.37	1.343	0.753817	1.075
81	1434.02	1.345	0.730712	1.077
81.1	1372.79	1.347	0.699512	1.079
81.2	1333.41	1.349	0.679443	1.081
81.3	1299.98	1.35	0.662409	1.082
81.4	1268.53	1.352	0.646387	1.084
81.5	1237.42	1.354	0.630534	1.086
81.6	1206.64	1.355	0.614849	1.087
81.7	1175.53	1.357	0.598996	1.089
81.8	1143.42	1.359	0.582637	1.091
81.9	1114.96	1.36	0.568134	1.092
82	1093.45	1.362	0.557171	1.094
82.1	1072.27	1.364	0.546378	1.096
82.2	1032.22	1.365	0.525971	1.097
82.3	980.585	1.367	0.499661	1.099
82.516	919.355	1.37	0.468461	1.102
82.516	919.355	1.37	0.468461	1.102
82.6	908.102	1.372	0.462727	1.104
82.7	896.848	1.374	0.456993	1.106
82.8	887.912	1.375	0.452439	1.107
82.9	881.293	1.377	0.449066	1.109
83	875.335	1.378	0.446031	1.11
83.1	869.046	1.38	0.442826	1.112
83.2	863.751	1.382	0.440128	1.114
83.3	858.455	1.383	0.437429	1.115
83.4	848.857	1.385	0.432539	1.117
			0	1.118
