# Supplementary material for: Macro/Microfracture evolution and instability behaviors of high-temperature granite under water-cooling subjected to Brazilian splitting test using the DIC technique
Source: PLoS One. 2023 Nov 29;18(11):e0294258. doi: 10.1371/journal.pone.0294258 (PMC10686506; doi:10.1371/journal.pone.0294258)
Supplement: S1 Data — (ZIP) [file pone.0294258.s001.zip › ┐╣└¡╟┐╢╚/r450.xlsx]

## Sheet: Sheet1
时间(s)	力(N)	位移(mm)	应力（Mpa）	最大力	3498.97
0	0	0	0
0	0	0	0
44.6002	3498.97	0.743433	1.78292
455	290	455	0.147771
0	-1.31935	0.00166667	-0.000672282
0	10	10	0.00509554
0	0	0	0
0	0	0	0
0	0	0	0
0	0	0	0
72.817	-122.7	-6.604	-0.0625223
0.2	2.309	0.003	0.00117656
0.3	5.277	0.005	0.00268892
0.4	8.906	0.007	0.00453809
0.5	12.864	0.008	0.0065549
0.6	16.492	0.01	0.00840357
0.7	20.12	0.012	0.0102522
0.8	24.078	0.013	0.012269
0.9	28.366	0.015	0.014454
1	32.324	0.017	0.0164708
1.1	36.282	0.018	0.0184876
1.2	40.57	0.02	0.0206726
1.3	44.528	0.022	0.0226894
1.4	48.816	0.023	0.0248744
1.5	53.434	0.025	0.0272275
1.6	57.722	0.027	0.0294125
1.7	61.68	0.028	0.0314293
1.8	65.968	0.03	0.0336143
1.9	70.915	0.032	0.036135
2	75.203	0.033	0.03832
2.1	79.821	0.035	0.0406731
2.2	84.768	0.037	0.0431939
2.3	89.716	0.038	0.0457152
2.4	94.664	0.04	0.0482364
2.5	99.611	0.042	0.0507572
2.6	104.559	0.043	0.0532785
2.7	109.506	0.045	0.0557992
2.8	114.124	0.047	0.0581524
2.9	120.061	0.048	0.0611776
3	125.339	0.05	0.063867
3.1	130.946	0.052	0.0667241
3.2	135.893	0.053	0.0692448
3.3	141.831	0.055	0.0722706
3.4	147.108	0.057	0.0749595
3.5	152.715	0.058	0.0778166
3.6	158.322	0.06	0.0806736
3.7	163.93	0.062	0.0835312
3.8	169.537	0.063	0.0863883
3.9	176.134	0.065	0.0897498
4	182.071	0.067	0.092775
4.1	187.348	0.068	0.0954639
4.2	193.285	0.07	0.0984892
4.3	199.882	0.072	0.101851
4.4	206.149	0.073	0.105044
4.5	212.416	0.075	0.108237
4.6	219.343	0.077	0.111767
4.7	226.269	0.078	0.115296
4.8	233.196	0.08	0.118826
4.9	240.782	0.082	0.122691
5	248.368	0.083	0.126557
5.1	256.614	0.085	0.130759
5.2	264.53	0.087	0.134792
5.3	272.447	0.088	0.138826
5.4	281.022	0.09	0.143196
5.5	289.268	0.092	0.147398
5.6	297.844	0.093	0.151768
5.7	306.75	0.095	0.156306
5.8	315.326	0.097	0.160676
5.9	324.561	0.098	0.165381
6	332.807	0.1	0.169583
6.1	342.372	0.102	0.174457
6.2	351.278	0.103	0.178995
6.3	360.513	0.105	0.183701
6.4	369.749	0.107	0.188407
6.5	379.314	0.108	0.193281
6.6	388.55	0.11	0.197987
6.7	397.455	0.112	0.202525
6.8	407.037	0.113	0.207407
6.9	416.634	0.115	0.212298
7	426.562	0.117	0.217356
7.1	436.491	0.118	0.222416
7.2	445.757	0.12	0.227137
7.3	455.354	0.122	0.232028
7.4	465.282	0.123	0.237086
7.5	474.879	0.125	0.241977
7.6	484.807	0.127	0.247035
7.7	494.735	0.128	0.252094
7.8	504.994	0.13	0.257322
7.9	514.922	0.132	0.262381
8	524.85	0.133	0.267439
8.1	535.771	0.135	0.273004
8.2	546.03	0.137	0.278232
8.3	555.959	0.138	0.283291
8.4	566.548	0.14	0.288687
8.5	577.138	0.142	0.294083
8.6	587.067	0.143	0.299142
8.7	597.656	0.145	0.304538
8.8	607.915	0.147	0.309766
8.9	618.175	0.148	0.314994
9	629.426	0.15	0.320727
9.109	640.016	0.152	0.326123
9.2	650.606	0.153	0.331519
9.3	661.527	0.155	0.337084
9.4	672.448	0.157	0.342649
9.5	683.369	0.158	0.348214
9.6	693.628	0.16	0.353441
9.7	704.549	0.162	0.359006
9.8	716.132	0.163	0.364908
9.9	727.383	0.165	0.370641
10	738.304	0.167	0.376206
10.1	748.894	0.168	0.381602
10.206	760.146	0.17	0.387336
10.3	771.398	0.172	0.393069
10.4	782.981	0.173	0.398971
10.5	794.233	0.175	0.404705
10.6	805.484	0.177	0.410438
10.7	817.067	0.178	0.41634
10.8	828.981	0.18	0.422411
10.9	840.895	0.182	0.428482
11	852.808	0.183	0.434552
11.1	864.391	0.185	0.440454
11.2	876.636	0.187	0.446694
11.3	889.211	0.188	0.453101
11.4	901.787	0.19	0.459509
11.5	914.032	0.192	0.465749
11.6	926.276	0.193	0.471988
11.7	939.514	0.195	0.478733
11.8	952.089	0.197	0.485141
11.9	964.996	0.198	0.491718
12	977.902	0.2	0.498294
12.1	991.471	0.202	0.505208
12.2	1005.04	0.203	0.512122
12.3	1017.95	0.205	0.518698
12.4	1031.51	0.207	0.525612
12.5	1045.08	0.208	0.532526
12.6	1058.65	0.21	0.53944
12.7	1072.22	0.212	0.546354
12.8	1085.79	0.213	0.553267
12.9	1099.69	0.215	0.56035
13	1113.26	0.217	0.567264
13.1	1127.15	0.218	0.574346
13.2	1141.05	0.22	0.581429
13.3	1155.28	0.222	0.58868
13.4	1169.51	0.223	0.595931
13.5	1183.74	0.225	0.603182
13.6	1198.64	0.227	0.61077
13.7	1213.2	0.228	0.61819
13.8	1227.76	0.23	0.62561
13.9	1242.32	0.232	0.633029
14	1256.88	0.233	0.640449
14.1	1271.77	0.235	0.648038
14.2	1286.34	0.237	0.655457
14.3	1301.23	0.238	0.663046
14.4	1316.45	0.24	0.670803
14.5	1331.67	0.242	0.678559
14.6	1346.23	0.243	0.685979
14.7	1361.79	0.245	0.693905
14.8	1377.01	0.247	0.701662
14.9	1391.57	0.248	0.709082
15	1406.13	0.25	0.716501
15.1	1421.36	0.252	0.724258
15.2	1436.58	0.253	0.732015
15.3	1452.46	0.255	0.74011
15.4	1467.69	0.257	0.747866
15.5	1483.24	0.258	0.755792
15.6	1499.13	0.26	0.763886
15.7	1514.68	0.262	0.771812
15.8	1530.23	0.263	0.779738
15.9	1546.45	0.265	0.788001
16	1562.67	0.267	0.796263
16.1	1578.55	0.268	0.804357
16.2	1594.11	0.27	0.812283
16.3	1609.66	0.272	0.820208
16.4	1625.54	0.273	0.828303
16.5	1641.43	0.275	0.836397
16.6	1656.65	0.277	0.844154
16.7	1671.55	0.278	0.851743
16.8	1686.11	0.28	0.859162
16.9	1700.01	0.282	0.866245
17	1714.9	0.283	0.873833
17.1	1729.79	0.285	0.881421
17.2	1744.68	0.287	0.889009
17.3	1759.24	0.288	0.89643
17.4	1774.13	0.29	0.904018
17.5	1789.36	0.292	0.911775
17.6	1804.58	0.293	0.919532
17.7	1820.8	0.295	0.927795
17.8	1837.34	0.297	0.936226
17.9	1854.22	0.298	0.944826
18	1871.1	0.3	0.953426
18.1	1888.31	0.302	0.962195
18.2	1905.85	0.303	0.971132
18.3	1923.39	0.305	0.98007
18.4	1941.26	0.307	0.989176
18.5	1958.8	0.308	0.998113
18.6	1976.34	0.31	1.00705
18.7	1993.55	0.312	1.01582
18.801	2011.09	0.313	1.02476
18.9	2027.96	0.315	1.03336
19	2045.5	0.317	1.04229
19.1	2063.37	0.318	1.0514
19.205	2080.25	0.32	1.06
19.3	2097.46	0.322	1.06877
19.4	2114.67	0.323	1.07754
19.5	2132.54	0.325	1.08664
19.6	2150.08	0.327	1.09558
19.7	2167.29	0.328	1.10435
19.8	2184.83	0.33	1.11329
19.9	2202.03	0.332	1.12206
20	2219.57	0.333	1.13099
20.1	2234.8	0.335	1.13875
20.2	2250.02	0.337	1.14651
20.3	2267.89	0.338	1.15561
20.4	2286.42	0.34	1.16506
20.5	2305.62	0.342	1.17484
20.6	2324.81	0.343	1.18462
20.7	2344.01	0.345	1.1944
20.8	2363.53	0.347	1.20435
20.9	2383.72	0.348	1.21463
21	2403.24	0.35	1.22458
21.1	2423.1	0.352	1.2347
21.2	2443.62	0.353	1.24516
21.3	2462.81	0.355	1.25494
21.4	2478.7	0.357	1.26303
21.5	2496.9	0.358	1.27231
21.6	2518.08	0.36	1.2831
21.7	2538.93	0.362	1.29372
21.8	2559.12	0.363	1.30401
21.9	2578.64	0.365	1.31396
22	2592.21	0.367	1.32087
22.1	2607.43	0.368	1.32863
22.2	2626.96	0.37	1.33858
22.301	2647.48	0.372	1.34903
22.4	2668.32	0.373	1.35966
22.5	2689.5	0.375	1.37045
22.605	2710.35	0.377	1.38107
22.7	2730.87	0.378	1.39153
22.8	2750.4	0.38	1.40148
22.9	2768.93	0.382	1.41092
23	2786.47	0.383	1.41986
23.1	2805	0.385	1.4293
23.2	2826.51	0.387	1.44026
23.3	2848.68	0.389	1.45156
23.4	2870.86	0.39	1.46286
23.5	2893.36	0.392	1.47432
23.6	2915.2	0.394	1.48545
23.7	2937.05	0.395	1.49658
23.8	2957.89	0.397	1.50721
23.9	2979.07	0.398	1.518
24	3000.25	0.4	1.52879
24.1	3020.77	0.402	1.53925
24.202	3040.63	0.403	1.54936
24.3	3062.47	0.405	1.56049
24.4	3082.99	0.407	1.57095
24.5	3102.51	0.408	1.5809
24.6	3120.38	0.41	1.59
24.7	3139.25	0.412	1.59962
24.8	3158.44	0.413	1.6094
24.9	3172.34	0.415	1.61648
25	3184.25	0.417	1.62255
25.1	3201.46	0.418	1.63132
25.2	3219.99	0.42	1.64076
25.3	3237.53	0.422	1.6497
25.4	3253.75	0.423	1.65796
25.5	3269.97	0.425	1.66623
25.6	3285.52	0.427	1.67415
25.7	3301.07	0.428	1.68208
25.8	3315.3	0.43	1.68933
25.9	3323.91	0.432	1.69371
26	3335.16	0.433	1.69945
26.1	3348.07	0.435	1.70602
26.2	3355.68	0.437	1.7099
26.3	3362.3	0.438	1.71327
26.4	3371.56	0.44	1.71799
26.5	3384.14	0.442	1.7244
26.6	3397.71	0.443	1.73132
26.7	3409.95	0.445	1.73756
26.8	3422.2	0.447	1.74379
26.9	3434.77	0.448	1.7502
27	3445.69	0.45	1.75577
27.1	3456.28	0.452	1.76116
27.2	3467.54	0.453	1.7669
27.3	3477.46	0.455	1.77196
27.4	3485.74	0.457	1.77617
27.5	3490.04	0.458	1.77836
27.6	3491.03	0.46	1.77887
27.7	3492.36	0.462	1.77954
27.8	3494.01	0.463	1.78039
27.9	3496.33	0.465	1.78157
28	3497.98	0.467	1.78241
28.1	3498.97	0.468	1.78292
28.2	3498.97	0.47	1.78292
28.3	3494.67	0.472	1.78072
28.4	3477.46	0.473	1.77196
28.5	3462.57	0.475	1.76437
28.6	3448.34	0.477	1.75712
28.7	3432.12	0.478	1.74885
28.8	3409.62	0.48	1.73739
28.9	3384.14	0.482	1.7244
29	3360.31	0.483	1.71226
29.1	3339.79	0.485	1.70181
29.2	3329.2	0.487	1.69641
29.3	3330.86	0.488	1.69725
29.4	3336.82	0.49	1.70029
29.5	3341.78	0.492	1.70282
29.6	3342.77	0.493	1.70332
29.7	3345.42	0.495	1.70467
29.8	3353.03	0.497	1.70855
29.9	3360.64	0.498	1.71243
30	3369.91	0.5	1.71715
30.1	3377.85	0.502	1.7212
30.2	3370.24	0.503	1.71732
30.3	3353.03	0.505	1.70855
30.4	3341.45	0.507	1.70265
30.5	3334.17	0.508	1.69894
30.6	3323.58	0.51	1.69354
30.7	3304.38	0.512	1.68376
30.8	3284.2	0.513	1.67348
30.9	3261.69	0.515	1.66201
31	3242.17	0.517	1.65206
31.1	3228.93	0.518	1.64532
31.2	3223.3	0.52	1.64245
31.3	3220.99	0.522	1.64127
31.4	3214.37	0.523	1.6379
31.5	3210.73	0.525	1.63604
31.6	3213.05	0.527	1.63722
31.7	3216.69	0.528	1.63908
31.8	3219.99	0.53	1.64076
31.9	3221.32	0.532	1.64144
32	3222.31	0.533	1.64194
32.1	3223.64	0.535	1.64262
32.2	3222.31	0.537	1.64194
32.3	3219.66	0.538	1.64059
32.4	3219	0.54	1.64026
32.5	3218.01	0.542	1.63975
32.6	3216.02	0.543	1.63874
32.7	3217.68	0.545	1.63958
32.8	3221.98	0.547	1.64177
32.9	3224.96	0.548	1.64329
33	3227.94	0.55	1.64481
33.1	3228.93	0.552	1.64532
33.2	3226.95	0.553	1.6443
33.3	3225.95	0.555	1.6438
33.4	3221.65	0.557	1.64161
33.5	3218.34	0.558	1.63992
33.6	3218.01	0.56	1.63975
33.7	3214.7	0.562	1.63806
33.8	3209.41	0.563	1.63537
33.9	3199.15	0.565	1.63014
34	3176.31	0.567	1.6185
34.1	3146.86	0.568	1.60349
34.2	3116.08	0.57	1.58781
34.3	3068.76	0.572	1.5637
34.4	3014.48	0.573	1.53604
34.5	2963.85	0.575	1.51024
34.6	2891.38	0.577	1.47331
34.7	2700.76	0.578	1.37618
34.8	2320.51	0.58	1.18243
34.9	1784.06	0.582	0.909077
35	1633.16	0.583	0.832181
35.1	1631.83	0.585	0.831507
35.2	1630.51	0.587	0.830832
35.3	1630.84	0.588	0.831001
35.4	1632.83	0.59	0.832013
35.5	1635.47	0.592	0.833362
35.6	1636.46	0.593	0.833868
35.7	1639.11	0.595	0.835217
35.8	1643.41	0.597	0.837409
35.9	1649.37	0.598	0.840444
36	1655.99	0.6	0.843817
36.1	1661.62	0.602	0.846683
36.2	1667.24	0.603	0.84955
36.3	1671.88	0.605	0.851911
36.4	1678.16	0.607	0.855115
36.5	1687.1	0.608	0.859668
36.6	1696.03	0.61	0.864221
36.7	1703.31	0.612	0.867931
36.8	1707.29	0.613	0.869955
36.9	1704.31	0.615	0.868437
37	1697.36	0.617	0.864896
37.1	1695.37	0.618	0.863884
37.2	1698.35	0.62	0.865401
37.3	1694.38	0.622	0.863378
37.4	1661.95	0.623	0.846852
37.5	1636.13	0.625	0.833699
37.6	1634.15	0.627	0.832687
37.7	1634.48	0.628	0.832856
37.8	1631.83	0.63	0.831507
37.9	1630.51	0.632	0.830832
38	1628.52	0.633	0.829821
38.1	1625.21	0.635	0.828134
38.2	1619.92	0.637	0.825436
38.3	1610.98	0.638	0.820883
38.4	1595.1	0.64	0.812789
38.5	1588.48	0.642	0.809417
38.6	1588.81	0.643	0.809585
38.7	1590.8	0.645	0.810597
38.8	1588.48	0.647	0.809417
38.9	1584.51	0.648	0.807393
39	1575.57	0.65	0.80284
39.1	1545.13	0.652	0.787326
39.2	1449.82	0.653	0.73876
39.3	1340.28	0.655	0.682944
39.4	1289.31	0.657	0.656975
39.5	1248.61	0.658	0.636233
39.6	1206.58	0.66	0.614817
39.7	1152.31	0.662	0.587162
39.8	1037.47	0.663	0.528648
39.9	879.614	0.665	0.448211
40	817.067	0.667	0.41634
40.1	790.592	0.668	0.402849
40.2	771.398	0.67	0.393069
40.3	753.527	0.672	0.383963
40.4	741.945	0.673	0.378061
40.5	734.002	0.675	0.374014
40.6	727.053	0.677	0.370473
40.7	719.772	0.678	0.366763
40.8	703.887	0.68	0.358669
40.9	679.067	0.682	0.346021
41	666.822	0.683	0.339782
41.1	657.556	0.685	0.33506
41.2	645.973	0.687	0.329158
41.3	636.045	0.688	0.324099
41.4	631.743	0.69	0.321907
41.5	629.757	0.692	0.320895
41.6	627.772	0.693	0.319884
41.7	624.131	0.695	0.318029
41.8	619.167	0.697	0.315499
41.9	615.196	0.698	0.313476
42	609.901	0.7	0.310778
42.1	602.621	0.702	0.307068
42.2	597.656	0.703	0.304538
42.3	594.347	0.705	0.302852
42.4	592.031	0.707	0.301672
42.5	589.383	0.708	0.300323
42.6	583.757	0.71	0.297456
42.7	577.469	0.712	0.294252
42.8	579.786	0.713	0.295432
42.9	583.757	0.715	0.297456
43	582.102	0.717	0.296612
43.1	578.462	0.718	0.294758
43.2	572.174	0.72	0.291554
43.3	568.534	0.722	0.289699
43.4	564.232	0.723	0.287507
43.5	557.282	0.725	0.283965
43.6	550.002	0.727	0.280256
43.7	542.059	0.728	0.276208
43.8	532.793	0.73	0.271487
43.9	519.556	0.732	0.264742
44	508.966	0.733	0.259346
44.1	499.699	0.735	0.254624
44.2	489.771	0.737	0.249565
44.3	480.836	0.738	0.245012
44.4	470.246	0.74	0.239616
44.5	450.39	0.742	0.229498
44.6	435.829	0.743	0.222078
