# Supplementary material for: Macro/Microfracture evolution and instability behaviors of high-temperature granite under water-cooling subjected to Brazilian splitting test using the DIC technique
Source: PLoS One. 2023 Nov 29;18(11):e0294258. doi: 10.1371/journal.pone.0294258 (PMC10686506; doi:10.1371/journal.pone.0294258)
Supplement: S1 Data — (ZIP) [file pone.0294258.s001.zip › ┐╣└¡╟┐╢╚/r750.xlsx]

## Sheet: Sheet1
时间(s)	力(N)	位移(mm)	应力（MPa）	最大力	2861.2
0	0	0	0
0	0	0	0
103	2861.19	1.71173	1.45793
1039	622	1039	0.316943
0	-0.989634	0.000266667	-0.000504272
0	28	10	0.0142675
0	0	0	0
0	0	0	0
0	0	0	0
0	0	0	0
110.125	472.95	-1.252	0.240994
0.2	-0.33	0.001	-0.000168153
0.3	-0.33	0.002	-0.000168153
0.4	-0.33	0.003	-0.000168153
0.5	-0.33	0.004	-0.000168153
0.6	-0.33	0.006	-0.000168153
0.7	-0.66	0.007	-0.000336306
0.8	-0.66	0.009	-0.000336306
0.9	0	0.01	0
1	-0.33	0.012	-0.000168153
1.1	-0.33	0.014	-0.000168153
1.2	-0.33	0.015	-0.000168153
1.3	-0.66	0.017	-0.000336306
1.4	-0.33	0.019	-0.000168153
1.5	-0.33	0.02	-0.000168153
1.6	-0.33	0.022	-0.000168153
1.7	-0.33	0.024	-0.000168153
1.8	-0.66	0.025	-0.000336306
1.9	-0.99	0.027	-0.000504459
2	-0.66	0.029	-0.000336306
2.1	-0.33	0.03	-0.000168153
2.2	-0.66	0.032	-0.000336306
2.3	-0.33	0.034	-0.000168153
2.4	-0.66	0.035	-0.000336306
2.5	-0.66	0.037	-0.000336306
2.6	-0.33	0.039	-0.000168153
2.7	0	0.04	0
2.8	-0.33	0.042	-0.000168153
2.9	0	0.044	0
3	-0.33	0.045	-0.000168153
3.1	-0.33	0.047	-0.000168153
3.2	-0.66	0.049	-0.000336306
3.3	-0.66	0.05	-0.000336306
3.4	-0.33	0.052	-0.000168153
3.5	-0.33	0.054	-0.000168153
3.6	-0.33	0.055	-0.000168153
3.7	-0.66	0.057	-0.000336306
3.8	-0.33	0.059	-0.000168153
3.9	-0.33	0.06	-0.000168153
4	0	0.062	0
4.1	-0.33	0.064	-0.000168153
4.2	-0.33	0.065	-0.000168153
4.3	0	0.067	0
4.4	0.33	0.069	0.000168153
4.5	0.33	0.07	0.000168153
4.6	0	0.072	0
4.7	0	0.074	0
4.8	-0.33	0.075	-0.000168153
4.9	-0.33	0.077	-0.000168153
5	-0.66	0.079	-0.000336306
5.1	-0.99	0.08	-0.000504459
5.2	-0.66	0.082	-0.000336306
5.3	-0.66	0.084	-0.000336306
5.4	-0.66	0.085	-0.000336306
5.5	-0.33	0.087	-0.000168153
5.6	-0.33	0.089	-0.000168153
5.7	-0.66	0.09	-0.000336306
5.8	-0.33	0.092	-0.000168153
5.9	-0.33	0.094	-0.000168153
6	-0.33	0.095	-0.000168153
6.1	-0.33	0.097	-0.000168153
6.2	-0.33	0.099	-0.000168153
6.3	-0.66	0.1	-0.000336306
6.4	-0.66	0.102	-0.000336306
6.5	-0.33	0.104	-0.000168153
6.6	-0.33	0.105	-0.000168153
6.7	-0.33	0.107	-0.000168153
6.8	0.33	0.109	0.000168153
6.9	0	0.11	0
7	-0.33	0.112	-0.000168153
7.1	-0.33	0.114	-0.000168153
7.2	-0.33	0.115	-0.000168153
7.3	-0.33	0.117	-0.000168153
7.4	0	0.119	0
7.5	0	0.12	0
7.6	0	0.122	0
7.7	0	0.124	0
7.8	-0.33	0.125	-0.000168153
7.9	0	0.127	0
8	0	0.129	0
8.1	0	0.13	0
8.2	-0.33	0.132	-0.000168153
8.3	0	0.134	0
8.4	0	0.135	0
8.5	-0.33	0.137	-0.000168153
8.6	0	0.139	0
8.7	0	0.14	0
8.8	-0.33	0.142	-0.000168153
8.9	0	0.144	0
9	-0.33	0.145	-0.000168153
9.1	-0.66	0.147	-0.000336306
9.2	0	0.149	0
9.3	0	0.15	0
9.4	0	0.152	0
9.5	0	0.154	0
9.6	0.33	0.155	0.000168153
9.7	0	0.157	0
9.8	-0.33	0.159	-0.000168153
9.9	0	0.16	0
10	0.33	0.162	0.000168153
10.1	0.66	0.164	0.000336306
10.2	0.66	0.165	0.000336306
10.3	0	0.167	0
10.4	0	0.169	0
10.5	0.33	0.17	0.000168153
10.6	0.33	0.172	0.000168153
10.7	0	0.174	0
10.8	0	0.175	0
10.9	0	0.177	0
11	0	0.179	0
11.1	0	0.18	0
11.2	0	0.182	0
11.3	0	0.184	0
11.4	0	0.185	0
11.5	0.33	0.187	0.000168153
11.6	0.33	0.189	0.000168153
11.7	0.33	0.19	0.000168153
11.8	0.66	0.192	0.000336306
11.9	0.66	0.194	0.000336306
12	0.33	0.195	0.000168153
12.1	-0.33	0.197	-0.000168153
12.2	0.33	0.199	0.000168153
12.3	0.33	0.2	0.000168153
12.4	0	0.202	0
12.5	0	0.204	0
12.6	0	0.205	0
12.7	-0.33	0.207	-0.000168153
12.8	0	0.209	0
12.9	0	0.21	0
13	-0.33	0.212	-0.000168153
13.1	-0.66	0.214	-0.000336306
13.2	-0.33	0.215	-0.000168153
13.3	-0.33	0.217	-0.000168153
13.4	-0.33	0.219	-0.000168153
13.5	0.33	0.22	0.000168153
13.6	0	0.222	0
13.7	0	0.224	0
13.8	-0.33	0.225	-0.000168153
13.9	-0.33	0.227	-0.000168153
14	-0.33	0.229	-0.000168153
14.1	0	0.23	0
14.2	0	0.232	0
14.3	0	0.234	0
14.4	0	0.235	0
14.5	0	0.237	0
14.6	0	0.239	0
14.7	-0.33	0.24	-0.000168153
14.8	-0.33	0.242	-0.000168153
14.9	0	0.244	0
15	-0.33	0.245	-0.000168153
15.1	-0.33	0.247	-0.000168153
15.2	-0.33	0.249	-0.000168153
15.3	0	0.25	0
15.4	0.33	0.252	0.000168153
15.5	0	0.254	0
15.6	-0.33	0.255	-0.000168153
15.7	0	0.257	0
15.8	0	0.259	0
15.9	-0.33	0.26	-0.000168153
16	0	0.262	0
16.1	0	0.264	0
16.2	0	0.265	0
16.3	0	0.267	0
16.4	0	0.269	0	0
16.5	0.33	0.27	0.000168153	0.001
16.6	0.66	0.272	0.000336306	0.003
16.7	0.66	0.274	0.000336306	0.005
16.8	0.99	0.275	0.000504459	0.006
16.9	0.99	0.277	0.000504459	0.008
17	1.649	0.279	0.000840255	0.01
17.1	1.979	0.28	0.00100841	0.011
17.2	1.979	0.282	0.00100841	0.013
17.3	2.309	0.284	0.00117656	0.015
17.4	2.309	0.285	0.00117656	0.016
17.5	2.639	0.287	0.00134471	0.018
17.6	3.299	0.289	0.00168102	0.02
17.7	3.629	0.29	0.00184917	0.021
17.8	3.629	0.292	0.00184917	0.023
17.9	4.288	0.294	0.00218497	0.025
18	4.618	0.295	0.00235312	0.026
18.1	5.278	0.297	0.00268943	0.028
18.2	5.608	0.299	0.00285758	0.03
18.3	5.608	0.3	0.00285758	0.031
18.4	6.598	0.302	0.00336204	0.033
18.5	6.927	0.304	0.00352968	0.035
18.6	7.587	0.305	0.00386599	0.036
18.7	8.247	0.307	0.00420229	0.038
18.8	8.577	0.309	0.00437045	0.04
18.9	8.907	0.31	0.0045386	0.041
19	9.566	0.312	0.00487439	0.043
19.1	9.896	0.314	0.00504255	0.045
19.2	10.226	0.315	0.0052107	0.046
19.3	10.556	0.317	0.00537885	0.048
19.4	11.546	0.319	0.00588331	0.05
19.5	12.205	0.32	0.00621911	0.051
19.6	12.865	0.322	0.00655541	0.053
19.7	13.525	0.324	0.00689172	0.055
19.8	14.515	0.325	0.00739618	0.056
19.9	15.174	0.327	0.00773197	0.058
20	15.834	0.329	0.00806828	0.06
20.1	16.824	0.33	0.00857274	0.061
20.2	17.154	0.332	0.00874089	0.063
20.3	18.143	0.334	0.00924484	0.065
20.4	19.133	0.335	0.0097493	0.066
20.5	19.793	0.337	0.0100856	0.068
20.6	19.793	0.339	0.0100856	0.07
20.7	20.782	0.34	0.0105896	0.071
20.8	21.772	0.342	0.011094	0.073
20.9	22.432	0.344	0.0114303	0.075
21	23.421	0.345	0.0119343	0.076
21.1	24.081	0.347	0.0122706	0.078
21.2	25.071	0.349	0.012775	0.08
21.3	26.06	0.35	0.013279	0.081
21.4	27.38	0.352	0.0139516	0.083
21.5	28.37	0.354	0.0144561	0.085
21.6	29.359	0.355	0.01496	0.086
21.7	31.009	0.357	0.0158008	0.088
21.8	31.998	0.359	0.0163047	0.09
21.9	32.988	0.36	0.0168092	0.091
22	34.637	0.362	0.0176494	0.093
22.1	35.957	0.364	0.018322	0.095
22.2	37.276	0.365	0.0189941	0.096
22.3	38.926	0.367	0.0198349	0.098
22.4	40.245	0.369	0.020507	0.1
22.5	41.895	0.37	0.0213478	0.101
22.6	43.214	0.372	0.0220199	0.103
22.7	44.863	0.374	0.0228601	0.105
22.8	46.513	0.375	0.0237009	0.106
22.9	48.162	0.377	0.0245411	0.108
23	49.482	0.379	0.0252138	0.11
23.1	51.131	0.38	0.026054	0.111
23.2	52.451	0.382	0.0267266	0.113
23.3	54.1	0.384	0.0275669	0.115
23.4	55.42	0.385	0.0282395	0.116
23.5	57.069	0.387	0.0290797	0.118
23.6	58.718	0.389	0.02992	0.12
23.7	60.698	0.39	0.0309289	0.121
23.8	62.677	0.392	0.0319373	0.123
23.9	64.656	0.394	0.0329457	0.125
24	66.305	0.395	0.033786	0.126
24.1	67.955	0.397	0.0346268	0.128
24.2	69.934	0.399	0.0356352	0.13
24.3	71.254	0.4	0.0363078	0.131
24.4	72.573	0.402	0.0369799	0.133
24.5	74.882	0.404	0.0381564	0.135
24.6	76.202	0.405	0.038829	0.136
24.7	78.181	0.407	0.0398375	0.138
24.8	79.83	0.409	0.0406777	0.14
24.9	81.81	0.41	0.0416866	0.141
25	83.789	0.412	0.042695	0.143
25.1	85.109	0.414	0.0433676	0.145
25.2	86.758	0.415	0.0442079	0.146
25.3	88.737	0.417	0.0452163	0.148
25.4	90.057	0.419	0.0458889	0.15
25.5	92.366	0.42	0.0470655	0.151
25.6	94.015	0.422	0.0479057	0.153
25.7	95.995	0.424	0.0489146	0.155
25.8	97.974	0.425	0.0499231	0.156
25.9	99.953	0.427	0.0509315	0.158
26	101.602	0.429	0.0517717	0.16
26.1	103.912	0.43	0.0529488	0.161
26.2	106.221	0.432	0.0541254	0.163
26.3	108.53	0.434	0.0553019	0.165
26.4	110.839	0.435	0.0564785	0.166
26.5	113.478	0.437	0.0578232	0.168
26.6	115.787	0.439	0.0589997	0.17
26.7	118.096	0.44	0.0601763	0.171
26.8	121.065	0.442	0.0616892	0.173
26.9	123.045	0.444	0.0626981	0.175
27	126.013	0.445	0.0642104	0.176
27.1	128.652	0.447	0.0655552	0.178
27.2	130.962	0.449	0.0667322	0.18
27.3	133.93	0.45	0.0682446	0.181
27.4	137.229	0.452	0.0699256	0.183
27.5	139.868	0.454	0.0712703	0.185
27.6	143.167	0.455	0.0729513	0.186
27.7	146.136	0.457	0.0744642	0.188
27.8	149.435	0.459	0.0761452	0.19
27.9	153.063	0.46	0.0779939	0.191
28	156.032	0.462	0.0795068	0.193
28.1	159.331	0.464	0.0811878	0.195
28.2	162.96	0.465	0.0830369	0.196
28.3	166.588	0.467	0.0848856	0.198
28.4	169.557	0.469	0.0863985	0.2
28.5	173.186	0.47	0.0882476	0.201
28.6	177.474	0.472	0.0904326	0.203
28.7	180.773	0.474	0.0921136	0.205
28.8	184.072	0.475	0.0937946	0.206
28.9	188.03	0.477	0.0958115	0.208
29	191.329	0.479	0.0974925	0.21
29.1	195.288	0.48	0.0995098	0.211
29.2	198.916	0.482	0.101358	0.213
29.3	202.545	0.484	0.103208	0.215
29.4	206.504	0.485	0.105225	0.216
29.5	210.462	0.487	0.107242	0.218
29.6	214.091	0.489	0.109091	0.22
29.7	218.049	0.49	0.111108	0.221
29.8	221.678	0.492	0.112957	0.223
29.9	225.637	0.494	0.114974	0.225
30	230.255	0.495	0.117327	0.226
30.1	234.213	0.497	0.119344	0.228
30.2	238.172	0.499	0.121362	0.23
30.3	242.13	0.5	0.123378	0.231
30.4	246.749	0.502	0.125732	0.233
30.5	251.037	0.504	0.127917	0.235
30.6	255.326	0.505	0.130102	0.236
30.7	259.284	0.507	0.132119	0.238
30.8	263.902	0.509	0.134472	0.24
30.9	267.861	0.51	0.13649	0.241
31	272.479	0.512	0.138843	0.243
31.1	276.768	0.514	0.141028	0.245
31.2	280.726	0.515	0.143045	0.246
31.3	285.344	0.517	0.145398	0.248
31.4	289.963	0.519	0.147752	0.25
31.5	294.581	0.52	0.150105	0.251
31.6	299.199	0.522	0.152458	0.253
31.7	303.818	0.524	0.154812	0.255
31.8	308.106	0.525	0.156997	0.256
31.9	313.384	0.527	0.159686	0.258
32	318.332	0.529	0.162207	0.26
32.1	322.951	0.53	0.164561	0.261
32.2	327.569	0.532	0.166914	0.263
32.3	332.187	0.534	0.169267	0.265
32.4	337.135	0.535	0.171789	0.266
32.5	341.424	0.537	0.173974	0.268
32.6	346.702	0.539	0.176663	0.27
32.7	351.65	0.54	0.179185	0.271
32.8	356.928	0.542	0.181874	0.273
32.9	362.206	0.544	0.184564	0.275
33	367.814	0.545	0.187421	0.276
33.1	373.092	0.547	0.190111	0.278
33.2	377.71	0.549	0.192464	0.28
33.3	382.988	0.55	0.195153	0.281
33.4	388.926	0.552	0.198179	0.283
33.5	394.534	0.554	0.201036	0.285
33.6	399.812	0.555	0.203726	0.286
33.7	405.42	0.557	0.206583	0.288
33.8	410.698	0.559	0.209273	0.29
33.9	416.636	0.56	0.212299	0.291
34	422.574	0.562	0.215324	0.293
34.1	428.182	0.564	0.218182	0.295
34.2	433.79	0.565	0.221039	0.296
34.3	439.727	0.567	0.224065	0.298
34.4	445.335	0.569	0.226922	0.3
34.5	451.273	0.57	0.229948	0.301
34.6	457.211	0.572	0.232974	0.303
34.7	463.149	0.574	0.235999	0.305
34.8	469.087	0.575	0.239025	0.306
34.9	475.354	0.577	0.242219	0.308
35	480.962	0.579	0.245076	0.31
35.1	487.23	0.58	0.24827	0.311
35.2	493.827	0.582	0.251632	0.313
35.3	499.765	0.584	0.254657	0.315
35.4	505.703	0.585	0.257683	0.316
35.5	511.971	0.587	0.260877	0.318
35.6	517.908	0.589	0.263902	0.32
35.7	524.506	0.59	0.267264	0.321
35.8	530.463	0.592	0.2703	0.323
35.9	536.751	0.594	0.273504	0.325
36	543.371	0.595	0.276877	0.326
36.1	549.659	0.597	0.280081	0.328
36.2	555.617	0.599	0.283117	0.33
36.3	561.905	0.6	0.286321	0.331
36.4	568.194	0.602	0.289526	0.333
36.5	574.813	0.604	0.292898	0.335
36.6	580.771	0.605	0.295934	0.336
36.7	586.728	0.607	0.29897	0.338
36.8	593.679	0.609	0.302512	0.34
36.9	599.967	0.61	0.305716	0.341
37	606.587	0.612	0.309089	0.343
37.1	612.545	0.614	0.312125	0.345
37.2	618.833	0.615	0.315329	0.346
37.3	625.784	0.617	0.318871	0.348
37.4	633.065	0.619	0.322581	0.35
37.5	640.677	0.62	0.32646	0.351
37.6	648.621	0.622	0.330508	0.353
37.7	656.564	0.624	0.334555	0.355
37.8	664.839	0.625	0.338771	0.356
37.9	673.113	0.627	0.342988	0.358
38	681.057	0.629	0.347035	0.36
38.1	690.324	0.63	0.351757	0.361
38.2	698.929	0.632	0.356142	0.363
38.3	707.866	0.634	0.360696	0.365
38.4	717.464	0.635	0.365587	0.366
38.5	727.062	0.637	0.370477	0.368
38.6	736.33	0.639	0.3752	0.37
38.7	745.597	0.64	0.379922	0.371
38.8	755.857	0.642	0.38515	0.373
38.9	766.448	0.644	0.390547	0.375
39	776.378	0.645	0.395607	0.376
39.1	786.969	0.647	0.401003	0.378
39.2	797.56	0.649	0.4064	0.38
39.3	808.151	0.65	0.411797	0.381
39.4	819.404	0.652	0.417531	0.383
39.5	830.327	0.654	0.423097	0.385
39.6	840.918	0.655	0.428493	0.386
39.7	852.502	0.657	0.434396	0.388
39.8	863.755	0.659	0.44013	0.39
39.9	875.008	0.66	0.445864	0.391
40	886.593	0.662	0.451767	0.393
40.1	898.177	0.664	0.45767	0.395
40.205	910.092	0.665	0.463741	0.396
40.3	922.007	0.667	0.469812	0.398
40.4	933.922	0.669	0.475884	0.4
40.5	945.837	0.67	0.481955	0.401
40.6	957.752	0.672	0.488026	0.403
40.7	969.668	0.674	0.494098	0.405
40.8	981.583	0.675	0.50017	0.406
40.9	992.836	0.677	0.505904	0.408
41	1004.42	0.679	0.511806	0.41
41.1	1017	0.68	0.518215	0.411
41.2	1028.58	0.682	0.524118	0.413
41.3	1040.5	0.684	0.530189	0.415
41.4	1052.08	0.685	0.536092	0.416
41.5	1063	0.687	0.541658	0.418
41.6	1074.26	0.689	0.547392	0.42
41.7	1085.18	0.69	0.552957	0.421
41.8	1096.1	0.692	0.558522	0.423
41.9	1106.36	0.694	0.563751	0.425
42	1116.29	0.695	0.56881	0.426
42.1	1125.23	0.697	0.573364	0.428
42.2	1133.83	0.699	0.577749	0.43
42.3	1142.11	0.7	0.581965	0.431
42.4	1149.72	0.702	0.585844	0.433
42.5	1157	0.704	0.589554	0.435
42.6	1163.95	0.705	0.593096	0.436
42.7	1169.91	0.707	0.596131	0.438
42.8	1176.2	0.709	0.599336	0.44
42.9	1182.48	0.71	0.60254	0.441
43	1189.11	0.712	0.605913	0.443
43.1	1195.72	0.714	0.609286	0.445
43.2	1202.34	0.715	0.612659	0.446
43.3	1208.96	0.717	0.616032	0.448
43.4	1215.58	0.719	0.619405	0.45
43.5	1222.86	0.72	0.623115	0.451
43.6	1230.15	0.722	0.626826	0.453
43.7	1237.1	0.724	0.630367	0.455
43.8	1244.71	0.725	0.634246	0.456
43.9	1252.65	0.727	0.638294	0.458
44	1260.26	0.729	0.642173	0.46
44.1	1267.55	0.73	0.645883	0.461
44.2	1275.49	0.732	0.649931	0.463
44.3	1283.76	0.734	0.654147	0.465
44.4	1291.38	0.735	0.658026	0.466
44.5	1299.32	0.737	0.662073	0.468
44.6	1307.59	0.739	0.66629	0.47
44.7	1315.21	0.74	0.670169	0.471
44.8	1323.81	0.742	0.674554	0.473
44.9	1331.76	0.744	0.678601	0.475
45	1340.03	0.745	0.682818	0.476
45.1	1347.97	0.747	0.686865	0.478
45.2	1356.25	0.749	0.691081	0.48
45.3	1365.18	0.75	0.695635	0.481
45.4	1373.46	0.752	0.699851	0.483
45.5	1381.73	0.754	0.704067	0.485
45.607	1390.01	0.755	0.708284	0.486
45.7	1398.61	0.757	0.712669	0.488
45.8	1407.22	0.759	0.717054	0.49
45.9	1415.82	0.76	0.721438	0.491
46	1424.76	0.762	0.725992	0.493
46.1	1433.7	0.764	0.730546	0.495
46.2	1441.97	0.765	0.734762	0.496
46.3	1450.91	0.767	0.739315	0.498
46.4	1459.18	0.769	0.743532	0.5
46.5	1467.45	0.77	0.747748	0.501
46.6	1476.39	0.772	0.752302	0.503
46.7	1485	0.774	0.756686	0.505
46.8	1493.27	0.775	0.760902	0.506
46.9	1502.54	0.777	0.765625	0.508
47	1511.81	0.779	0.770347	0.51
47.1	1520.41	0.78	0.774732	0.511
47.2	1529.35	0.782	0.779286	0.513
47.3	1539.28	0.784	0.784345	0.515
47.4	1547.88	0.785	0.78873	0.516
47.5	1557.15	0.787	0.793452	0.518
47.6	1566.42	0.789	0.798174	0.52
47.7	1575.68	0.79	0.802896	0.521
47.8	1585.28	0.792	0.807788	0.523
47.9	1594.55	0.794	0.81251	0.525
48	1603.49	0.795	0.817063	0.526
48.1	1613.09	0.797	0.821954	0.528
48.2	1622.35	0.799	0.826676	0.53
48.3	1631.29	0.8	0.83123	0.531
48.4	1640.56	0.802	0.835952	0.533
48.5	1649.82	0.804	0.840674	0.535
48.6	1659.09	0.805	0.845396	0.536
48.7	1668.03	0.807	0.84995	0.538
48.8	1677.62	0.809	0.854841	0.54
48.9	1687.22	0.81	0.859731	0.541
49	1696.49	0.812	0.864454	0.543
49.1	1706.09	0.814	0.869345	0.545
49.2	1716.02	0.815	0.874404	0.546
49.3	1725.62	0.817	0.879295	0.548
49.4	1735.21	0.819	0.884186	0.55
49.5	1744.81	0.82	0.889077	0.551
49.6	1754.41	0.822	0.893967	0.553
49.7	1764.34	0.824	0.899027	0.555
49.8	1773.94	0.825	0.903918	0.556
49.9	1783.54	0.827	0.908809	0.558
50	1793.14	0.829	0.9137	0.56
50.1	1802.73	0.83	0.918591	0.561
50.2	1812	0.832	0.923313	0.563
50.3	1821.6	0.834	0.928203	0.565
50.4	1831.2	0.835	0.933095	0.566
50.5	1841.13	0.837	0.938154	0.568
50.6	1851.06	0.839	0.943213	0.57
50.7	1860.65	0.84	0.948104	0.571
50.8	1870.25	0.842	0.952995	0.573
50.9	1881.17	0.844	0.958561	0.575
51	1891.1	0.845	0.96362	0.576
51.1	1900.7	0.847	0.968511	0.578
51.2	1910.63	0.849	0.97357	0.58
51.3	1920.56	0.85	0.97863	0.581
51.403	1930.16	0.852	0.983521	0.583
51.5	1940.75	0.854	0.988918	0.585
51.6	1950.68	0.855	0.993977	0.586
51.703	1960.28	0.857	0.998868	0.588
51.8	1971.2	0.859	1.00443	0.59
51.9	1981.79	0.86	1.00983	0.591
52	1992.05	0.862	1.01506	0.593
52.1	2002.64	0.864	1.02046	0.595
52.2	2012.57	0.865	1.02551	0.596
52.3	2022.83	0.867	1.03074	0.598
52.4	2033.09	0.869	1.03597	0.6
52.5	2043.68	0.87	1.04137	0.601
52.6	2053.95	0.872	1.0466	0.603
52.7	2064.54	0.874	1.05199	0.605
52.8	2075.13	0.875	1.05739	0.606
52.9	2085.72	0.877	1.06279	0.608
53	2095.65	0.879	1.06785	0.61
53.1	2106.24	0.88	1.07324	0.611
53.2	2116.83	0.882	1.07864	0.613
53.3	2127.09	0.884	1.08387	0.615
53.4	2138.01	0.885	1.08943	0.616
53.5	2148.6	0.887	1.09483	0.618
53.6	2159.53	0.889	1.1004	0.62
53.704	2170.12	0.89	1.10579	0.621
53.8	2181.37	0.892	1.11153	0.623
53.9	2191.96	0.894	1.11692	0.625
54	2202.88	0.895	1.12249	0.626
54.1	2214.14	0.897	1.12822	0.628
54.2	2224.73	0.899	1.13362	0.63
54.3	2235.32	0.9	1.13902	0.631
54.4	2246.57	0.902	1.14475	0.633
54.5	2257.16	0.904	1.15015	0.635
54.6	2268.09	0.905	1.15571	0.636
54.7	2279.34	0.907	1.16145	0.638
54.809	2290.26	0.909	1.16701	0.64
54.9	2301.51	0.91	1.17275	0.641
55	2312.44	0.912	1.17831	0.643
55.1	2323.03	0.914	1.18371	0.645
55.2	2333.95	0.915	1.18927	0.646
55.3	2345.2	0.917	1.19501	0.648
55.4	2355.8	0.919	1.20041	0.65
55.5	2367.05	0.92	1.20614	0.651
55.6	2378.3	0.922	1.21187	0.653
55.7	2388.89	0.924	1.21727	0.655
55.8	2399.81	0.925	1.22284	0.656
55.9	2411.07	0.927	1.22857	0.658
56	2421.66	0.929	1.23397	0.66
56.1	2432.58	0.93	1.23953	0.661
56.2	2443.5	0.932	1.2451	0.663
56.3	2454.76	0.934	1.25083	0.665
56.4	2465.35	0.935	1.25623	0.666
56.5	2476.27	0.937	1.26179	0.668
56.6	2487.52	0.939	1.26753	0.67
56.7	2498.78	0.94	1.27326	0.671
56.8	2510.03	0.942	1.279	0.673
56.9	2521.28	0.944	1.28473	0.675
57	2531.87	0.945	1.29013	0.676
57.1	2542.8	0.947	1.29569	0.678
57.2	2553.72	0.949	1.30126	0.68
57.3	2564.97	0.95	1.30699	0.681
57.4	2575.89	0.952	1.31256	0.683
57.5	2586.82	0.954	1.31812	0.685
57.6	2596.74	0.955	1.32318	0.686
57.7	2607.34	0.957	1.32858	0.688
57.8	2618.92	0.959	1.33448	0.69
57.9	2629.84	0.96	1.34005	0.691
58	2640.1	0.962	1.34528	0.693
58.101	2650.69	0.964	1.35067	0.695
58.2	2660.95	0.965	1.3559	0.696
58.3	2670.88	0.967	1.36096	0.698
58.4	2681.14	0.969	1.36619	0.7
58.5	2690.74	0.97	1.37108	0.701
58.6	2700.34	0.972	1.37597	0.703
58.7	2709.94	0.974	1.38086	0.705
58.8	2719.87	0.975	1.38592	0.706
58.9	2729.47	0.977	1.39081	0.708
59	2738.07	0.978	1.3952	0.709
59.1	2747.34	0.98	1.39992	0.711
59.2	2756.28	0.982	1.40447	0.713
59.3	2765.21	0.984	1.40903	0.715
59.4	2772.82	0.985	1.4129	0.716
59.5	2780.11	0.987	1.41661	0.718
59.6	2787.39	0.989	1.42032	0.72
59.7	2794.34	0.99	1.42387	0.721
59.8	2801.29	0.992	1.42741	0.723
59.9	2808.24	0.994	1.43095	0.725
60	2815.52	0.995	1.43466	0.726
60.1	2821.48	0.997	1.4377	0.728
60.2	2826.44	0.999	1.44023	0.73
60.3	2831.74	1	1.44292	0.731
60.4	2837.36	1.002	1.44579	0.733
60.5	2842	1.004	1.44815	0.735
60.6	2845.64	1.005	1.45001	0.736
60.7	2848.95	1.007	1.45169	0.738
60.8	2852.59	1.009	1.45355	0.74
60.9	2854.91	1.01	1.45473	0.741
61	2857.22	1.012	1.45591	0.743
61.1	2859.21	1.013	1.45692	0.744
61.2	2860.53	1.015	1.4576	0.746
61.3	2861.2	1.017	1.45793	0.748
61.4	2859.87	1.019	1.45726	0.75
61.5	2857.22	1.02	1.45591	0.751
61.6	2852.26	1.022	1.45338	0.753
61.7	2844.98	1.024	1.44967	0.755
61.8	2838.69	1.025	1.44647	0.756
61.9	2832.07	1.027	1.44309	0.758
62	2824.79	1.029	1.43938	0.76
62.1	2816.51	1.03	1.43517	0.761
62.2	2808.57	1.032	1.43112	0.763
62.3	2801.95	1.034	1.42775	0.765
62.4	2795	1.035	1.4242	0.766
62.5	2789.7	1.037	1.42151	0.768
62.6	2785.73	1.038	1.41948	0.769
62.7	2783.08	1.04	1.41813	0.771
62.8	2781.43	1.042	1.41729	0.773
62.9	2779.78	1.043	1.41645	0.774
63	2777.13	1.045	1.4151	0.776
63.1	2772.82	1.047	1.4129	0.778
63.2	2768.19	1.049	1.41054	0.78
63.3	2762.56	1.05	1.40768	0.781
63.4	2756.61	1.052	1.40464	0.783
63.5	2751.97	1.053	1.40228	0.784
63.6	2749.32	1.055	1.40093	0.786
63.7	2747.01	1.057	1.39975	0.788
63.8	2743.04	1.058	1.39773	0.789
63.9	2735.42	1.06	1.39385	0.791
64	2728.14	1.062	1.39014	0.793
64.1	2724.83	1.063	1.38845	0.794
64.2	2722.52	1.065	1.38727	0.796
64.3	2718.88	1.067	1.38541	0.798
64.4	2712.26	1.068	1.38204	0.799
64.5	2703.65	1.07	1.37766	0.801
64.6	2695.38	1.072	1.37344	0.803
64.7	2686.77	1.073	1.36905	0.804
64.8	2678.5	1.075	1.36484	0.806
64.9	2671.55	1.077	1.3613	0.808
65	2664.59	1.078	1.35776	0.809
65.1	2656.65	1.08	1.35371	0.811
65.2	2648.05	1.082	1.34932	0.813
65.3	2639.77	1.083	1.34511	0.814
65.4	2631.5	1.085	1.34089	0.816
65.5	2620.91	1.087	1.33549	0.818
65.6	2608	1.088	1.32892	0.819
65.7	2592.44	1.09	1.32099	0.821
65.8	2576.22	1.092	1.31273	0.823
65.9	2559.34	1.093	1.30412	0.824
66	2543.46	1.095	1.29603	0.826
66.1	2529.89	1.097	1.28911	0.828
66.2	2515.66	1.098	1.28186	0.829
66.3	2498.11	1.1	1.27292	0.831
66.4	2474.61	1.102	1.26095	0.833
66.5	2448.8	1.103	1.2478	0.834
66.6	2417.69	1.105	1.23194	0.836
66.7	2367.38	1.107	1.20631	0.838
66.8	2290.26	1.108	1.16701	0.839
66.9	2219.1	1.11	1.13075	0.841
67	2170.78	1.112	1.10613	0.843
67.1	2134.37	1.113	1.08758	0.844
67.2	2097.3	1.115	1.06869	0.846
67.3	2059.9	1.117	1.04963	0.848
67.4	2025.15	1.118	1.03192	0.849
67.5	1988.08	1.12	1.01303	0.851
67.6	1957.3	1.122	0.99735	0.853
67.7	1934.79	1.123	0.985882	0.854
67.8	1915.93	1.125	0.976269	0.856
67.9	1902.03	1.127	0.969186	0.858
68	1891.77	1.128	0.963957	0.859
68.1	1883.49	1.13	0.959741	0.861
68.2	1876.87	1.132	0.956368	0.863
68.3	1870.25	1.133	0.952995	0.864
68.4	1864.3	1.135	0.949959	0.866
68.5	1860.65	1.137	0.948104	0.868
68.6	1854.7	1.138	0.945069	0.869
68.7	1846.75	1.14	0.941021	0.871
68.8	1838.48	1.142	0.936805	0.873
68.9	1830.2	1.143	0.932589	0.874
69	1821.93	1.145	0.928372	0.876
69.1	1815.31	1.147	0.924999	0.878
69.2	1799.76	1.148	0.917073	0.879
69.3	1747.13	1.15	0.890257	0.881
69.4	1693.51	1.152	0.862936	0.883
69.5	1653.13	1.153	0.842361	0.884
69.6	1611.1	1.155	0.820942	0.886
69.7	1564.1	1.157	0.796994	0.888
69.8	1523.39	1.158	0.77625	0.889
69.9	1499.89	1.16	0.764276	0.891
70	1480.69	1.162	0.754494	0.893
70.1	1465.47	1.163	0.746736	0.894
70.2	1454.55	1.165	0.74117	0.896
70.3	1443.96	1.167	0.735774	0.898
70.4	1433.37	1.168	0.730377	0.899
70.5	1424.1	1.17	0.725655	0.901
70.6	1417.48	1.172	0.722282	0.903
70.7	1412.18	1.173	0.719583	0.904
70.8	1405.23	1.175	0.716042	0.906
70.9	1393.65	1.177	0.710139	0.908
71	1382.72	1.178	0.704573	0.909
71.1	1376.11	1.18	0.701201	0.911
71.2	1364.52	1.182	0.695298	0.913
71.3	1350.95	1.183	0.688383	0.914
71.4	1341.68	1.185	0.683661	0.916
71.5	1333.41	1.187	0.679445	0.918
71.6	1323.48	1.188	0.674385	0.919
71.7	1312.89	1.19	0.668989	0.921
71.8	1301.64	1.192	0.663254	0.923
71.9	1291.05	1.193	0.657857	0.924
72	1283.43	1.195	0.653979	0.926
72.1	1279.79	1.197	0.652123	0.928
72.2	1278.14	1.198	0.65128	0.929
72.3	1277.47	1.2	0.650943	0.931
72.4	1275.82	1.202	0.650099	0.933
72.5	1270.86	1.203	0.64757	0.934
72.6	1266.88	1.205	0.645546	0.936
72.7	1264.9	1.207	0.644534	0.938
72.8	1263.9	1.208	0.644028	0.939
72.9	1262.25	1.21	0.643185	0.941
73	1259.27	1.212	0.641667	0.943
73.1	1253.98	1.213	0.638969	0.944
73.2	1251	1.215	0.637451	0.946
73.3	1250.34	1.217	0.637113	0.948
73.4	1247.69	1.218	0.635764	0.949
73.5	1245.37	1.22	0.634583	0.951
73.6	1242.39	1.222	0.633066	0.953
73.7	1238.42	1.223	0.631042	0.954
73.8	1233.45	1.225	0.628512	0.956
73.9	1229.15	1.227	0.62632	0.958
74	1226.17	1.228	0.624802	0.959
74.1	1224.19	1.23	0.62379	0.961
74.2	1222.53	1.232	0.622947	0.963
74.3	1221.87	1.233	0.622609	0.964
74.4	1222.53	1.235	0.622947	0.966
74.5	1222.2	1.237	0.622778	0.968
74.6	1220.88	1.238	0.622103	0.969
74.7	1217.24	1.24	0.620248	0.971
74.8	1211.28	1.242	0.617213	0.973
74.9	1203.67	1.243	0.613334	0.974
75	1196.39	1.245	0.609623	0.976
75.1	1190.43	1.247	0.606588	0.978
75.2	1186.13	1.248	0.604395	0.979
75.3	1183.48	1.25	0.603046	0.981
75.4	1181.16	1.252	0.601865	0.983
75.5	1179.51	1.253	0.601022	0.984
75.6	1178.18	1.255	0.600348	0.986
75.7	1176.2	1.257	0.599336	0.988
75.8	1173.22	1.258	0.597818	0.989
75.9	1171.23	1.26	0.596806	0.991
76	1169.25	1.262	0.595794	0.993
76.1	1166.27	1.263	0.594276	0.994
76.2	1162.96	1.265	0.59259	0.996
76.3	1157.66	1.267	0.589891	0.998
76.4	1150.71	1.269	0.58635	1
76.5	1146.08	1.27	0.583989	1.001
76.6	1143.1	1.272	0.582471	1.003
76.7	1142.11	1.274	0.581965	1.005
76.8	1140.78	1.275	0.58129	1.006
76.9	1139.79	1.277	0.580784	1.008
77	1139.46	1.279	0.580616	1.01
77.1	1138.46	1.28	0.58011	1.011
77.2	1138.13	1.282	0.579941	1.013
77.3	1138.13	1.283	0.579941	1.014
77.4	1137.8	1.285	0.579772	1.016
77.5	1134.16	1.287	0.577917	1.018
77.6	1129.53	1.288	0.575556	1.019
77.7	1126.22	1.29	0.57387	1.021
77.8	1123.24	1.292	0.572352	1.023
77.9	1121.25	1.293	0.57134	1.024
78	1119.27	1.295	0.570328	1.026
78.1	1117.28	1.297	0.569316	1.028
78.2	1114.63	1.298	0.567967	1.029
78.3	1112.32	1.3	0.566786	1.031
78.4	1112.32	1.302	0.566786	1.033
78.5	1111.33	1.303	0.56628	1.034
78.6	1110.33	1.305	0.565774	1.036
78.7	1109.67	1.307	0.565437	1.038
78.8	1108.35	1.308	0.564762	1.039
78.9	1105.37	1.31	0.563245	1.041
79	1101.07	1.312	0.561052	1.043
79.1	1095.44	1.313	0.558185	1.044
79.2	1092.13	1.315	0.556499	1.046
79.3	1090.81	1.317	0.555824	1.048
79.4	1090.14	1.318	0.555487	1.049
79.5	1089.81	1.32	0.555318	1.051
79.6	1089.48	1.322	0.55515	1.053
79.7	1080.54	1.323	0.550596	1.054
79.8	1066.31	1.325	0.543344	1.056
79.9	1040.83	1.327	0.530358	1.058
80	1015.67	1.328	0.51754	1.059
80.1	1010.71	1.33	0.515011	1.061
80.2	1011.04	1.332	0.51518	1.063
80.3	1012.69	1.333	0.516022	1.064
80.4	1014.02	1.335	0.516697	1.066
80.5	1015.34	1.337	0.517372	1.068
80.6	1016	1.338	0.517709	1.069
80.7	1017	1.34	0.518215	1.071
80.8	1018.65	1.342	0.519058	1.073
80.9	1018.65	1.343	0.519058	1.074
81	1018.65	1.345	0.519058	1.076
81.1	1018.32	1.347	0.51889	1.078
81.2	1017	1.348	0.518215	1.079
81.3	1011.7	1.35	0.515516	1.081
81.4	1002.1	1.352	0.510626	1.083
81.5	997.8	1.353	0.508433	1.084
81.6	995.153	1.355	0.507084	1.086
81.7	990.85	1.357	0.504892	1.088
81.8	986.878	1.358	0.502868	1.089
81.9	984.892	1.36	0.501856	1.091
82	983.569	1.362	0.501182	1.093
82.1	980.59	1.363	0.499664	1.094
82.2	976.287	1.365	0.497471	1.096
82.3	971.322	1.367	0.494941	1.098
82.4	968.675	1.368	0.493592	1.099
82.5	967.682	1.37	0.493086	1.101
82.6	964.703	1.372	0.491568	1.103
82.7	960.4	1.373	0.489376	1.104
82.8	957.752	1.375	0.488026	1.106
82.9	955.105	1.377	0.486678	1.108
83	952.788	1.378	0.485497	1.109
83.1	951.464	1.38	0.484822	1.111
83.2	950.802	1.382	0.484485	1.113
83.3	949.147	1.383	0.483642	1.114
83.4	947.823	1.385	0.482967	1.116
83.5	946.499	1.387	0.482292	1.118
83.6	942.858	1.388	0.480437	1.119
83.7	938.225	1.39	0.478076	1.121
83.8	932.598	1.392	0.475209	1.123
83.9	923.993	1.393	0.470824	1.124
84	918.035	1.395	0.467789	1.126
84.1	914.064	1.397	0.465765	1.128
84.2	911.747	1.398	0.464584	1.129
84.3	909.099	1.4	0.463235	1.131
84.4	906.782	1.402	0.462055	1.133
84.5	902.479	1.404	0.459862	1.135
84.6	895.86	1.405	0.456489	1.136
84.7	888.909	1.407	0.452947	1.138
84.8	882.621	1.408	0.449743	1.139
84.9	875.339	1.41	0.446033	1.141
85	869.051	1.412	0.442829	1.143
85.1	865.079	1.413	0.440805	1.144
85.2	862.1	1.415	0.439287	1.146
85.3	857.136	1.417	0.436757	1.148
85.4	848.53	1.418	0.432372	1.149
85.5	839.263	1.42	0.42765	1.151
85.6	831.982	1.422	0.42394	1.153
85.7	824.369	1.423	0.420061	1.154
85.8	809.144	1.425	0.412303	1.156
85.9	786.969	1.427	0.401003	1.158
86	768.103	1.428	0.39139	1.159
86.1	756.519	1.43	0.385487	1.161
86.2	745.928	1.432	0.380091	1.163
86.3	737.322	1.433	0.375705	1.164
86.4	732.027	1.435	0.373007	1.166
86.5	727.393	1.437	0.370646	1.168
86.6	723.752	1.438	0.368791	1.169
86.7	721.436	1.44	0.367611	1.171
86.8	719.45	1.442	0.366599	1.173
86.9	717.795	1.443	0.365755	1.174
87	715.478	1.445	0.364575	1.176
87.1	712.499	1.447	0.363057	1.178
87.2	707.204	1.448	0.360359	1.179
87.3	699.591	1.45	0.356479	1.181
87.4	694.296	1.452	0.353781	1.183
87.5	690.655	1.453	0.351926	1.184
87.6	686.683	1.455	0.349902	1.186
87.7	681.388	1.457	0.347204	1.188
87.8	676.754	1.458	0.344843	1.189
87.9	673.775	1.46	0.343325	1.191
88	670.796	1.462	0.341807	1.193
88.1	667.487	1.463	0.340121	1.194
88.2	665.501	1.465	0.339109	1.196
88.3	663.515	1.467	0.338097	1.198
88.4	660.536	1.468	0.336579	1.199
88.5	657.557	1.47	0.335061	1.201
88.6	653.917	1.472	0.333206	1.203
88.7	646.966	1.473	0.329664	1.204
88.8	641.339	1.475	0.326797	1.206
88.9	638.692	1.477	0.325448	1.208
89	635.713	1.478	0.32393	1.209
89.1	633.727	1.48	0.322918	1.211
89.2	632.403	1.482	0.322244	1.213
89.3	629.424	1.483	0.320726	1.214
89.4	627.438	1.485	0.319714	1.216
89.5	624.46	1.487	0.318196	1.218
89.6	621.481	1.488	0.316678	1.219
89.7	615.523	1.49	0.313642	1.221
89.8	610.559	1.492	0.311113	1.223
89.9	608.242	1.493	0.309932	1.224
90	607.249	1.495	0.309426	1.226
90.1	606.587	1.497	0.309089	1.228
90.2	606.587	1.498	0.309089	1.229
90.3	606.587	1.5	0.309089	1.231
90.4	606.918	1.502	0.309258	1.233
90.5	607.58	1.503	0.309595	1.234
90.6	607.911	1.505	0.309764	1.236
90.7	608.573	1.507	0.310101	1.238
90.8	608.242	1.508	0.309932	1.239
90.9	607.249	1.51	0.309426	1.241
91	607.58	1.512	0.309595	1.243
91.1	608.573	1.513	0.310101	1.244
91.2	607.911	1.515	0.309764	1.246
91.3	606.256	1.517	0.30892	1.248
91.4	604.932	1.518	0.308246	1.249
91.5	604.601	1.52	0.308077	1.251
91.6	603.277	1.522	0.307402	1.253
91.7	601.291	1.523	0.30639	1.254
91.8	599.636	1.525	0.305547	1.256
91.9	597.32	1.527	0.304367	1.258
92	596.327	1.528	0.303861	1.259
92.1	596.327	1.53	0.303861	1.261
92.2	596.658	1.532	0.30403	1.263
92.3	596.658	1.533	0.30403	1.264
92.4	596.658	1.535	0.30403	1.266
92.5	596.989	1.537	0.304198	1.268
92.6	596.658	1.538	0.30403	1.269
92.7	595.003	1.54	0.303186	1.271
92.8	593.679	1.542	0.302512	1.273
92.9	591.693	1.543	0.3015	1.274
93	590.038	1.545	0.300656	1.276
93.1	588.052	1.547	0.299644	1.278
93.2	586.066	1.548	0.298632	1.279
93.3	584.081	1.55	0.297621	1.281
93.4	581.764	1.552	0.29644	1.283
93.5	581.102	1.553	0.296103	1.284
93.6	580.771	1.555	0.295934	1.286
93.7	579.447	1.557	0.29526	1.288
93.8	579.447	1.558	0.29526	1.289
93.9	579.778	1.56	0.295428	1.291
94	580.109	1.562	0.295597	1.293
94.1	580.44	1.563	0.295766	1.294
94.2	580.109	1.565	0.295597	1.296
94.3	578.454	1.567	0.294754	1.298
94.4	575.475	1.568	0.293236	1.299
94.5	572.496	1.57	0.291718	1.301
94.6	568.856	1.572	0.289863	1.303
94.7	567.201	1.573	0.28902	1.304
94.8	566.208	1.575	0.288514	1.306
94.9	565.546	1.577	0.288176	1.308
95	565.546	1.578	0.288176	1.309
95.1	566.87	1.58	0.288851	1.311
95.2	569.187	1.582	0.290032	1.313
95.3	570.842	1.583	0.290875	1.314
95.4	572.165	1.585	0.291549	1.316
95.5	570.842	1.587	0.290875	1.318
95.6	567.863	1.588	0.289357	1.319
95.7	566.539	1.59	0.288682	1.321
95.8	567.201	1.592	0.28902	1.323
95.9	568.525	1.593	0.289694	1.324
96	568.856	1.595	0.289863	1.326
96.1	567.532	1.597	0.289188	1.328
96.2	564.222	1.598	0.287502	1.329
96.3	561.574	1.6	0.286152	1.331
96.4	560.912	1.602	0.285815	1.333
96.5	561.243	1.603	0.285984	1.334
96.6	562.236	1.605	0.28649	1.336
96.7	562.898	1.607	0.286827	1.338
96.8	564.884	1.608	0.287839	1.339
96.9	567.201	1.61	0.28902	1.341
97	569.187	1.612	0.290032	1.343
97.1	570.842	1.613	0.290875	1.344
97.2	571.504	1.615	0.291212	1.346
97.3	571.835	1.617	0.291381	1.348
97.4	572.496	1.618	0.291718	1.349
97.5	573.158	1.62	0.292055	1.351
97.6	574.151	1.622	0.292561	1.353
97.7	574.482	1.623	0.29273	1.354
97.8	575.144	1.625	0.293067	1.356
97.9	577.13	1.627	0.294079	1.358
98	579.116	1.628	0.295091	1.359
98.1	581.102	1.63	0.296103	1.361
98.2	582.426	1.632	0.296778	1.363
98.3	583.75	1.633	0.297452	1.364
98.4	585.074	1.635	0.298127	1.366
98.5	586.397	1.637	0.298801	1.368
98.6	588.052	1.638	0.299644	1.369
98.7	589.707	1.64	0.300488	1.371
98.8	592.686	1.642	0.302006	1.373
98.9	595.996	1.643	0.303692	1.374
99	598.644	1.645	0.305042	1.376
99.1	600.629	1.647	0.306053	1.378
99.2	601.622	1.648	0.306559	1.379
99.3	602.284	1.65	0.306896	1.381
99.4	603.939	1.652	0.30774	1.383
99.5	606.587	1.653	0.309089	1.384
99.6	608.904	1.655	0.31027	1.386
99.7	611.552	1.657	0.311619	1.388
99.8	613.868	1.658	0.312799	1.389
99.9	616.516	1.66	0.314148	1.391
100	618.833	1.662	0.315329	1.393
100.1	620.488	1.663	0.316172	1.394
100.2	621.481	1.665	0.316678	1.396
100.3	623.136	1.667	0.317522	1.398
100.4	624.46	1.668	0.318196	1.399
100.5	627.107	1.67	0.319545	1.401
100.6	629.424	1.672	0.320726	1.403
100.7	631.41	1.673	0.321738	1.404
100.8	632.072	1.675	0.322075	1.406
100.9	633.065	1.677	0.322581	1.408
101	633.396	1.678	0.32275	1.409
101.1	633.727	1.68	0.322918	1.411
101.2	635.051	1.682	0.323593	1.413
101.3	636.706	1.683	0.324436	1.414
101.4	638.692	1.685	0.325448	1.416
101.5	640.677	1.687	0.32646	1.418
101.6	642.001	1.688	0.327134	1.419
101.7	642.332	1.69	0.327303	1.421
101.8	642.663	1.692	0.327472	1.423
101.9	643.325	1.693	0.327809	1.424
102	644.318	1.695	0.328315	1.426
102.1	644.649	1.697	0.328484	1.428
102.2	645.311	1.698	0.328821	1.429
102.3	645.642	1.7	0.32899	1.431
102.4	644.318	1.702	0.328315	1.433
102.5	643.987	1.703	0.328146	1.434
102.6	643.656	1.705	0.327978	1.436
102.7	641.008	1.707	0.326628	1.438
102.8	635.713	1.708	0.32393	1.439
102.9	633.065	1.71	0.322581	1.441
103	632.403	1.712	0.322244	1.443
			0	1.445
