# Supplementary material for: Macro/Microfracture evolution and instability behaviors of high-temperature granite under water-cooling subjected to Brazilian splitting test using the DIC technique
Source: PLoS One. 2023 Nov 29;18(11):e0294258. doi: 10.1371/journal.pone.0294258 (PMC10686506; doi:10.1371/journal.pone.0294258)
Supplement: S1 Data — (ZIP) [file pone.0294258.s001.zip › ┐╣└¡╟┐╢╚/r900.xlsx]

## Sheet: Sheet1
时间(s)	力(N)	位移(mm)	应力（Mpa）	最大力	1640.03
0	0	0	0
0	0	0	0
56.5	1640.03	0.9369	0.835684
574	493	574	0.25121
0	-0.989516	0.000266667	-0.000504212
0	22	10	0.0112102
0	0	0	0
0	0	0	0
0	0	0	0
0	0	0	0
66.271	503.671	42.554	0.256648
0.2	-0.33	0.001	-0.000168153
0.3	-0.66	0.002	-0.000336306
0.4	-0.33	0.003	-0.000168153
0.5	0	0.004	0
0.6	0	0.006	0
0.7	-0.33	0.007	-0.000168153
0.8	-0.33	0.009	-0.000168153
0.9	0	0.01	0
1	0	0.012	0
1.1	0	0.014	0
1.2	-0.66	0.015	-0.000336306
1.3	-0.99	0.017	-0.000504459
1.4	-0.99	0.019	-0.000504459
1.5	-0.66	0.02	-0.000336306
1.6	-0.66	0.022	-0.000336306
1.7	-0.66	0.024	-0.000336306
1.8	-0.66	0.025	-0.000336306
1.9	-0.66	0.027	-0.000336306
2	-0.33	0.029	-0.000168153
2.1	0	0.03	0
2.2	0	0.032	0
2.3	-0.33	0.034	-0.000168153
2.4	-0.33	0.035	-0.000168153
2.5	-0.33	0.037	-0.000168153
2.6	-0.33	0.039	-0.000168153
2.7	-0.33	0.04	-0.000168153
2.8	-0.66	0.042	-0.000336306
2.9	-0.33	0.044	-0.000168153
3	-0.33	0.045	-0.000168153
3.1	-0.33	0.047	-0.000168153
3.2	-0.66	0.049	-0.000336306
3.3	-0.33	0.05	-0.000168153
3.4	-0.66	0.052	-0.000336306
3.5	-0.33	0.054	-0.000168153
3.6	-0.33	0.055	-0.000168153
3.7	-0.33	0.057	-0.000168153
3.802	-0.33	0.059	-0.000168153
3.9	-0.33	0.06	-0.000168153
4	-0.99	0.062	-0.000504459
4.1	-0.99	0.064	-0.000504459
4.2	-0.66	0.065	-0.000336306
4.3	-0.66	0.067	-0.000336306
4.4	-0.66	0.069	-0.000336306
4.5	-0.66	0.07	-0.000336306
4.6	-0.66	0.072	-0.000336306
4.7	-0.66	0.074	-0.000336306
4.8	-0.66	0.075	-0.000336306
4.9	-0.66	0.077	-0.000336306
5	-0.99	0.079	-0.000504459
5.1	-0.99	0.08	-0.000504459
5.2	-0.33	0.082	-0.000168153
5.3	0	0.084	0
5.4	-0.33	0.085	-0.000168153
5.5	-0.66	0.087	-0.000336306
5.6	-0.66	0.089	-0.000336306
5.7	-0.66	0.09	-0.000336306
5.8	-0.33	0.092	-0.000168153
5.9	-0.66	0.094	-0.000336306
6	0	0.095	0
6.1	0	0.097	0	0
6.2	0.33	0.099	0.000168153	0.002
6.3	0.99	0.1	0.000504459	0.003
6.4	0.99	0.102	0.000504459	0.005
6.5	1.649	0.104	0.000840255	0.007
6.6	2.639	0.105	0.00134471	0.008
6.7	2.639	0.107	0.00134471	0.01
6.8	2.639	0.109	0.00134471	0.012
6.9	3.298	0.11	0.00168051	0.013
7	3.298	0.112	0.00168051	0.015
7.1	3.958	0.114	0.00201682	0.017
7.2	3.958	0.115	0.00201682	0.018
7.3	4.288	0.117	0.00218497	0.02
7.4	4.618	0.119	0.00235312	0.022
7.5	4.618	0.12	0.00235312	0.023
7.6	4.618	0.122	0.00235312	0.025
7.7	5.277	0.124	0.00268892	0.027
7.8	5.607	0.125	0.00285707	0.028
7.9	5.607	0.127	0.00285707	0.03
8	6.267	0.129	0.00319338	0.032
8.1	6.267	0.13	0.00319338	0.033
8.2	6.267	0.132	0.00319338	0.035
8.3	6.927	0.134	0.00352968	0.037
8.4	7.256	0.135	0.00369732	0.038
8.5	7.586	0.137	0.00386548	0.04
8.6	7.586	0.139	0.00386548	0.042
8.7	7.586	0.14	0.00386548	0.043
8.8	7.916	0.142	0.00403363	0.045
8.9	8.246	0.144	0.00420178	0.047
9	8.246	0.145	0.00420178	0.048
9.1	8.246	0.147	0.00420178	0.05
9.2	8.576	0.149	0.00436994	0.052
9.3	8.576	0.15	0.00436994	0.053
9.4	8.906	0.152	0.00453809	0.055
9.5	8.906	0.154	0.00453809	0.057
9.6	9.565	0.155	0.00487389	0.058
9.7	9.565	0.157	0.00487389	0.06
9.8	9.565	0.159	0.00487389	0.062
9.9	9.895	0.16	0.00504204	0.063
10	10.225	0.162	0.00521019	0.065
10.1	10.555	0.164	0.00537834	0.067
10.2	9.895	0.165	0.00504204	0.068
10.3	9.895	0.167	0.00504204	0.07
10.4	10.555	0.169	0.00537834	0.072
10.5	10.555	0.17	0.00537834	0.073
10.6	10.885	0.172	0.0055465	0.075
10.7	10.885	0.174	0.0055465	0.077
10.8	10.885	0.175	0.0055465	0.078
10.9	10.885	0.177	0.0055465	0.08
11	11.215	0.179	0.00571465	0.082
11.1	11.215	0.18	0.00571465	0.083
11.2	11.215	0.182	0.00571465	0.085
11.3	11.544	0.184	0.00588229	0.087
11.4	11.544	0.185	0.00588229	0.088
11.5	11.544	0.187	0.00588229	0.09
11.6	11.544	0.189	0.00588229	0.092
11.7	11.874	0.19	0.00605045	0.093
11.8	11.874	0.192	0.00605045	0.095
11.9	12.204	0.194	0.0062186	0.097
12	12.864	0.195	0.0065549	0.098
12.1	13.194	0.197	0.00672306	0.1
12.2	13.523	0.199	0.0068907	0.102
12.3	13.853	0.2	0.00705885	0.103
12.4	13.853	0.202	0.00705885	0.105
12.5	14.183	0.204	0.00722701	0.107
12.6	14.513	0.205	0.00739516	0.108
12.7	14.843	0.207	0.00756331	0.11
12.8	14.843	0.209	0.00756331	0.112
12.9	14.843	0.21	0.00756331	0.113
13	15.173	0.212	0.00773146	0.115
13.1	15.502	0.214	0.00789911	0.117
13.2	15.832	0.215	0.00806726	0.118
13.3	16.822	0.217	0.00857172	0.12
13.4	17.811	0.219	0.00907567	0.122
13.5	19.131	0.22	0.00974828	0.123
13.6	20.78	0.222	0.0105885	0.125
13.7	22.429	0.224	0.0114288	0.127
13.8	24.738	0.225	0.0126054	0.128
13.9	26.717	0.227	0.0136138	0.13
14	28.366	0.229	0.014454	0.132
14.1	30.345	0.23	0.0154624	0.133
14.2	32.654	0.232	0.016639	0.135
14.3	34.633	0.234	0.0176474	0.137
14.4	35.952	0.235	0.0183195	0.138
14.5	38.261	0.237	0.0194961	0.14
14.6	40.57	0.239	0.0206726	0.142
14.7	42.879	0.24	0.0218492	0.143
14.8	44.858	0.242	0.0228576	0.145
14.9	46.837	0.244	0.023866	0.147
15	49.476	0.245	0.0252107	0.148
15.1	51.785	0.247	0.0263873	0.15
15.2	54.094	0.249	0.0275638	0.152
15.3	56.402	0.25	0.0287399	0.153
15.4	58.381	0.252	0.0297483	0.155
15.5	60.69	0.254	0.0309248	0.157
15.6	63.329	0.255	0.0322696	0.158
15.7	65.968	0.257	0.0336143	0.16
15.8	68.606	0.259	0.0349585	0.162
15.9	70.915	0.26	0.036135	0.163
16	73.224	0.262	0.0373116	0.165
16.1	75.863	0.264	0.0386563	0.167
16.2	78.502	0.265	0.040001	0.168
16.3	81.47	0.267	0.0415134	0.17
16.4	83.779	0.269	0.0426899	0.172
16.5	86.748	0.27	0.0442028	0.173
16.6	89.386	0.272	0.045547	0.175
16.7	92.355	0.274	0.0470599	0.177
16.8	94.993	0.275	0.0484041	0.178
16.9	98.292	0.277	0.0500851	0.18
17	101.26	0.279	0.0515975	0.182
17.1	103.899	0.28	0.0529422	0.183
17.2	107.198	0.282	0.0546232	0.185
17.3	110.166	0.284	0.0561355	0.187
17.4	113.135	0.285	0.0576484	0.188
17.5	116.763	0.287	0.0594971	0.19
17.6	120.391	0.289	0.0613457	0.192
17.7	122.7	0.29	0.0625223	0.193
17.8	125.668	0.292	0.0640346	0.195
17.9	129.297	0.294	0.0658838	0.197
18	132.595	0.295	0.0675643	0.198
18.1	136.553	0.297	0.0695811	0.2
18.2	139.522	0.299	0.071094	0.202
18.3	143.15	0.3	0.0729427	0.203
18.4	146.778	0.302	0.0747913	0.205
18.5	150.736	0.304	0.0768082	0.207
18.6	153.705	0.305	0.078321	0.208
18.7	157.333	0.307	0.0801697	0.21
18.8	160.961	0.309	0.0820183	0.212
18.9	163.93	0.31	0.0835312	0.213
19	167.888	0.312	0.085548	0.215
19.1	171.516	0.314	0.0873967	0.217
19.2	175.144	0.315	0.0892454	0.218
19.3	178.772	0.317	0.091094	0.22
19.4	182.731	0.319	0.0931113	0.222
19.5	186.689	0.32	0.0951282	0.223
19.6	189.657	0.322	0.0966405	0.225
19.7	193.615	0.324	0.0986573	0.227
19.8	197.243	0.325	0.100506	0.228
19.9	201.201	0.327	0.102523	0.23
20	204.83	0.329	0.104372	0.232
20.1	208.788	0.33	0.106389	0.233
20.2	212.416	0.332	0.108237	0.235
20.3	216.704	0.334	0.110422	0.237
20.4	220.332	0.335	0.112271	0.238
20.5	224.29	0.337	0.114288	0.24
20.6	228.248	0.339	0.116305	0.242
20.7	231.547	0.34	0.117986	0.243
20.8	235.505	0.342	0.120003	0.245
20.9	240.122	0.344	0.122355	0.247
21	243.751	0.345	0.124204	0.248
21.1	247.709	0.347	0.126221	0.25
21.2	251.667	0.349	0.128238	0.252
21.3	255.625	0.35	0.130255	0.253
21.4	259.583	0.352	0.132272	0.255
21.5	263.541	0.354	0.134288	0.257
21.6	267.829	0.355	0.136473	0.258
21.7	271.787	0.357	0.13849	0.26
21.8	275.745	0.359	0.140507	0.262
21.9	279.703	0.36	0.142524	0.263
22	283.991	0.362	0.144709	0.265
22.1	287.949	0.364	0.146726	0.267
22.2	291.577	0.365	0.148574	0.268
22.3	296.195	0.367	0.150927	0.27
22.4	300.813	0.369	0.153281	0.272
22.5	304.111	0.37	0.154961	0.273
22.6	308.399	0.372	0.157146	0.275
22.7	312.687	0.374	0.159331	0.277
22.8	316.645	0.375	0.161348	0.278
22.9	321.263	0.377	0.163701	0.28
23	325.551	0.379	0.165886	0.282
23.1	330.168	0.38	0.168238	0.283
23.2	335.446	0.382	0.170928	0.285
23.3	339.734	0.384	0.173113	0.287
23.4	345.011	0.385	0.175802	0.288
23.5	350.289	0.387	0.178491	0.29
23.6	355.566	0.389	0.18118	0.292
23.7	361.173	0.39	0.184037	0.293
23.8	366.78	0.392	0.186894	0.295
23.9	372.058	0.394	0.189584	0.297
24	378.325	0.395	0.192777	0.298
24.1	384.262	0.397	0.195802	0.3
24.2	390.529	0.399	0.198996	0.302
24.3	396.136	0.4	0.201853	0.303
24.4	402.403	0.402	0.205046	0.305
24.5	409.33	0.404	0.208576	0.307
24.6	415.597	0.405	0.211769	0.308
24.7	422.193	0.407	0.21513	0.31
24.8	429.45	0.409	0.218828	0.312
24.9	436.047	0.41	0.22219	0.313
25	442.973	0.412	0.225719	0.315
25.1	450.559	0.414	0.229584	0.317
25.2	457.816	0.415	0.233282	0.318
25.3	465.402	0.417	0.237148	0.32
25.4	472.659	0.419	0.240845	0.322
25.5	480.905	0.42	0.245047	0.323
25.6	488.821	0.422	0.249081	0.325
25.7	497.067	0.424	0.253283	0.327
25.8	505.642	0.425	0.257652	0.328
25.9	513.888	0.427	0.261854	0.33
26	522.794	0.429	0.266392	0.332
26.1	531.725	0.43	0.270943	0.333
26.2	540.329	0.432	0.275327	0.335
26.3	549.265	0.434	0.27988	0.337
26.4	558.2	0.435	0.284433	0.338
26.5	567.797	0.437	0.289323	0.34
26.6	577.063	0.439	0.294045	0.342
26.7	585.998	0.44	0.298598	0.343
26.8	595.265	0.442	0.30332	0.345
26.9	604.862	0.444	0.30821	0.347
27	614.128	0.445	0.312931	0.348
27.1	623.725	0.447	0.317822	0.35
27.2	633.322	0.449	0.322712	0.352
27.3	641.927	0.45	0.327097	0.353
27.4	650.862	0.452	0.331649	0.355
27.5	659.466	0.454	0.336034	0.357
27.6	667.74	0.455	0.34025	0.358
27.7	675.682	0.457	0.344297	0.36
27.8	682.963	0.459	0.348007	0.362
27.9	689.912	0.46	0.351548	0.363
28	696.2	0.462	0.354752	0.365
28.1	702.157	0.464	0.357787	0.367
28.2	707.452	0.465	0.360485	0.368
28.286	712.085	0.467	0.362846	0.37
28.4	718.704	0.469	0.366219	0.372
28.5	723.999	0.47	0.368917	0.373
28.6	728.963	0.472	0.371446	0.375
28.7	733.596	0.474	0.373807	0.377
28.8	739.222	0.475	0.376674	0.378
28.9	744.848	0.477	0.37954	0.38
29	750.143	0.478	0.382238	0.381
29.1	754.776	0.48	0.384599	0.383
29.204	760.071	0.482	0.387297	0.385
29.3	766.028	0.484	0.390333	0.387
29.4	771.654	0.485	0.393199	0.388
29.5	777.611	0.487	0.396235	0.39
29.6	782.575	0.489	0.398764	0.392
29.7	788.201	0.49	0.401631	0.393
29.8	793.826	0.492	0.404497	0.395
29.9	799.452	0.494	0.407364	0.397
30	805.74	0.495	0.410568	0.398
30.1	811.697	0.497	0.413604	0.4
30.2	817.323	0.499	0.41647	0.402
30.3	822.949	0.5	0.419337	0.403
30.4	829.237	0.502	0.422541	0.405
30.5	834.863	0.504	0.425408	0.407
30.6	840.819	0.505	0.428443	0.408
30.7	846.776	0.507	0.431478	0.41
30.8	852.402	0.509	0.434345	0.412
30.9	858.359	0.51	0.43738	0.413
31	863.985	0.512	0.440247	0.415
31.1	870.273	0.514	0.443451	0.417
31.2	876.56	0.515	0.446655	0.418
31.3	882.517	0.517	0.44969	0.42
31.4	888.143	0.519	0.452557	0.422
31.5	894.1	0.52	0.455592	0.423
31.6	899.726	0.522	0.458459	0.425
31.7	905.683	0.524	0.461495	0.427
31.8	911.64	0.525	0.46453	0.428
31.9	917.928	0.527	0.467734	0.43
32	924.215	0.529	0.470938	0.432
32.1	929.841	0.53	0.473804	0.433
32.2	936.46	0.532	0.477177	0.435
32.3	942.086	0.534	0.480044	0.437
32.4	948.374	0.535	0.483248	0.438
32.5	954.661	0.537	0.486451	0.44
32.6	960.618	0.539	0.489487	0.442
32.7	966.575	0.54	0.492522	0.443
32.8	972.863	0.542	0.495726	0.445
32.9	979.151	0.544	0.49893	0.447
33	985.108	0.545	0.501966	0.448
33.1	991.395	0.547	0.505169	0.45
33.2	997.021	0.548	0.508036	0.451
33.3	1002.65	0.55	0.510903	0.453
33.4	1008.93	0.552	0.514107	0.455
33.5	1015.88	0.554	0.517648	0.457
33.6	1021.51	0.555	0.520515	0.458
33.7	1028.13	0.557	0.523887	0.46
33.8	1034.42	0.559	0.527091	0.462
33.9	1041.04	0.56	0.530464	0.463
34	1047.32	0.562	0.533668	0.465
34.1	1053.61	0.563	0.536872	0.466
34.2	1060.23	0.565	0.540245	0.468
34.3	1066.52	0.567	0.543449	0.47
34.4	1072.81	0.569	0.546653	0.472
34.5	1079.42	0.57	0.550025	0.473
34.6	1085.71	0.572	0.553229	0.475
34.7	1092	0.573	0.556433	0.476
34.8	1098.29	0.575	0.559637	0.478
34.9	1104.24	0.577	0.562673	0.48
35	1111.19	0.579	0.566214	0.482
35.1	1117.48	0.58	0.569418	0.483
35.2	1123.77	0.582	0.572622	0.485
35.3	1129.4	0.584	0.575488	0.487
35.4	1135.68	0.585	0.578692	0.488
35.5	1142.3	0.587	0.582065	0.49
35.6	1148.92	0.589	0.585437	0.492
35.7	1155.21	0.59	0.588642	0.493
35.8	1161.83	0.592	0.592014	0.495
35.9	1168.45	0.594	0.595386	0.497
36	1174.73	0.595	0.598591	0.498
36.1	1181.02	0.597	0.601795	0.5
36.2	1187.64	0.599	0.605167	0.502
36.3	1193.93	0.6	0.608371	0.503
36.4	1199.55	0.602	0.611238	0.505
36.5	1206.17	0.604	0.61461	0.507
36.6	1212.46	0.605	0.617815	0.508
36.7	1218.09	0.607	0.620681	0.51
36.8	1223.71	0.608	0.623548	0.511
36.9	1229.67	0.61	0.626583	0.513
37	1236.62	0.612	0.630124	0.515
37.1	1242.24	0.614	0.632991	0.517
37.2	1248.2	0.615	0.636026	0.518
37.3	1254.16	0.617	0.639062	0.52
37.4	1260.78	0.618	0.642434	0.521
37.5	1267.07	0.62	0.645638	0.523
37.6	1273.35	0.622	0.648842	0.525
37.7	1279.31	0.624	0.651878	0.527
37.8	1285.27	0.625	0.654913	0.528
37.9	1291.22	0.627	0.657949	0.53
38	1296.85	0.628	0.660815	0.531
38.1	1302.81	0.63	0.66385	0.533
38.2	1308.76	0.632	0.666886	0.535
38.3	1314.72	0.633	0.669921	0.536
38.4	1320.68	0.635	0.672956	0.538
38.5	1326.3	0.637	0.675823	0.54
38.6	1331.93	0.639	0.67869	0.542
38.7	1337.56	0.64	0.681557	0.543
38.8	1343.18	0.642	0.684423	0.545
38.9	1349.14	0.644	0.687458	0.547
39	1355.42	0.645	0.690662	0.548
39.1	1360.39	0.647	0.693192	0.55
39.2	1365.02	0.649	0.695553	0.552
39.3	1370.32	0.65	0.698251	0.553
39.4	1375.61	0.652	0.700949	0.555
39.5	1381.57	0.654	0.703984	0.557
39.6	1386.86	0.655	0.706682	0.558
39.7	1392.82	0.657	0.709718	0.56
39.8	1398.45	0.659	0.712584	0.562
39.9	1404.07	0.66	0.715451	0.563
40	1409.7	0.662	0.718318	0.565
40.1	1415.33	0.664	0.721185	0.567
40.2	1421.28	0.665	0.72422	0.568
40.3	1427.24	0.667	0.727255	0.57
40.4	1433.19	0.669	0.73029	0.572
40.5	1438.49	0.67	0.732989	0.573
40.6	1443.79	0.672	0.735687	0.575
40.7	1449.41	0.673	0.738553	0.576
40.8	1455.37	0.675	0.741589	0.578
40.9	1460.99	0.677	0.744456	0.58
41	1465.96	0.679	0.746985	0.582
41.1	1470.26	0.68	0.749177	0.583
41.2	1475.56	0.682	0.751875	0.585
41.302	1480.19	0.683	0.754236	0.586
41.4	1485.48	0.685	0.756934	0.588
41.5	1490.78	0.687	0.759632	0.59
41.6	1495.08	0.688	0.761824	0.591
41.7	1499.71	0.69	0.764185	0.593
41.8	1504.02	0.692	0.766378	0.595
41.9	1508.65	0.694	0.768738	0.597
42	1512.95	0.695	0.77093	0.598
42.1	1516.92	0.697	0.772954	0.6
42.2	1521.22	0.698	0.775146	0.601
42.3	1525.86	0.7	0.777507	0.603
42.4	1529.5	0.702	0.779362	0.605
42.5	1533.8	0.703	0.781554	0.606
42.6	1538.1	0.705	0.783746	0.608
42.7	1541.41	0.707	0.785432	0.61
42.8	1544.06	0.709	0.786782	0.612
42.9	1546.05	0.71	0.787794	0.613
43	1547.7	0.712	0.788636	0.615
43.1	1551.01	0.713	0.790323	0.616
43.2	1554.32	0.715	0.792009	0.618
43.3	1557.63	0.717	0.793695	0.62
43.4	1560.94	0.719	0.795382	0.622
43.5	1564.25	0.72	0.797068	0.623
43.6	1567.89	0.722	0.798923	0.625
43.7	1572.85	0.724	0.801452	0.627
43.8	1576.82	0.725	0.803476	0.628
43.9	1579.8	0.727	0.804994	0.63
44	1583.11	0.729	0.80668	0.632
44.1	1585.43	0.73	0.80786	0.633
44.2	1586.42	0.732	0.808366	0.635
44.3	1587.41	0.734	0.808872	0.637
44.4	1590.06	0.735	0.810221	0.638
44.5	1593.7	0.737	0.812076	0.64
44.6	1597.34	0.739	0.813931	0.642
44.7	1600.65	0.74	0.815617	0.643
44.8	1604.29	0.742	0.817472	0.645
44.9	1606.94	0.744	0.818821	0.647
45	1608.92	0.745	0.819833	0.648
45.1	1610.25	0.747	0.820508	0.65
45.2	1611.9	0.749	0.821351	0.652
45.3	1613.22	0.75	0.822025	0.653
45.4	1614.55	0.752	0.8227	0.655
45.5	1615.87	0.753	0.823374	0.656
45.6	1617.2	0.755	0.824049	0.658
45.7	1617.53	0.757	0.824218	0.66
45.8	1618.19	0.758	0.824555	0.661
45.9	1619.51	0.76	0.825229	0.663
46	1620.84	0.762	0.825904	0.665
46.1	1622.82	0.764	0.826916	0.667
46.2	1624.48	0.765	0.827758	0.668
46.3	1626.46	0.767	0.82877	0.67
46.4	1629.11	0.769	0.83012	0.672
46.5	1630.76	0.77	0.830963	0.673
46.6	1632.42	0.772	0.831806	0.675
46.7	1634.73	0.774	0.832986	0.677
46.8	1636.72	0.775	0.833998	0.678
46.9	1637.71	0.777	0.834504	0.68
47	1637.05	0.779	0.834167	0.682
47.1	1636.39	0.78	0.833829	0.683
47.2	1635.07	0.782	0.833155	0.685
47.3	1633.74	0.784	0.832481	0.687
47.4	1633.41	0.785	0.832312	0.688
47.5	1633.41	0.787	0.832312	0.69
47.6	1633.08	0.789	0.832143	0.692
47.7	1634.73	0.79	0.832986	0.693
47.8	1635.4	0.792	0.833323	0.695
47.9	1636.06	0.794	0.833661	0.697
48	1637.05	0.795	0.834167	0.698
48.1	1637.38	0.797	0.834335	0.7
48.2	1637.71	0.799	0.834504	0.702
48.3	1639.04	0.8	0.835179	0.703
48.4	1640.03	0.802	0.835684	0.705
48.5	1639.7	0.804	0.835515	0.707
48.6	1639.04	0.805	0.835179	0.708
48.7	1637.71	0.807	0.834504	0.71
48.8	1634.73	0.809	0.832986	0.712
48.9	1630.43	0.81	0.830794	0.713
49	1625.47	0.812	0.828264	0.715
49.1	1615.54	0.813	0.823206	0.716
49.2	1602.97	0.815	0.816798	0.718
49.3	1591.71	0.817	0.811064	0.72
49.4	1582.78	0.819	0.806511	0.722
49.5	1575.5	0.82	0.802802	0.723
49.6	1571.86	0.822	0.800947	0.725
49.7	1569.87	0.823	0.799935	0.726
49.8	1568.88	0.825	0.799429	0.728
49.9	1568.22	0.827	0.799091	0.73
50	1565.57	0.828	0.797743	0.731
50.1	1561.93	0.83	0.795887	0.733
50.2	1553.33	0.832	0.791503	0.735
50.3	1542.73	0.834	0.786107	0.737
50.4	1529.83	0.835	0.779531	0.738
50.5	1491.77	0.837	0.760138	0.74
50.6	1464.63	0.838	0.74631	0.741
50.7	1451.07	0.84	0.739397	0.743
50.8	1435.18	0.842	0.731302	0.745
50.9	1409.37	0.844	0.718149	0.747
51	1361.05	0.845	0.693529	0.748
51.1	1284.61	0.847	0.654576	0.75
51.2	1195.25	0.849	0.609046	0.752
51.3	1057.25	0.85	0.538727	0.753
51.4	921.899	0.852	0.469757	0.755
51.5	843.467	0.854	0.429792	0.757
51.6	826.589	0.855	0.421192	0.758
51.7	822.949	0.857	0.419337	0.76
51.8	820.632	0.859	0.418156	0.762
51.9	819.639	0.86	0.41765	0.763
52	819.639	0.862	0.41765	0.765
52.1	818.316	0.864	0.416976	0.767
52.2	816.33	0.865	0.415964	0.768
52.3	816.992	0.867	0.416302	0.77
52.4	817.654	0.869	0.416639	0.772
52.5	816.661	0.87	0.416133	0.773
52.6	816.33	0.872	0.415964	0.775
52.7	816.33	0.874	0.415964	0.777
52.8	815.999	0.875	0.415796	0.778
52.9	815.337	0.877	0.415458	0.78
53	814.675	0.878	0.415121	0.781
53.1	814.014	0.88	0.414784	0.783
53.2	811.366	0.882	0.413435	0.785
53.3	809.05	0.883	0.412255	0.786
53.4	808.388	0.885	0.411917	0.788
53.5	806.071	0.887	0.410737	0.79
53.6	803.755	0.889	0.409557	0.792
53.7	802.431	0.89	0.408882	0.793
53.8	800.776	0.892	0.408039	0.795
53.9	797.467	0.893	0.406353	0.796
54	790.848	0.895	0.40298	0.798
54.1	785.553	0.897	0.400282	0.8
54.2	782.906	0.898	0.398933	0.801
54.3	778.934	0.9	0.396909	0.803
54.4	774.301	0.902	0.394548	0.805
54.5	771.985	0.904	0.393368	0.807
54.6	769.006	0.905	0.39185	0.808
54.789	763.711	0.908	0.389152	0.811
54.8	763.38	0.909	0.388983	0.812
54.9	761.064	0.91	0.387803	0.813
55	760.402	0.912	0.387466	0.815
55.1	759.74	0.914	0.387129	0.817
55.2	756.762	0.915	0.385611	0.818
55.3	750.474	0.917	0.382407	0.82
55.4	745.51	0.919	0.379878	0.822
55.5	743.524	0.92	0.378866	0.823
55.6	742.2	0.922	0.378191	0.825
55.7	742.2	0.924	0.378191	0.827
55.8	744.186	0.925	0.379203	0.828
55.9	745.841	0.927	0.380046	0.83
56	746.172	0.929	0.380215	0.832
56.1	745.179	0.93	0.379709	0.833
56.2	737.898	0.932	0.375999	0.835
56.3	723.668	0.934	0.368748	0.837
56.4	716.718	0.935	0.365207	0.838
56.5	713.409	0.937	0.363521	0.84
			0	0.85
