# Supplementary material for: Macro/Microfracture evolution and instability behaviors of high-temperature granite under water-cooling subjected to Brazilian splitting test using the DIC technique
Source: PLoS One. 2023 Nov 29;18(11):e0294258. doi: 10.1371/journal.pone.0294258 (PMC10686506; doi:10.1371/journal.pone.0294258)
Supplement: S1 Data — (ZIP) [file pone.0294258.s001.zip › ┐╣└¡╟┐╢╚/W600.xlsx]

## Sheet: Sheet1
0	0			0			0	0
0.001	0.000168153			0.000168153			0.001	0.000168153
0.003	0.000336306			0.000336306			0.003	0.000336306
0.005	0.000336306			0.000336306			0.005	0.000336306
0.006	0.000504459			0.000504459			0.006	0.000504459
0.008	0.000504459			0.000504459			0.008	0.000504459
0.01	0.000840255			0.000840255			0.01	0.000840255
0.011	0.00101			0.00101			0.011	0.00101
0.013	0.00101			0.00101			0.013	0.00101
0.015	0.00118			0.00118			0.015	0.00118
0.016	0.00118			0.00118			0.016	0.00118
0.018	0.00134			0.00134			0.018	0.00134
0.02	0.00168			0.00168			0.02	0.00168
0.021	0.00185			0.00185			0.021	0.00185
0.023	0.00185			0.00185			0.023	0.00185
0.025	0.00218			0.00218			0.025	0.00218
0.026	0.00235			0.00235			0.026	0.00235
0.028	0.00269			0.00269			0.028	0.00269
0.03	0.00286			0.00286			0.03	0.00286
0.031	0.00286			0.00286			0.031	0.00286
0.033	0.00336			0.00336			0.033	0.00336
0.035	0.00353			0.00353			0.035	0.00353
0.036	0.00387			0.00387			0.036	0.00387
0.038	0.0042			0.0042			0.038	0.0042
0.04	0.00437			0.00437			0.04	0.00437
0.041	0.00454			0.00454			0.041	0.00454
0.043	0.00487			0.00487			0.043	0.00487
0.045	0.00504			0.00504			0.045	0.00504
0.046	0.00521			0.00521			0.046	0.00521
0.048	0.00538			0.00538			0.048	0.00538
0.05	0.00588			0.00588			0.05	0.00588
0.051	0.00622			0.00622			0.051	0.00622
0.053	0.00656			0.00656			0.053	0.00656
0.055	0.00689			0.00689			0.055	0.00689
0.056	0.0074			0.0074			0.056	0.0074
0.058	0.00773			0.00773			0.058	0.00773
0.06	0.00807			0.00807			0.06	0.00807
0.061	0.00857			0.00857			0.061	0.00857
0.063	0.00874			0.00874			0.063	0.00874
0.065	0.00924			0.00924			0.065	0.00924
0.066	0.00975			0.00975			0.066	0.00975
0.068	0.01009			0.01009			0.068	0.01009
0.07	0.01009			0.01009			0.07	0.01009
0.071	0.01059			0.01059			0.071	0.01059
0.073	0.01109			0.01109			0.073	0.01109
0.075	0.01143			0.01143			0.075	0.01143
0.076	0.01193		0.005	0.01693			0.076	0.01693
0.078	0.01227		0.008	0.02027			0.078	0.02027
0.08	0.01278		0.011	0.02378			0.08	0.02378
0.081	0.01328		0.014	0.02728			0.081	0.02728
0.083	0.01395		0.017	0.03095			0.083	0.03095
0.085	0.01446		0.02	0.03446			0.085	0.03446
0.086	0.01496		0.023	0.03796			0.086	0.03796
0.088	0.0158		0.026	0.0418			0.088	0.0418
0.09	0.0163		0.029	0.0453			0.09	0.0453
0.091	0.01681		0.032	0.04881			0.091	0.04881
0.093	0.01765		0.035	0.05265			0.093	0.05265
0.095	0.01832		0.038	0.05632			0.095	0.05632
0.096	0.01899		0.041	0.05999			0.096	0.05999
0.098	0.01983		0.044	0.06383			0.098	0.06383
0.1	0.02051		0.047	0.06751			0.1	0.06751
0.101	0.02135		0.05	0.07135			0.101	0.07135
0.103	0.02202		0.053	0.07502			0.103	0.07502
0.105	0.02286		0.056	0.07886			0.105	0.07886
0.106	0.0237		0.059	0.0827			0.106	0.0827
0.108	0.02454		0.062	0.08654			0.108	0.08654
0.11	0.02521		0.065	0.09021			0.11	0.09021
0.111	0.02605		0.068	0.09405			0.111	0.09405
0.113	0.02673		0.071	0.09773			0.113	0.09773
0.115	0.02757		0.074	0.10157			0.115	0.10157
0.116	0.02824		0.077	0.10524			0.116	0.10524
0.118	0.02908		0.08	0.10908			0.118	0.10908
0.12	0.02992		0.083	0.11292			0.12	0.11292
0.121	0.03093		0.086	0.11693			0.121	0.11693
0.123	0.03194		0.089	0.12094			0.123	0.12094
0.125	0.03295		0.092	0.12495			0.125	0.12495
0.126	0.03379		0.095	0.12879			0.126	0.12879
0.128	0.03463		0.098	0.13263			0.128	0.13263
0.13	0.03564		0.101	0.13664			0.13	0.13664
0.131	0.03631		0.104	0.14031			0.131	0.14031
0.133	0.03698		0.107	0.14398			0.133	0.14398
0.135	0.03816		0.11	0.14816			0.135	0.14816
0.136	0.03883		0.113	0.15183			0.136	0.15183
0.138	0.03984		0.116	0.15584			0.138	0.15584
0.14	0.04068		0.119	0.15968			0.14	0.15968
0.141	0.04169		0.122	0.16369			0.141	0.16369
0.143	0.0427		0.125	0.1677			0.143	0.1677
0.145	0.04337		0.128	0.17137			0.145	0.17137
0.146	0.04421		0.131	0.17521			0.146	0.17521
0.148	0.04522		0.134	0.17922			0.148	0.17922
0.15	0.04589		0.137	0.18289			0.15	0.18289
0.151	0.04707		0.14	0.18707			0.151	0.18707
0.153	0.04791		0.143	0.19091			0.153	0.19091
0.155	0.04891		0.146	0.19491			0.155	0.19491
0.156	0.04992		0.149	0.19892			0.156	0.19892
0.158	0.05093		0.152	0.20293			0.158	0.20293
0.16	0.05177		0.155	0.20677			0.16	0.20677
0.161	0.05295		0.158	0.21095			0.161	0.21095
0.163	0.05413		0.161	0.21513			0.163	0.21513
0.165	0.0553		0.164	0.2193			0.165	0.2193
0.166	0.05648		0.167	0.22348			0.166	0.22348
0.168	0.05782		0.17	0.22782			0.168	0.22782
0.17	0.059		0.173	0.232			0.17	0.232
0.171	0.06018		0.176	0.23618			0.171	0.23618
0.173	0.06169		0.179	0.24069			0.173	0.24069
0.175	0.0627		0.182	0.2447			0.175	0.2447
0.176	0.06421		0.185	0.24921			0.176	0.24921
0.178	0.06556		0.188	0.25356			0.178	0.25356
0.18	0.06673		0.191	0.25773			0.18	0.25773
0.181	0.06824		0.194	0.26224			0.181	0.26224
0.183	0.06993		0.197	0.26693			0.183	0.26693
0.185	0.07127		0.2	0.27127			0.185	0.27127
0.186	0.07295		0.203	0.27595			0.186	0.27595
0.188	0.07446		0.206	0.28046			0.188	0.28046
0.19	0.07615		0.209	0.28515			0.19	0.28515
0.191	0.07799		0.212	0.28999			0.191	0.28999
0.193	0.07951		0.215	0.29451			0.193	0.29451
0.195	0.08119		0.218	0.29919			0.195	0.29919
0.196	0.08304		0.221	0.30404			0.196	0.30404
0.198	0.08489		0.224	0.30889			0.198	0.30889
0.2	0.0864		0.227	0.3134			0.2	0.3134
0.201	0.08825		0.23	0.31825			0.201	0.31825
0.203	0.09043		0.233	0.32343			0.203	0.32343
0.205	0.09211		0.236	0.32811			0.205	0.32811
0.206	0.09379		0.239	0.33279			0.206	0.33279
0.208	0.09581		0.242	0.33781			0.208	0.33781
0.21	0.09749		0.245	0.34249			0.21	0.34249
0.211	0.09951		0.248	0.34751			0.211	0.34751
0.213	0.10136		0.251	0.35236			0.213	0.35236
0.215	0.10321		0.254	0.35721			0.215	0.35721
0.216	0.10522		0.257	0.36222			0.216	0.36222
0.218	0.10724		0.26	0.36724			0.218	0.36724
0.22	0.10909		0.263	0.37209			0.22	0.37209
0.221	0.11111		0.266	0.37711			0.221	0.37711
0.223	0.11296		0.269	0.38196			0.223	0.38196
0.225	0.11497		0.272	0.38697			0.225	0.38697
0.226	0.11733		0.275	0.39233			0.226	0.39233
0.228	0.11934		0.278	0.39734			0.228	0.39734
0.23	0.12136		0.281	0.40236			0.23	0.40236
0.231	0.12338		0.284	0.40738			0.231	0.40738
0.233	0.12573		0.287	0.41273			0.233	0.41273
0.235	0.12792		0.29	0.41792			0.235	0.41792
0.236	0.1301		0.293	0.4231			0.236	0.4231
0.238	0.13212		0.296	0.42812			0.238	0.42812
0.24	0.13447		0.299	0.43347			0.24	0.43347
0.241	0.13649		0.302	0.43849			0.241	0.43849
0.243	0.13884		0.305	0.44384			0.243	0.44384
0.245	0.14103		0.308	0.44903			0.245	0.44903
0.246	0.14305		0.311	0.45405			0.246	0.45405
0.248	0.1454		0.314	0.4594			0.248	0.4594
0.25	0.14775		0.317	0.46475			0.25	0.46475
0.251	0.1501		0.32	0.4701			0.251	0.4701
0.253	0.15246		0.323	0.47546			0.253	0.47546
0.255	0.15481		0.326	0.48081			0.255	0.48081
0.256	0.157		0.329	0.486			0.256	0.486
0.258	0.15969		0.332	0.49169			0.258	0.49169
0.26	0.16221		0.335	0.49721			0.26	0.49721
0.261	0.16456		0.338	0.50256			0.261	0.50256
0.263	0.16691		0.341	0.50791			0.263	0.50791
0.265	0.16927		0.344	0.51327			0.265	0.51327
0.266	0.17179		0.347	0.51879			0.266	0.51879
0.268	0.17397		0.35	0.52397			0.268	0.52397
0.27	0.17666		0.353	0.52966			0.27	0.52966
0.271	0.17918		0.356	0.53518			0.271	0.53518
0.273	0.18187		0.359	0.54087			0.273	0.54087
0.275	0.18456		0.362	0.54656			0.275	0.54656
0.276	0.18742		0.365	0.55242			0.276	0.55242
0.278	0.19011		0.368	0.55811			0.278	0.55811
0.28	0.19246		0.371	0.56346			0.28	0.56346
0.281	0.19515		0.374	0.56915			0.281	0.56915
0.283	0.19818		0.377	0.57518			0.283	0.57518
0.285	0.20104		0.38	0.58104			0.285	0.58104
0.286	0.20373		0.383	0.58673			0.286	0.58673
0.288	0.20658		0.386	0.59258			0.288	0.59258
0.29	0.20927		0.389	0.59827			0.29	0.59827
0.291	0.2123		0.392	0.6043			0.291	0.6043
0.293	0.21532		0.395	0.61032			0.293	0.61032
0.295	0.21818		0.398	0.61618			0.295	0.61618
0.296	0.22104		0.401	0.62204			0.296	0.62204
0.298	0.22406		0.404	0.62806			0.298	0.62806
0.3	0.22692		0.407	0.63392			0.3	0.63392
0.301	0.22995		0.41	0.63995			0.301	0.63995
0.303	0.23297		0.413	0.64597			0.303	0.64597
0.305	0.236		0.416	0.652			0.305	0.652
0.306	0.23903		0.419	0.65803			0.306	0.65803
0.308	0.24222		0.422	0.66422			0.308	0.66422
0.31	0.24508		0.425	0.67008			0.31	0.67008
0.311	0.24827		0.428	0.67627			0.311	0.67627
0.313	0.25163		0.431	0.68263			0.313	0.68263
0.315	0.25466		0.434	0.68866			0.315	0.68866
0.316	0.25768		0.437	0.69468			0.316	0.69468
0.318	0.26088		0.44	0.70088			0.318	0.70088
0.32	0.2639		0.443	0.7069			0.32	0.7069
0.321	0.26726		0.446	0.71326			0.321	0.71326
0.323	0.2703		0.449	0.7193			0.323	0.7193
0.325	0.2735		0.452	0.7255			0.325	0.7255
0.326	0.27688		0.455	0.73188			0.326	0.73188
0.328	0.28008		0.458	0.73808			0.328	0.73808
0.33	0.28312		0.461	0.74412			0.33	0.74412
0.331	0.28632		0.464	0.75032			0.331	0.75032
0.333	0.28953		0.467	0.75653			0.333	0.75653
0.335	0.2929		0.47	0.7629			0.335	0.7629
0.336	0.29593		0.473	0.76893			0.336	0.76893
0.338	0.29897		0.476	0.77497			0.338	0.77497
0.34	0.30251		0.479	0.78151			0.34	0.78151
0.341	0.30572		0.482	0.78772			0.341	0.78772
0.343	0.30909		0.485	0.79409			0.343	0.79409
0.345	0.31212		0.488	0.80012			0.345	0.80012
0.346	0.31533		0.491	0.80633			0.346	0.80633
0.348	0.31887		0.494	0.81287			0.348	0.81287
0.35	0.32258		0.497	0.81958			0.35	0.81958
0.351	0.32646		0.5	0.82646			0.351	0.82646
0.353	0.33051		0.503	0.83351			0.353	0.83351
0.355	0.33455		0.506	0.84055			0.355	0.84055
0.356	0.33877		0.509	0.84777			0.356	0.84777
0.358	0.34299		0.512	0.85499			0.358	0.85499
0.36	0.34704		0.515	0.86204			0.36	0.86204
0.361	0.35176		0.518	0.86976			0.361	0.86976
0.363	0.35614		0.521	0.87714			0.363	0.87714
0.365	0.3607		0.524	0.8847			0.365	0.8847
0.366	0.36559		0.527	0.89259			0.366	0.89259
0.368	0.37048		0.53	0.90048			0.368	0.90048
0.37	0.3752		0.533	0.9082			0.37	0.9082
0.371	0.37992		0.536	0.91592			0.371	0.91592
0.373	0.38515		0.539	0.92415			0.373	0.92415
0.375	0.39055		0.542	0.93255			0.375	0.93255
0.376	0.39561		0.545	0.94061			0.376	0.94061
0.378	0.401		0.548	0.949			0.378	0.949
0.38	0.4064		0.551	0.9574			0.38	0.9574
0.381	0.4118		0.554	0.9658			0.381	0.9658
0.383	0.41753		0.557	0.97453			0.383	0.97453
0.385	0.4231		0.56	0.9831			0.385	0.9831
0.386	0.42849		0.563	0.99149			0.386	0.99149
0.388	0.4344		0.566	1.0004			0.388	1.0004
0.39	0.44013		0.569	1.00913			0.39	1.00913
0.391	0.44586		0.569	1.01486			0.391	1.01486
0.393	0.45177		0.569	1.02077			0.393	1.02077
0.395	0.45767		0.569	1.02667			0.395	1.02667
0.396	0.46374		0.569	1.03274			0.396	1.03274
0.398	0.46981		0.569	1.03881			0.398	1.03881
0.4	0.47588		0.569	1.04488			0.4	1.04488
0.401	0.48196		0.569	1.05096			0.401	1.05096
0.403	0.48803		0.569	1.05703			0.403	1.05703
0.405	0.4941		0.569	1.0631			0.405	1.0631
0.406	0.50017		0.569	1.06917			0.406	1.06917
0.408	0.5059		0.569	1.0749			0.408	1.0749
0.41	0.51181		0.569	1.08081			0.41	1.08081
0.411	0.51822		0.569	1.08722			0.411	1.08722
0.413	0.52412		0.569	1.09312			0.413	1.09312
0.415	0.53019		0.569	1.09919			0.415	1.09919
0.416	0.53609		0.569	1.10509			0.416	1.10509
0.418	0.54166		0.569	1.11066			0.418	1.11066
0.42	0.54739		0.569	1.11639			0.42	1.11639
0.421	0.55296		0.569	1.12196			0.421	1.12196
0.423	0.55852		0.569	1.12752			0.423	1.12752
0.425	0.56375		0.569	1.13275			0.425	1.13275
0.426	0.56881		0.569	1.13781			0.426	1.13781
0.428	0.57336		0.569	1.14236			0.428	1.14236
0.43	0.57775		0.569	1.14675			0.43	1.14675
0.431	0.58196		0.569	1.15096			0.431	1.15096
0.433	0.58584		0.569	1.15484			0.433	1.15484
0.435	0.58955		0.569	1.15855			0.435	1.15855
0.436	0.5931		0.569	1.1621			0.436	1.1621
0.438	0.59613		0.569	1.16513			0.438	1.16513
0.44	0.59934		0.569	1.16834			0.44	1.16834
0.441	0.60254		0.569	1.17154			0.441	1.17154
0.443	0.60591		0.569	1.17491			0.443	1.17491
0.445	0.60929		0.569	1.17829			0.445	1.17829
0.446	0.61266		0.569	1.18166			0.446	1.18166
0.448	0.61603		0.569	1.18503			0.448	1.18503
0.45	0.61941		0.569	1.18841			0.45	1.18841
0.451	0.62312		0.569	1.19212			0.451	1.19212
0.453	0.62683		0.569	1.19583			0.453	1.19583
0.455	0.63037		0.569	1.19937			0.455	1.19937
0.456	0.63425		0.569	1.20325			0.456	1.20325
0.458	0.63829		0.569	1.20729			0.458	1.20729
0.46	0.64217		0.569	1.21117			0.46	1.21117
0.461	0.64588		0.569	1.21488			0.461	1.21488
0.463	0.64993		0.569	1.21893			0.463	1.21893
0.465	0.65415		0.569	1.22315			0.465	1.22315
0.466	0.65803		0.569	1.22703			0.466	1.22703
0.468	0.66207		0.569	1.23107			0.468	1.23107
0.47	0.66629		0.569	1.23529			0.47	1.23529
0.471	0.67017		0.569	1.23917			0.471	1.23917
0.473	0.67455		0.569	1.24355			0.473	1.24355
0.475	0.6786		0.569	1.2476			0.475	1.2476
0.476	0.68282		0.569	1.25182			0.476	1.25182
0.478	0.68687		0.569	1.25587			0.478	1.25587
0.48	0.69108		0.569	1.26008			0.48	1.26008
0.481	0.69564		0.569	1.26464			0.481	1.26464
0.483	0.69985		0.569	1.26885			0.483	1.26885
0.485	0.70407		0.569	1.27307			0.485	1.27307
0.486	0.70828		0.569	1.27728			0.486	1.27728
0.488	0.71267		0.569	1.28167			0.488	1.28167
0.49	0.71705		0.569	1.28605			0.49	1.28605
0.491	0.72144		0.569	1.29044			0.491	1.29044
0.493	0.72599		0.569	1.29499			0.493	1.29499
0.495	0.73055		0.569	1.29955			0.495	1.29955
0.496	0.73476		0.569	1.30376			0.496	1.30376
0.498	0.73932		0.569	1.30832			0.498	1.30832
0.5	0.74353		0.569	1.31253			0.5	1.31253
0.501	0.74775		0.569	1.31675			0.501	1.31675
0.503	0.7523		0.569	1.3213			0.503	1.3213
0.505	0.75669		0.569	1.32569			0.505	1.32569
0.506	0.7609		0.569	1.3299			0.506	1.3299
0.508	0.76562		0.569	1.33462			0.508	1.33462
0.51	0.77035		0.569	1.33935			0.51	1.33935
0.511	0.77473		0.569	1.34373			0.511	1.34373
0.513	0.77929		0.569	1.34829			0.513	1.34829
0.515	0.78434		0.569	1.35334			0.515	1.35334
0.516	0.78873		0.569	1.35773			0.516	1.35773
0.518	0.79345		0.569	1.36245			0.518	1.36245
0.52	0.79817		0.569	1.36717			0.52	1.36717
0.521	0.8029		0.569	1.3719			0.521	1.3719
0.523	0.80779		0.569	1.37679			0.523	1.37679
0.525	0.81251		0.569	1.38151			0.525	1.38151
0.526	0.81706		0.569	1.38606			0.526	1.38606
0.528	0.82195		0.569	1.39095			0.528	1.39095
0.53	0.82668		0.569	1.39568			0.53	1.39568
0.531	0.83123		0.569	1.40023			0.531	1.40023
0.533	0.83595		0.569	1.40495			0.533	1.40495
0.535	0.84067		0.569	1.40967			0.535	1.40967
0.536	0.8454		0.569	1.4144			0.536	1.4144
0.538	0.84995		0.569	1.41895			0.538	1.41895
0.54	0.85484		0.569	1.42384			0.54	1.42384
0.541	0.85973		0.569	1.42873			0.541	1.42873
0.543	0.86445		0.569	1.43345			0.543	1.43345
0.545	0.86934		0.569	1.43834			0.545	1.43834
0.546	0.8744		0.569	1.4434			0.546	1.4434
0.548	0.87929		0.569	1.44829			0.548	1.44829
0.55	0.88419		0.569	1.45319			0.55	1.45319
0.551	0.88908		0.569	1.45808			0.551	1.45808
0.553	0.89397		0.569	1.46297			0.553	1.46297
0.555	0.89903		0.569	1.46803			0.555	1.46803
0.556	0.90392		0.569	1.47292			0.556	1.47292
0.558	0.90881		0.569	1.47781			0.558	1.47781
0.56	0.9137		0.569	1.4827			0.56	1.4827
0.561	0.91859		0.569	1.48759			0.561	1.48759
0.563	0.92331		0.569	1.49231			0.563	1.49231
0.565	0.9282		0.569	1.4972			0.565	1.4972
0.566	0.93309		0.569	1.50209			0.566	1.50209
0.568	0.93815		0.569	1.50715			0.568	1.50715
0.57	0.94321		0.569	1.51221			0.57	1.51221
0.571	0.9481		0.569	1.5171			0.571	1.5171
0.573	0.953		0.569	1.522			0.573	1.522
0.575	0.95856		0.569	1.52756			0.575	1.52756
0.576	0.96362		0.569	1.53262			0.576	1.53262
0.578	0.96851		0.569	1.53751			0.578	1.53751
0.58	0.97357		0.569	1.54257			0.58	1.54257
0.581	0.97863		0.569	1.54763			0.581	1.54763
0.583	0.98352		0.569	1.55252			0.583	1.55252
0.585	0.98892		0.569	1.55792			0.585	1.55792
0.586	0.99398		0.569	1.56298			0.586	1.56298
0.588	0.99887		0.569	1.56787			0.588	1.56787
0.59	1.00443		0.569	1.57343			0.59	1.57343
0.591	1.00983		0.569	1.57883			0.591	1.57883
0.593	1.01506		0.569	1.58406			0.593	1.58406
0.595	1.02046		0.569	1.58946			0.595	1.58946
0.596	1.02551		0.569	1.59451			0.596	1.59451
0.598	1.03074		0.569	1.59974			0.598	1.59974
0.6	1.03597		0.569	1.60497			0.6	1.60497
0.601	1.04137		0.5	1.54137			0.601	1.54137
0.603	1.0466		0.49	1.5366			0.603	1.5366
0.605	1.05199		0.48	1.53199			0.605	1.53199
0.606	1.05739		0.47	1.52739			0.606	1.52739
0.608	1.06279		0.46	1.52279			0.608	1.52279
0.61	1.06785		0.45	1.51785			0.61	1.51785
0.611	1.07324		0.44	1.51324			0.611	1.51324
0.613	1.07864		0.43	1.50864			0.613	1.50864
0.615	1.08387		0.42	1.50387			0.615	1.50387
0.616	1.08943		0.41	1.49943			0.616	1.49943
0.618	1.09483		0.4	1.49483			0.618	1.49483
0.62	1.1004		0.39	1.4904			0.62	1.4904
0.621	1.10579		0.38	1.48579			0.621	1.48579
0.623	1.11153		0.37	1.48153			0.623	1.48153
0.625	1.11692		0.36	1.47692			0.625	1.47692
0.626	1.12249		0.35	1.47249			0.626	1.47249
0.628	1.12822		0.34	1.46822			0.628	1.46822
0.63	1.13362		0.33	1.46362			0.63	1.46362
0.631	1.13902		0.32	1.45902			0.631	1.45902
0.633	1.14475		0.31	1.45475			0.633	1.45475
0.635	1.15015		0.3	1.45015			0.635	1.45015
0.636	1.15571		0.29	1.44571			0.636	1.44571
0.638	1.16145		0.28	1.44145			0.638	1.44145
0.64	1.16701		0.27	1.43701			0.64	1.43701
0.641	1.17275		0.26	1.43275			0.641	1.43275
0.643	1.17831		0.25	1.42831			0.643	1.42831
0.645	1.18371		0.24	1.42371			0.645	1.42371
0.646	1.18927		0.23	1.41927			0.646	1.41927
0.648	1.19501		0.22	1.41501			0.648	1.41501
0.65	1.20041		0.21	1.41041			0.65	1.41041
0.651	1.20614		0.2	1.40614			0.651	1.40614
0.653	1.21187		0.19	1.40187			0.653	1.40187
0.655	1.21727		0.18	1.39727			0.655	1.39727
0.656	1.22284		0.17	1.39284			0.656	1.39284
0.658	1.22857		0.16	1.38857			0.658	1.38857
0.66	1.23397		0.15	1.38397			0.66	1.38397
0.661	1.23953		0.14	1.37953			0.661	1.37953
0.663	1.2451		0.13	1.3751			0.663	1.3751
0.665	1.25083		0.12	1.37083			0.665	1.37083
0.666	1.25623		0.11	1.36623			0.666	1.36623
0.668	1.26179		0.1	1.36179			0.668	1.36179
0.67	1.26753		0.09	1.35753			0.67	1.35753
0.671	1.27326		0.08	1.35326			0.671	1.35326
0.673	1.279		0.07	1.349			0.673	1.349
0.675	1.28473		0.06	1.34473			0.675	1.34473
0.676	1.29013		0.05	1.34013			0.676	1.34013
0.678	1.29569		0.04	1.33569			0.678	1.33569
0.68	1.30126		0.03	1.33126			0.68	1.33126
0.681	1.30699		0.02	1.32699			0.681	1.32699
0.683	1.31256		0.01	1.32256			0.683	1.32256
0.685	1.31812		0	1.31812			0.685	1.31812
0.686	1.32318		0	1.32318			0.686	1.32318
0.688	1.32858		0	1.32858			0.688	1.32858
0.69	1.33448		0	1.33448			0.69	1.33448
0.691	1.34005		0	1.34005			0.691	1.34005
0.693	1.34528		0	1.34528			0.693	1.34528
0.695	1.35067		0	1.35067			0.695	1.35067
0.696	1.3559		0	1.3559			0.696	1.3559
0.698	1.36096		0	1.36096			0.698	1.36096
0.7	1.36619		0	1.36619			0.7	1.36619
0.701	1.37108		0	1.37108			0.701	1.37108
0.703	1.37597		0	1.37597			0.703	1.37597
0.705	1.38086		0	1.38086			0.705	1.38086
0.706	1.38592		0	1.38592			0.706	1.38592
0.708	1.39081		0	1.39081			0.708	1.39081
0.709	1.3952		0	1.3952			0.709	1.3952
0.711	1.39992		0	1.39992			0.711	1.39992
0.713	1.40447		0	1.40447			0.713	1.40447
0.715	1.40903		0	1.40903			0.715	1.40903
0.716	1.4129		0	1.4129			0.716	1.4129
0.718	1.41661		0	1.41661			0.718	1.41661
0.72	1.42032		0	1.42032			0.72	1.42032
0.721	1.42387		0	1.42387			0.721	1.42387
0.723	1.42741		0	1.42741			0.723	1.42741
0.725	1.43095		0	1.43095			0.725	1.43095
0.726	1.43466		0	1.43466			0.726	1.43466
0.728	1.4377		0	1.4377			0.728	1.4377
0.73	1.44023		0	1.44023			0.73	1.44023
0.731	1.44292		0	1.44292			0.731	1.44292
0.733	1.44579		0	1.44579			0.733	1.44579
0.735	1.44815		0	1.44815			0.735	1.44815
0.736	1.45001		0	1.45001			0.736	1.45001
0.738	1.45169		0	1.45169			0.738	1.45169
0.74	1.45355		0	1.45355			0.74	1.45355
0.741	1.45473		0	1.45473			0.741	1.45473
0.743	1.45591		0	1.45591			0.743	1.45591
0.744	1.45692		0	1.45692			0.744	1.45692
0.746	1.4576		0	1.4576			0.746	1.4576
0.748	1.45793		0	1.45793			0.748	1.45793
0.75	1.45726		0	1.45726			0.75	1.45726
0.751	1.45591		0	1.45591			0.751	1.45591
0.753	1.45338		0	1.45338			0.753	1.45338
0.755	1.44967		0	1.44967			0.755	1.44967
0.756	1.44647		0	1.44647			0.756	1.44647
0.758	1.44309		0	1.44309			0.758	1.44309
0.76	1.43938		0	1.43938			0.76	1.43938
0.761	1.43517		0	1.43517			0.761	1.43517
0.763	1.43112		0	1.43112			0.763	1.43112
0.765	1.42775		0	1.42775			0.765	1.42775
0.766	1.4242		0	1.4242			0.766	1.4242
0.768	1.42151		0	1.42151			0.768	1.42151
0.769	1.41948		0	1.41948			0.769	1.41948
0.771	1.41813		0	1.41813			0.771	1.41813
0.773	1.41729		0	1.41729			0.773	1.41729
0.774	1.41645		0	1.41645			0.774	1.41645
0.776	1.4151		0	1.4151			0.776	1.4151
0.778	1.4129		0	1.4129			0.778	1.4129
0.78	1.41054		0	1.41054			0.78	1.41054
0.781	1.40768		0	1.40768			0.781	1.40768
0.783	1.40464		0	1.40464			0.783	1.40464
0.784	1.40228		0	1.40228			0.784	1.40228
0.786	1.40093		0	1.40093			0.786	1.40093
0.788	1.39975		0	1.39975			0.788	1.39975
0.789	1.39773		0	1.39773			0.789	1.39773
0.791	1.39385		0	1.39385			0.791	1.39385
0.793	1.39014		0	1.39014			0.793	1.39014
0.794	1.38845		0	1.38845			0.794	1.38845
0.796	1.38727		0	1.38727			0.796	1.38727
0.798	1.38541		0	1.38541			0.798	1.38541
0.799	1.38204		0	1.38204			0.799	1.38204
0.801	1.37766		1.31	0			0.801	0
0.803	1.37344
0.804	1.36905
0.806	1.36484
0.808	1.3613
0.809	1.35776
0.811	1.35371
0.813	1.34932
0.814	1.34511
0.816	1.34089
0.818	1.33549
0.819	1.32892
0.821	1.32099
0.823	1.31273
0.824	1.30412
0.826	1.29603
0.828	1.28911
0.829	1.28186
0.831	1.27292
0.833	1.26095
0.834	1.2478
0.836	1.23194
0.838	1.20631
0.839	1.16701
0.841	1.13075
0.843	1.10613
0.844	1.08758
0.846	1.06869
0.848	1.04963
0.849	1.03192
0.851	1.01303
0.853	0.99735
0.854	0.98588
0.856	0.97627
0.858	0.96919
0.859	0.96396
0.861	0.95974
0.863	0.95637
0.864	0.953
0.866	0.94996
0.868	0.9481
0.869	0.94507
0.871	0.94102
0.873	0.9368
0.874	0.93259
0.876	0.92837
0.878	0.925
0.879	0.91707
0.881	0.89026
0.883	0.86294
0.884	0.84236
0.886	0.82094
0.888	0.79699
0.889	0.77625
0.891	0.76428
0.893	0.75449
0.894	0.74674
0.896	0.74117
0.898	0.73577
0.899	0.73038
0.901	0.72565
0.903	0.72228
0.904	0.71958
0.906	0.71604
0.908	0.71014
0.909	0.70457
0.911	0.7012
0.913	0.6953
0.914	0.68838
0.916	0.68366
0.918	0.67944
0.919	0.67439
0.921	0.66899
0.923	0.66325
0.924	0.65786
0.926	0.65398
0.928	0.65212
0.929	0.65128
0.931	0.65094
0.933	0.6501
0.934	0.64757
0.936	0.64555
0.938	0.64453
0.939	0.64403
0.941	0.64318
0.943	0.64167
0.944	0.63897
0.946	0.63745
0.948	0.63711
0.949	0.63576
0.951	0.63458
0.953	0.63307
0.954	0.63104
0.956	0.62851
0.958	0.62632
0.959	0.6248
0.961	0.62379
0.963	0.62295
0.964	0.62261
0.966	0.62295
0.968	0.62278
0.969	0.6221
0.971	0.62025
0.973	0.61721
0.974	0.61333
0.976	0.60962
0.978	0.60659
0.979	0.6044
0.981	0.60305
0.983	0.60187
0.984	0.60102
0.986	0.60035
0.988	0.59934
0.989	0.59782
0.991	0.59681
0.993	0.59579
0.994	0.59428
0.996	0.59259
0.998	0.58989
1	0.58635
1.001	0.58399
1.003	0.58247
1.005	0.58196
1.006	0.58129
1.008	0.58078
1.01	0.58062
1.011	0.58011
1.013	0.57994
1.014	0.57994
1.016	0.57977
1.018	0.57792
1.019	0.57556
1.021	0.57387
1.023	0.57235
1.024	0.57134
1.026	0.57033
1.028	0.56932
1.029	0.56797
1.031	0.56679
1.033	0.56679
1.034	0.56628
1.036	0.56577
1.038	0.56544
1.039	0.56476
1.041	0.56324
1.043	0.56105
1.044	0.55818
1.046	0.5565
1.048	0.55582
1.049	0.55549
1.051	0.55532
1.053	0.55515
1.054	0.5506
1.056	0.54334
1.058	0.53036
1.059	0.51754
1.061	0.51501
1.063	0.51518
1.064	0.51602
1.066	0.5167
1.068	0.51737
1.069	0.51771
1.071	0.51822
1.073	0.51906
1.074	0.51906
1.076	0.51906
1.078	0.51889
1.079	0.51822
1.081	0.51552
1.083	0.51063
1.084	0.50843
1.086	0.50708
1.088	0.50489
1.089	0.50287
1.091	0.50186
1.093	0.50118
1.094	0.49966
1.096	0.49747
1.098	0.49494
1.099	0.49359
1.101	0.49309
1.103	0.49157
1.104	0.48938
1.106	0.48803
1.108	0.48668
1.109	0.4855
1.111	0.48482
1.113	0.48449
1.114	0.48364
1.116	0.48297
1.118	0.48229
1.119	0.48044
1.121	0.47808
1.123	0.47521
1.124	0.47082
1.126	0.46779
1.128	0.46577
1.129	0.46458
1.131	0.46324
1.133	0.46205
1.135	0.45986
1.136	0.45649
1.138	0.45295
1.139	0.44974
1.141	0.44603
1.143	0.44283
1.144	0.4408
1.146	0.43929
1.148	0.43676
1.149	0.43237
1.151	0.42765
1.153	0.42394
1.154	0.42006
1.156	0.4123
1.158	0.401
1.159	0.39139
1.161	0.38549
1.163	0.38009
1.164	0.37571
1.166	0.37301
1.168	0.37065
1.169	0.36879
1.171	0.36761
1.173	0.3666
1.174	0.36576
1.176	0.36457
1.178	0.36306
1.179	0.36036
1.181	0.35648
1.183	0.35378
1.184	0.35193
1.186	0.3499
1.188	0.3472
1.189	0.34484
1.191	0.34332
1.193	0.34181
1.194	0.34012
1.196	0.33911
1.198	0.3381
1.199	0.33658
1.201	0.33506
1.203	0.33321
1.204	0.32966
1.206	0.3268
1.208	0.32545
1.209	0.32393
1.211	0.32292
1.213	0.32224
1.214	0.32073
1.216	0.31971
1.218	0.3182
1.219	0.31668
1.221	0.31364
1.223	0.31111
1.224	0.30993
1.226	0.30943
1.228	0.30909
1.229	0.30909
1.231	0.30909
1.233	0.30926
1.234	0.30959
1.236	0.30976
1.238	0.3101
1.239	0.30993
1.241	0.30943
1.243	0.30959
1.244	0.3101
1.246	0.30976
1.248	0.30892
1.249	0.30825
1.251	0.30808
1.253	0.3074
1.254	0.30639
1.256	0.30555
1.258	0.30437
1.259	0.30386
1.261	0.30386
1.263	0.30403
1.264	0.30403
1.266	0.30403
1.268	0.3042
1.269	0.30403
1.271	0.30319
1.273	0.30251
1.274	0.3015
1.276	0.30066
1.278	0.29964
1.279	0.29863
1.281	0.29762
1.283	0.29644
1.284	0.2961
1.286	0.29593
1.288	0.29526
1.289	0.29526
1.291	0.29543
1.293	0.2956
1.294	0.29577
1.296	0.2956
1.298	0.29475
1.299	0.29324
1.301	0.29172
1.303	0.28986
1.304	0.28902
1.306	0.28851
1.308	0.28818
1.309	0.28818
1.311	0.28885
1.313	0.29003
1.314	0.29087
1.316	0.29155
1.318	0.29087
1.319	0.28936
1.321	0.28868
1.323	0.28902
1.324	0.28969
1.326	0.28986
1.328	0.28919
1.329	0.2875
1.331	0.28615
1.333	0.28582
1.334	0.28598
1.336	0.28649
1.338	0.28683
1.339	0.28784
1.341	0.28902
1.343	0.29003
1.344	0.29087
1.346	0.29121
1.348	0.29138
1.349	0.29172
1.351	0.29206
1.353	0.29256
1.354	0.29273
1.356	0.29307
1.358	0.29408
1.359	0.29509
1.361	0.2961
1.363	0.29678
1.364	0.29745
1.366	0.29813
1.368	0.2988
1.369	0.29964
1.371	0.30049
1.373	0.30201
1.374	0.30369
1.376	0.30504
1.378	0.30605
1.379	0.30656
1.381	0.3069
1.383	0.30774
1.384	0.30909
1.386	0.31027
1.388	0.31162
1.389	0.3128
1.391	0.31415
1.393	0.31533
1.394	0.31617
1.396	0.31668
1.398	0.31752
1.399	0.3182
1.401	0.31954
1.403	0.32073
1.404	0.32174
1.406	0.32207
1.408	0.32258
1.409	0.32275
1.411	0.32292
1.413	0.32359
1.414	0.32444
1.416	0.32545
1.418	0.32646
1.419	0.32713
1.421	0.3273
1.423	0.32747
1.424	0.32781
1.426	0.32831
1.428	0.32848
1.429	0.32882
1.431	0.32899
1.433	0.32831
1.434	0.32815
1.436	0.32798
1.438	0.32663
1.439	0.32393
1.441	0.32258
1.443	0.32224
1.445	0
