# Supplementary material for: Macro/Microfracture evolution and instability behaviors of high-temperature granite under water-cooling subjected to Brazilian splitting test using the DIC technique
Source: PLoS One. 2023 Nov 29;18(11):e0294258. doi: 10.1371/journal.pone.0294258 (PMC10686506; doi:10.1371/journal.pone.0294258)
Supplement: S1 Data — (ZIP) [file pone.0294258.s001.zip › ┐╣└¡╟┐╢╚/z1050.xlsx]

## Sheet: Sheet1
时间(s)	力(N)	位移(mm)	应力（Mpa）	最大力	1352.6
0	0	0	0
0	0	0	0
144.1	1352.6	2.39687	0.689225
1450	1267	1450	0.645605
0	-0.989634	0.000333333	-0.000504272
0	18	10	0.00917197
0	0	0	0
0	0	0	0
0	0	0	0
0	0	0	0
159.969	-123.374	-14.575	-0.0628657
0.2	0	0.001	0
0.3	-0.66	0.002	-0.000336306
0.4	-0.33	0.003	-0.000168153
0.5	-0.33	0.004	-0.000168153
0.6	0	0.006	0
0.7	-0.33	0.007	-0.000168153
0.8	-0.66	0.009	-0.000336306
0.9	-0.99	0.01	-0.000504459
1	-0.33	0.012	-0.000168153
1.1	-0.33	0.014	-0.000168153
1.2	0	0.015	0
1.3	-0.33	0.017	-0.000168153
1.4	-0.99	0.019	-0.000504459
1.5	-0.33	0.02	-0.000168153
1.6	-0.33	0.022	-0.000168153
1.7	-0.33	0.024	-0.000168153
1.8	-0.33	0.025	-0.000168153
1.9	-0.66	0.027	-0.000336306
2	-0.33	0.029	-0.000168153
2.1	-0.33	0.03	-0.000168153
2.2	-0.66	0.032	-0.000336306
2.3	-0.66	0.034	-0.000336306
2.4	-0.66	0.035	-0.000336306
2.5	-0.66	0.037	-0.000336306
2.6	-0.66	0.039	-0.000336306
2.7	-0.66	0.04	-0.000336306
2.8	-0.66	0.042	-0.000336306
2.9	-0.66	0.044	-0.000336306
3	-0.66	0.045	-0.000336306
3.1	-0.66	0.047	-0.000336306
3.2	-0.66	0.049	-0.000336306
3.3	-0.66	0.05	-0.000336306
3.4	-0.66	0.052	-0.000336306
3.5	-0.66	0.054	-0.000336306
3.6	-0.33	0.055	-0.000168153
3.7	-0.66	0.057	-0.000336306
3.8	-0.33	0.059	-0.000168153
3.9	-0.66	0.06	-0.000336306
4	-0.66	0.062	-0.000336306
4.1	-0.33	0.064	-0.000168153
4.2	-0.33	0.065	-0.000168153
4.3	0	0.067	0
4.4	0	0.069	0
4.5	-0.33	0.07	-0.000168153
4.6	-0.33	0.072	-0.000168153
4.7	-0.33	0.074	-0.000168153
4.8	0	0.075	0
4.9	0	0.077	0
5	0	0.079	0
5.1	0	0.08	0
5.2	0	0.082	0
5.3	0	0.084	0
5.4	0	0.085	0
5.5	-0.33	0.087	-0.000168153
5.6	-0.33	0.089	-0.000168153
5.7	-0.66	0.09	-0.000336306
5.8	-0.66	0.092	-0.000336306
5.9	-0.33	0.094	-0.000168153
6	-0.33	0.095	-0.000168153
6.1	-0.33	0.097	-0.000168153
6.2	0	0.099	0
6.3	-0.33	0.1	-0.000168153
6.4	-0.33	0.102	-0.000168153
6.5	-0.33	0.104	-0.000168153
6.6	0	0.105	0
6.7	-0.33	0.107	-0.000168153
6.8	-0.33	0.109	-0.000168153
6.9	-0.33	0.11	-0.000168153
7	0	0.112	0
7.1	-0.33	0.114	-0.000168153
7.2	0	0.115	0
7.3	0	0.117	0
7.4	0	0.119	0
7.5	0	0.12	0
7.6	0	0.122	0
7.7	0	0.124	0
7.8	-0.33	0.125	-0.000168153
7.9	-0.33	0.127	-0.000168153
8	-0.33	0.129	-0.000168153
8.1	-0.33	0.13	-0.000168153
8.2	-0.33	0.132	-0.000168153
8.3	-0.66	0.134	-0.000336306
8.4	-0.66	0.135	-0.000336306
8.5	-0.66	0.137	-0.000336306
8.6	-0.33	0.139	-0.000168153
8.7	0	0.14	0
8.8	0	0.142	0
8.9	-0.99	0.144	-0.000504459
9	-0.66	0.145	-0.000336306
9.1	-0.66	0.147	-0.000336306
9.2	-0.66	0.149	-0.000336306
9.3	-0.66	0.15	-0.000336306
9.4	-0.66	0.152	-0.000336306
9.5	-0.33	0.154	-0.000168153
9.6	-0.33	0.155	-0.000168153
9.7	-0.66	0.157	-0.000336306
9.8	-0.33	0.159	-0.000168153
9.9	-0.33	0.16	-0.000168153
10	-0.33	0.162	-0.000168153
10.1	-0.66	0.164	-0.000336306
10.2	-0.33	0.165	-0.000168153
10.3	-0.66	0.167	-0.000336306
10.4	-0.66	0.169	-0.000336306
10.5	-0.66	0.17	-0.000336306
10.6	-0.33	0.172	-0.000168153
10.7	-0.33	0.174	-0.000168153
10.8	-0.66	0.175	-0.000336306
10.9	-0.66	0.177	-0.000336306
11	-0.33	0.179	-0.000168153
11.1	-0.66	0.18	-0.000336306
11.2	-0.66	0.182	-0.000336306
11.3	-0.33	0.184	-0.000168153
11.4	-0.33	0.185	-0.000168153
11.5	-0.66	0.187	-0.000336306
11.6	-0.66	0.189	-0.000336306
11.7	0	0.19	0
11.8	-0.33	0.192	-0.000168153
11.9	-0.66	0.194	-0.000336306
12	-0.33	0.195	-0.000168153
12.1	-0.33	0.197	-0.000168153
12.2	-0.33	0.199	-0.000168153
12.3	-0.66	0.2	-0.000336306
12.4	-0.99	0.202	-0.000504459
12.5	-0.99	0.204	-0.000504459
12.6	-0.99	0.205	-0.000504459
12.7	-0.99	0.207	-0.000504459
12.8	-0.66	0.209	-0.000336306
12.9	-0.66	0.21	-0.000336306
13	-0.33	0.212	-0.000168153
13.1	0	0.214	0
13.2	-0.66	0.215	-0.000336306
13.3	-0.99	0.217	-0.000504459
13.4	-0.66	0.219	-0.000336306
13.5	-0.33	0.22	-0.000168153
13.6	-0.33	0.222	-0.000168153
13.7	-0.33	0.224	-0.000168153
13.8	-0.33	0.225	-0.000168153
13.9	-0.66	0.227	-0.000336306
14	-0.66	0.229	-0.000336306
14.1	-0.66	0.23	-0.000336306
14.2	-0.33	0.232	-0.000168153
14.3	-0.33	0.234	-0.000168153
14.4	-0.33	0.235	-0.000168153
14.5	0	0.237	0
14.6	0	0.239	0
14.7	-0.33	0.24	-0.000168153
14.8	-0.33	0.242	-0.000168153
14.9	-0.66	0.244	-0.000336306
15	-0.66	0.245	-0.000336306
15.1	-0.33	0.247	-0.000168153
15.2	-0.66	0.249	-0.000336306
15.3	-0.33	0.25	-0.000168153
15.4	-0.33	0.252	-0.000168153
15.5	-0.33	0.254	-0.000168153
15.6	-0.33	0.255	-0.000168153
15.7	-0.66	0.257	-0.000336306
15.8	0	0.259	0
15.9	-0.33	0.26	-0.000168153
16	-0.66	0.262	-0.000336306
16.1	-0.66	0.264	-0.000336306
16.2	-0.66	0.265	-0.000336306
16.3	-0.33	0.267	-0.000168153
16.4	-0.66	0.269	-0.000336306
16.5	-0.66	0.27	-0.000336306
16.6	-0.66	0.272	-0.000336306
16.7	-0.66	0.274	-0.000336306
16.8	-0.99	0.275	-0.000504459
16.9	-0.99	0.277	-0.000504459
17	-0.66	0.279	-0.000336306
17.1	-0.33	0.28	-0.000168153
17.2	-0.66	0.282	-0.000336306
17.3	-0.66	0.284	-0.000336306
17.4	-0.66	0.285	-0.000336306
17.5	-0.33	0.287	-0.000168153
17.6	-0.66	0.289	-0.000336306
17.7	-0.99	0.29	-0.000504459
17.8	-0.33	0.292	-0.000168153
17.9	-0.33	0.294	-0.000168153
18	-0.33	0.295	-0.000168153
18.1	-0.33	0.297	-0.000168153
18.2	-0.66	0.299	-0.000336306
18.3	-0.66	0.3	-0.000336306
18.4	-0.66	0.302	-0.000336306
18.5	-0.33	0.304	-0.000168153
18.6	-0.66	0.305	-0.000336306
18.7	-0.99	0.307	-0.000504459
18.8	-0.66	0.309	-0.000336306
18.9	-0.99	0.31	-0.000504459
19	-0.66	0.312	-0.000336306
19.1	-0.66	0.314	-0.000336306
19.2	-0.33	0.315	-0.000168153
19.3	-0.33	0.317	-0.000168153
19.4	-0.99	0.319	-0.000504459
19.5	-0.66	0.32	-0.000336306
19.6	0	0.322	0
19.7	-0.33	0.324	-0.000168153
19.8	-0.66	0.325	-0.000336306
19.9	-0.66	0.327	-0.000336306
20	-0.99	0.329	-0.000504459
20.1	-0.33	0.33	-0.000168153
20.2	0	0.332	0
20.3	-0.33	0.334	-0.000168153
20.4	-0.66	0.335	-0.000336306
20.5	-0.33	0.337	-0.000168153
20.6	-0.33	0.339	-0.000168153
20.7	-0.66	0.34	-0.000336306
20.8	-0.66	0.342	-0.000336306
20.9	-0.66	0.344	-0.000336306
21	-0.33	0.345	-0.000168153
21.1	-0.66	0.347	-0.000336306
21.2	-0.66	0.349	-0.000336306
21.3	-0.99	0.35	-0.000504459
21.4	-0.66	0.352	-0.000336306
21.5	-0.66	0.354	-0.000336306
21.6	-0.66	0.355	-0.000336306
21.7	-0.66	0.357	-0.000336306
21.8	-0.99	0.359	-0.000504459
21.9	-0.66	0.36	-0.000336306
22	-0.66	0.362	-0.000336306
22.1	-0.33	0.364	-0.000168153
22.2	-0.33	0.365	-0.000168153
22.3	-0.33	0.367	-0.000168153
22.4	-0.33	0.369	-0.000168153
22.5	-0.66	0.37	-0.000336306
22.6	-0.33	0.372	-0.000168153
22.7	-0.66	0.374	-0.000336306
22.8	-0.66	0.375	-0.000336306
22.9	-0.33	0.377	-0.000168153
23	-0.33	0.379	-0.000168153
23.1	-0.33	0.38	-0.000168153
23.2	-0.66	0.382	-0.000336306
23.3	-0.66	0.384	-0.000336306
23.4	-0.33	0.385	-0.000168153
23.5	-0.66	0.387	-0.000336306
23.6	-0.66	0.389	-0.000336306
23.7	-0.33	0.39	-0.000168153
23.8	-0.33	0.392	-0.000168153
23.9	-0.66	0.394	-0.000336306
24	-0.66	0.395	-0.000336306
24.1	-0.33	0.397	-0.000168153
24.2	-0.33	0.399	-0.000168153
24.3	-0.33	0.4	-0.000168153
24.4	-0.66	0.402	-0.000336306
24.5	0	0.404	0
24.6	0	0.405	0
24.7	-0.33	0.407	-0.000168153
24.8	-0.33	0.409	-0.000168153
24.9	-0.33	0.41	-0.000168153
25	-0.66	0.412	-0.000336306
25.1	-0.33	0.414	-0.000168153
25.2	-0.33	0.415	-0.000168153
25.3	-0.33	0.417	-0.000168153
25.4	-0.33	0.419	-0.000168153
25.5	-0.33	0.42	-0.000168153
25.6	0	0.422	0
25.7	-0.33	0.424	-0.000168153
25.8	-0.66	0.425	-0.000336306
25.9	-0.33	0.427	-0.000168153
26	-0.33	0.429	-0.000168153
26.1	-0.66	0.43	-0.000336306
26.2	-0.66	0.432	-0.000336306
26.3	-0.99	0.434	-0.000504459
26.4	-0.33	0.435	-0.000168153
26.5	-0.33	0.437	-0.000168153
26.6	-0.66	0.439	-0.000336306
26.7	-0.33	0.44	-0.000168153
26.8	0	0.442	0
26.9	0	0.444	0
27	-0.33	0.445	-0.000168153
27.1	-0.33	0.447	-0.000168153
27.2	-0.33	0.449	-0.000168153
27.3	-0.66	0.45	-0.000336306
27.4	-0.99	0.452	-0.000504459
27.5	-0.66	0.454	-0.000336306
27.6	-0.66	0.455	-0.000336306
27.7	-0.66	0.457	-0.000336306
27.8	-0.66	0.459	-0.000336306
27.9	-0.33	0.46	-0.000168153
28	-0.33	0.462	-0.000168153
28.1	-0.66	0.464	-0.000336306
28.2	-0.66	0.465	-0.000336306
28.3	-0.66	0.467	-0.000336306
28.4	-0.66	0.469	-0.000336306
28.5	-0.33	0.47	-0.000168153
28.6	0	0.472	0
28.7	-0.66	0.474	-0.000336306
28.8	-0.66	0.475	-0.000336306
28.9	-0.33	0.477	-0.000168153
29	-0.66	0.479	-0.000336306
29.1	-0.33	0.48	-0.000168153
29.2	-0.66	0.482	-0.000336306
29.3	-0.33	0.484	-0.000168153
29.4	-0.33	0.485	-0.000168153
29.5	-0.66	0.487	-0.000336306
29.6	-0.33	0.489	-0.000168153
29.7	-0.33	0.49	-0.000168153
29.8	0	0.492	0
29.9	-0.33	0.494	-0.000168153
30	-0.33	0.495	-0.000168153
30.1	-0.66	0.497	-0.000336306
30.2	-0.33	0.499	-0.000168153
30.3	0	0.5	0
30.4	0	0.502	0
30.5	-0.33	0.504	-0.000168153
30.6	-0.33	0.505	-0.000168153
30.7	-0.33	0.507	-0.000168153
30.8	-0.33	0.509	-0.000168153
30.9	0	0.51	0
31	-0.33	0.512	-0.000168153
31.1	-0.33	0.514	-0.000168153
31.2	-0.33	0.515	-0.000168153
31.3	-0.66	0.517	-0.000336306
31.4	-0.33	0.519	-0.000168153
31.5	-0.33	0.52	-0.000168153
31.6	-0.33	0.522	-0.000168153
31.7	-0.66	0.524	-0.000336306
31.8	-0.66	0.525	-0.000336306
31.9	-0.66	0.527	-0.000336306
32	-0.99	0.529	-0.000504459
32.1	-0.99	0.53	-0.000504459
32.2	-0.66	0.532	-0.000336306
32.3	-0.33	0.534	-0.000168153
32.4	-0.99	0.535	-0.000504459
32.5	-0.66	0.537	-0.000336306
32.6	-0.33	0.539	-0.000168153
32.7	-0.33	0.54	-0.000168153
32.8	-0.66	0.542	-0.000336306
32.9	-0.66	0.544	-0.000336306
33	-0.66	0.545	-0.000336306
33.1	-0.99	0.547	-0.000504459
33.2	-0.66	0.549	-0.000336306
33.3	-0.33	0.55	-0.000168153
33.4	-0.99	0.552	-0.000504459
33.5	-0.66	0.554	-0.000336306
33.6	-0.33	0.555	-0.000168153
33.7	0	0.557	0
33.8	0	0.559	0
33.9	-0.66	0.56	-0.000336306
34	-0.99	0.562	-0.000504459
34.1	-0.33	0.564	-0.000168153
34.2	-0.33	0.565	-0.000168153
34.3	-0.33	0.567	-0.000168153
34.4	-0.33	0.569	-0.000168153
34.5	-0.33	0.57	-0.000168153
34.6	-0.33	0.572	-0.000168153
34.7	-0.99	0.574	-0.000504459
34.8	-0.66	0.575	-0.000336306
34.9	-0.66	0.577	-0.000336306
35	-0.66	0.579	-0.000336306
35.1	-0.66	0.58	-0.000336306
35.2	-0.66	0.582	-0.000336306
35.3	-0.66	0.584	-0.000336306
35.4	-0.66	0.585	-0.000336306
35.5	-0.66	0.587	-0.000336306
35.6	-0.66	0.589	-0.000336306
35.7	-0.66	0.59	-0.000336306
35.8	-0.66	0.592	-0.000336306
35.9	-0.66	0.594	-0.000336306
36	-0.99	0.595	-0.000504459
36.1	-0.99	0.597	-0.000504459
36.2	-0.66	0.599	-0.000336306
36.3	-0.66	0.6	-0.000336306
36.4	-0.66	0.602	-0.000336306
36.5	0	0.604	0
36.6	-0.33	0.605	-0.000168153
36.7	-0.66	0.607	-0.000336306
36.8	-0.66	0.609	-0.000336306
36.9	-0.66	0.61	-0.000336306
37	-0.66	0.612	-0.000336306
37.1	-0.66	0.614	-0.000336306
37.2	-0.33	0.615	-0.000168153
37.3	-0.99	0.617	-0.000504459
37.4	-0.66	0.619	-0.000336306
37.5	-0.66	0.62	-0.000336306
37.6	-0.99	0.622	-0.000504459
37.7	-0.66	0.624	-0.000336306
37.8	-0.33	0.625	-0.000168153
37.9	-0.33	0.627	-0.000168153
38	-0.33	0.629	-0.000168153
38.1	-0.33	0.63	-0.000168153
38.2	-0.66	0.632	-0.000336306
38.3	-0.99	0.634	-0.000504459
38.4	-0.99	0.635	-0.000504459
38.5	-0.99	0.637	-0.000504459
38.6	-0.66	0.639	-0.000336306
38.7	-0.66	0.64	-0.000336306
38.8	0	0.642	0
38.9	-0.66	0.644	-0.000336306
39	-0.33	0.645	-0.000168153
39.1	-0.66	0.647	-0.000336306
39.2	-0.66	0.649	-0.000336306
39.3	-0.66	0.65	-0.000336306
39.4	-0.66	0.652	-0.000336306
39.5	-0.66	0.654	-0.000336306
39.6	-0.66	0.655	-0.000336306
39.7	-0.66	0.657	-0.000336306
39.8	-0.66	0.659	-0.000336306
39.9	-0.66	0.66	-0.000336306
40	-0.66	0.662	-0.000336306
40.1	-0.33	0.664	-0.000168153
40.2	-0.33	0.665	-0.000168153
40.3	-0.66	0.667	-0.000336306
40.4	-0.66	0.669	-0.000336306
40.5	-0.66	0.67	-0.000336306
40.6	-0.66	0.672	-0.000336306
40.7	0	0.674	0
40.8	-0.33	0.675	-0.000168153
40.9	-0.33	0.677	-0.000168153
41	-0.33	0.679	-0.000168153
41.1	-0.33	0.68	-0.000168153
41.2	-0.33	0.682	-0.000168153
41.3	-0.33	0.684	-0.000168153
41.4	0	0.685	0
41.5	0	0.687	0
41.6	0	0.689	0
41.7	0	0.69	0
41.8	-0.33	0.692	-0.000168153
41.9	-0.33	0.694	-0.000168153
42	-0.33	0.695	-0.000168153
42.1	-0.33	0.697	-0.000168153
42.2	-0.33	0.699	-0.000168153
42.3	0	0.7	0
42.4	0	0.702	0
42.5	-0.33	0.704	-0.000168153
42.6	-0.33	0.705	-0.000168153
42.7	-0.33	0.707	-0.000168153
42.8	-0.99	0.709	-0.000504459
42.9	-0.33	0.71	-0.000168153
43	-0.33	0.712	-0.000168153
43.1	-0.33	0.714	-0.000168153
43.2	-0.33	0.715	-0.000168153
43.3	-0.66	0.717	-0.000336306
43.4	-0.66	0.719	-0.000336306
43.5	-0.66	0.72	-0.000336306
43.6	-0.66	0.722	-0.000336306
43.7	-0.66	0.724	-0.000336306
43.8	-0.66	0.725	-0.000336306
43.9	-0.99	0.727	-0.000504459
44	-0.66	0.729	-0.000336306
44.1	-0.66	0.73	-0.000336306
44.2	-0.66	0.732	-0.000336306
44.3	-0.66	0.734	-0.000336306
44.4	-0.66	0.735	-0.000336306
44.5	-0.99	0.737	-0.000504459
44.6	-0.66	0.739	-0.000336306
44.7	-0.66	0.74	-0.000336306
44.8	-0.66	0.742	-0.000336306
44.9	-0.33	0.744	-0.000168153
45	-0.33	0.745	-0.000168153
45.1	-0.33	0.747	-0.000168153
45.2	0	0.749	0
45.3	0	0.75	0
45.4	0	0.752	0
45.5	-0.33	0.754	-0.000168153
45.6	0	0.755	0
45.7	0	0.757	0
45.8	0	0.759	0
45.9	-0.33	0.76	-0.000168153
46	-0.66	0.762	-0.000336306
46.1	-0.33	0.764	-0.000168153
46.2	0	0.765	0
46.3	-0.33	0.767	-0.000168153
46.4	-0.33	0.769	-0.000168153
46.5	-0.33	0.77	-0.000168153
46.6	-0.33	0.772	-0.000168153
46.7	-0.33	0.774	-0.000168153
46.8	-0.33	0.775	-0.000168153
46.9	-0.33	0.777	-0.000168153
47	0.33	0.779	0.000168153
47.1	0	0.78	0
47.2	-0.33	0.782	-0.000168153
47.3	0	0.784	0
47.4	0	0.785	0
47.5	-0.33	0.787	-0.000168153
47.6	-0.33	0.789	-0.000168153
47.7	-0.33	0.79	-0.000168153
47.8	-0.33	0.792	-0.000168153
47.9	-0.33	0.794	-0.000168153
48	-0.33	0.795	-0.000168153
48.1	0	0.797	0
48.2	-0.33	0.799	-0.000168153
48.3	-0.33	0.8	-0.000168153
48.4	0	0.802	0
48.5	-0.33	0.804	-0.000168153
48.6	-0.33	0.805	-0.000168153
48.7	0	0.807	0
48.8	-0.33	0.809	-0.000168153
48.9	-0.33	0.81	-0.000168153
49	-0.66	0.812	-0.000336306
49.1	-0.33	0.814	-0.000168153
49.2	-0.33	0.815	-0.000168153
49.3	-0.33	0.817	-0.000168153
49.4	-0.33	0.819	-0.000168153
49.5	-0.33	0.82	-0.000168153
49.6	0	0.822	0
49.7	0	0.824	0
49.8	-0.33	0.825	-0.000168153
49.9	-0.33	0.827	-0.000168153
50	0	0.829	0
50.1	0	0.83	0
50.2	0	0.832	0	0
50.3	0.33	0.834	0.000168153	0.002
50.4	0.66	0.835	0.000336306	0.003
50.5	0.66	0.837	0.000336306	0.005
50.6	0.33	0.839	0.000168153	0.007
50.7	0.33	0.84	0.000168153	0.008
50.8	0.66	0.842	0.000336306	0.01
50.9	0.99	0.844	0.000504459	0.012
51	0.66	0.845	0.000336306	0.013
51.1	0.99	0.847	0.000504459	0.015
51.2	1.32	0.849	0.000672611	0.017
51.3	1.649	0.85	0.000840255	0.018
51.4	1.649	0.852	0.000840255	0.02
51.5	2.309	0.854	0.00117656	0.022
51.6	2.309	0.855	0.00117656	0.023
51.7	2.309	0.857	0.00117656	0.025
51.8	2.639	0.859	0.00134471	0.027
51.9	2.639	0.86	0.00134471	0.028
52	2.639	0.862	0.00134471	0.03
52.1	2.309	0.864	0.00117656	0.032
52.2	2.639	0.865	0.00134471	0.033
52.3	2.639	0.867	0.00134471	0.035
52.4	2.639	0.869	0.00134471	0.037
52.5	2.969	0.87	0.00151287	0.038
52.6	3.299	0.872	0.00168102	0.04
52.7	3.299	0.874	0.00168102	0.042
52.8	3.629	0.875	0.00184917	0.043
52.9	3.299	0.877	0.00168102	0.045
53	3.629	0.879	0.00184917	0.047
53.1	3.629	0.88	0.00184917	0.048
53.2	3.629	0.882	0.00184917	0.05
53.3	3.959	0.884	0.00201732	0.052
53.4	4.288	0.885	0.00218497	0.053
53.5	3.959	0.887	0.00201732	0.055
53.6	3.959	0.889	0.00201732	0.057
53.7	3.959	0.89	0.00201732	0.058
53.8	3.959	0.892	0.00201732	0.06
53.9	4.288	0.894	0.00218497	0.062
54	4.288	0.895	0.00218497	0.063
54.1	4.288	0.897	0.00218497	0.065
54.2	4.618	0.899	0.00235312	0.067
54.3	4.618	0.9	0.00235312	0.068
54.4	4.288	0.902	0.00218497	0.07
54.5	4.288	0.904	0.00218497	0.072
54.6	4.618	0.905	0.00235312	0.073
54.7	4.618	0.907	0.00235312	0.075
54.8	5.278	0.909	0.00268943	0.077
54.9	5.278	0.91	0.00268943	0.078
55	4.948	0.912	0.00252127	0.08
55.1	4.948	0.914	0.00252127	0.082
55.2	5.608	0.915	0.00285758	0.083
55.3	5.938	0.917	0.00302573	0.085
55.4	5.608	0.919	0.00285758	0.087
55.5	6.268	0.92	0.00319389	0.088
55.6	6.268	0.922	0.00319389	0.09
55.7	6.268	0.924	0.00319389	0.092
55.8	5.938	0.925	0.00302573	0.093
55.9	5.938	0.927	0.00302573	0.095
56	6.268	0.929	0.00319389	0.097
56.1	5.938	0.93	0.00302573	0.098
56.2	6.268	0.932	0.00319389	0.1
56.3	6.268	0.934	0.00319389	0.102
56.4	6.268	0.935	0.00319389	0.103
56.5	6.598	0.937	0.00336204	0.105
56.6	6.598	0.939	0.00336204	0.107
56.7	6.268	0.94	0.00319389	0.108
56.8	6.268	0.942	0.00319389	0.11
56.9	6.927	0.944	0.00352968	0.112
57	6.927	0.945	0.00352968	0.113
57.1	7.257	0.947	0.00369783	0.115
57.2	7.917	0.949	0.00403414	0.117
57.3	8.247	0.95	0.00420229	0.118
57.4	8.247	0.952	0.00420229	0.12
57.5	8.247	0.954	0.00420229	0.122
57.6	8.247	0.955	0.00420229	0.123
57.7	8.577	0.957	0.00437045	0.125
57.8	8.907	0.959	0.0045386	0.127
57.9	8.907	0.96	0.0045386	0.128
58	9.237	0.962	0.00470675	0.13
58.1	9.896	0.964	0.00504255	0.132
58.2	10.556	0.965	0.00537885	0.133
58.3	11.216	0.967	0.00571516	0.135
58.4	11.216	0.969	0.00571516	0.137
58.5	11.216	0.97	0.00571516	0.138
58.6	11.216	0.972	0.00571516	0.14
58.7	11.546	0.974	0.00588331	0.142
58.8	12.535	0.975	0.00638726	0.143
58.9	11.876	0.977	0.00605146	0.145
59	11.216	0.979	0.00571516	0.147
59.1	12.205	0.98	0.00621911	0.148
59.2	12.205	0.982	0.00621911	0.15
59.3	12.535	0.984	0.00638726	0.152
59.4	13.195	0.985	0.00672357	0.153
59.5	13.525	0.987	0.00689172	0.155
59.6	13.855	0.989	0.00705987	0.157
59.7	13.195	0.99	0.00672357	0.158
59.8	13.525	0.992	0.00689172	0.16
59.9	14.845	0.994	0.00756433	0.162
60	15.174	0.995	0.00773197	0.163
60.1	14.185	0.997	0.00722803	0.165
60.2	14.515	0.999	0.00739618	0.167
60.3	15.174	1	0.00773197	0.168
60.4	15.834	1.002	0.00806828	0.17
60.5	15.504	1.004	0.00790013	0.172
60.6	15.834	1.005	0.00806828	0.173
60.7	16.824	1.007	0.00857274	0.175
60.8	17.154	1.009	0.00874089	0.177
60.9	17.484	1.01	0.00890904	0.178
61	17.154	1.012	0.00874089	0.18
61.1	17.484	1.014	0.00890904	0.182
61.2	17.813	1.015	0.00907669	0.183
61.3	18.473	1.017	0.00941299	0.185
61.4	18.143	1.019	0.00924484	0.187
61.5	16.164	1.02	0.00823643	0.188
61.6	16.494	1.022	0.00840459	0.19
61.7	17.484	1.024	0.00890904	0.192
61.8	17.484	1.025	0.00890904	0.193
61.9	17.484	1.027	0.00890904	0.195
62	17.484	1.029	0.00890904	0.197
62.1	17.484	1.03	0.00890904	0.198
62.2	18.143	1.032	0.00924484	0.2
62.3	19.133	1.034	0.0097493	0.202
62.4	19.463	1.035	0.00991745	0.203
62.5	20.123	1.037	0.0102538	0.205
62.6	20.782	1.039	0.0105896	0.207
62.7	21.112	1.04	0.0107577	0.208
62.8	21.772	1.042	0.011094	0.21
62.9	22.432	1.044	0.0114303	0.212
63	22.762	1.045	0.0115985	0.213
63.1	23.091	1.047	0.0117661	0.215
63.2	23.091	1.049	0.0117661	0.217
63.3	23.751	1.05	0.0121024	0.218
63.4	24.411	1.052	0.0124387	0.22
63.5	25.071	1.054	0.012775	0.222
63.6	25.73	1.055	0.0131108	0.223
63.7	25.73	1.057	0.0131108	0.225
63.8	25.73	1.059	0.0131108	0.227
63.9	26.06	1.06	0.013279	0.228
64	26.72	1.062	0.0136153	0.23
64.1	27.05	1.064	0.0137834	0.232
64.2	27.38	1.065	0.0139516	0.233
64.3	28.37	1.067	0.0144561	0.235
64.4	28.37	1.069	0.0144561	0.237
64.5	28.37	1.07	0.0144561	0.238
64.6	29.029	1.072	0.0147918	0.24
64.7	29.029	1.074	0.0147918	0.242
64.8	28.04	1.075	0.0142879	0.243
64.9	25.071	1.077	0.012775	0.245
65	22.762	1.079	0.0115985	0.247
65.1	24.741	1.08	0.0126069	0.248
65.2	26.06	1.082	0.013279	0.25
65.3	26.72	1.084	0.0136153	0.252
65.4	27.38	1.085	0.0139516	0.253
65.5	28.37	1.087	0.0144561	0.255
65.6	28.699	1.089	0.0146237	0.257
65.7	29.359	1.09	0.01496	0.258
65.8	29.689	1.092	0.0151282	0.26
65.9	30.349	1.094	0.0154645	0.262
66	31.009	1.095	0.0158008	0.263
66.1	31.338	1.097	0.0159684	0.265
66.2	31.338	1.099	0.0159684	0.267
66.3	31.668	1.1	0.0161366	0.268
66.4	31.668	1.102	0.0161366	0.27
66.5	29.359	1.104	0.01496	0.272
66.6	27.71	1.105	0.0141197	0.273
66.7	29.359	1.107	0.01496	0.275
66.8	30.679	1.109	0.0156326	0.277
66.9	31.668	1.11	0.0161366	0.278
67	32.658	1.112	0.016641	0.28
67.1	33.318	1.114	0.0169773	0.282
67.2	34.307	1.115	0.0174813	0.283
67.3	34.967	1.117	0.0178176	0.285
67.4	35.297	1.119	0.0179857	0.287
67.5	35.957	1.12	0.018322	0.288
67.6	36.287	1.122	0.0184902	0.29
67.7	37.276	1.124	0.0189941	0.292
67.8	37.936	1.125	0.0193304	0.293
67.9	38.266	1.127	0.0194986	0.295
68	38.926	1.129	0.0198349	0.297
68.1	39.585	1.13	0.0201707	0.298
68.2	39.915	1.132	0.0203389	0.3
68.3	40.245	1.134	0.020507	0.302
68.4	40.905	1.135	0.0208433	0.303
68.5	41.565	1.137	0.0211796	0.305
68.6	41.895	1.139	0.0213478	0.307
68.7	42.224	1.14	0.0215154	0.308
68.8	42.884	1.142	0.0218517	0.31
68.9	43.214	1.144	0.0220199	0.312
69	43.214	1.145	0.0220199	0.313
69.1	43.544	1.147	0.022188	0.315
69.2	39.255	1.149	0.0200025	0.317
69.3	35.957	1.15	0.018322	0.318
69.4	38.266	1.152	0.0194986	0.32
69.5	39.585	1.154	0.0201707	0.322
69.6	40.905	1.155	0.0208433	0.323
69.7	41.895	1.157	0.0213478	0.325
69.8	42.554	1.159	0.0216836	0.327
69.9	43.874	1.16	0.0223562	0.328
70	45.193	1.162	0.0230283	0.33
70.1	46.183	1.164	0.0235327	0.332
70.2	47.502	1.165	0.0242048	0.333
70.3	48.822	1.167	0.0248775	0.335
70.4	49.482	1.169	0.0252138	0.337
70.5	50.141	1.17	0.0255496	0.338
70.6	51.131	1.172	0.026054	0.34
70.7	52.121	1.174	0.0265585	0.342
70.8	53.44	1.175	0.0272306	0.343
70.9	54.76	1.177	0.0279032	0.345
71	55.42	1.179	0.0282395	0.347
71.1	56.079	1.18	0.0285753	0.348
71.2	57.399	1.182	0.0292479	0.35
71.3	58.059	1.184	0.0295842	0.352
71.4	59.048	1.185	0.0300882	0.353
71.5	60.038	1.187	0.0305926	0.355
71.6	61.027	1.189	0.0310966	0.357
71.7	62.017	1.19	0.031601	0.358
71.8	63.337	1.192	0.0322736	0.36
71.9	64.656	1.194	0.0329457	0.362
72	65.646	1.195	0.0334502	0.363
72.1	66.635	1.197	0.0339541	0.365
72.2	67.625	1.199	0.0344586	0.367
72.3	68.945	1.2	0.0351312	0.368
72.4	69.934	1.202	0.0356352	0.37
72.5	70.924	1.204	0.0361396	0.372
72.6	71.913	1.205	0.0366436	0.373
72.7	73.233	1.207	0.0373162	0.375
72.8	74.223	1.209	0.0378206	0.377
72.9	74.882	1.21	0.0381564	0.378
73	75.212	1.212	0.0383246	0.38
73.1	76.202	1.214	0.038829	0.382
73.2	77.191	1.215	0.039333	0.383
73.3	77.851	1.217	0.0396693	0.385
73.4	78.841	1.219	0.0401738	0.387
73.5	79.501	1.22	0.0405101	0.388
73.6	81.15	1.222	0.0413503	0.39
73.7	81.81	1.224	0.0416866	0.392
73.8	82.799	1.225	0.0421906	0.393
73.9	84.119	1.227	0.0428632	0.395
74	85.768	1.229	0.0437034	0.397
74.1	87.088	1.23	0.0443761	0.398
74.2	88.077	1.232	0.04488	0.4
74.3	89.727	1.234	0.0457208	0.402
74.4	91.046	1.235	0.0463929	0.403
74.5	92.366	1.237	0.0470655	0.405
74.6	93.685	1.239	0.0477376	0.407
74.7	94.675	1.24	0.048242	0.408
74.8	96.654	1.242	0.0492504	0.41
74.9	98.634	1.244	0.0502594	0.412
75	99.953	1.245	0.0509315	0.413
75.1	101.602	1.247	0.0517717	0.415
75.2	103.252	1.249	0.0526125	0.417
75.3	105.231	1.25	0.0536209	0.418
75.4	107.21	1.252	0.0546293	0.42
75.5	108.86	1.254	0.0554701	0.422
75.6	110.179	1.255	0.0561422	0.423
75.7	111.829	1.257	0.0569829	0.425
75.8	113.478	1.259	0.0578232	0.427
75.9	115.457	1.26	0.0588316	0.428
76	117.437	1.262	0.0598405	0.43
76.1	119.746	1.264	0.0610171	0.432
76.2	121.395	1.265	0.0618573	0.433
76.3	123.374	1.267	0.0628657	0.435
76.4	124.364	1.269	0.0633702	0.437
76.5	126.343	1.27	0.0643786	0.438
76.6	127.993	1.272	0.0652194	0.44
76.705	130.302	1.274	0.0663959	0.442
76.8	132.611	1.275	0.0675725	0.443
76.9	134.59	1.277	0.0685809	0.445
77	136.899	1.279	0.0697575	0.447
77.1	138.879	1.28	0.0707664	0.448
77.2	141.188	1.282	0.0719429	0.45
77.3	143.497	1.284	0.0731195	0.452
77.4	145.476	1.285	0.0741279	0.453
77.5	147.455	1.287	0.0751363	0.455
77.6	149.765	1.289	0.0763134	0.457
77.7	152.074	1.29	0.0774899	0.458
77.8	154.053	1.292	0.0784983	0.46
77.9	156.032	1.294	0.0795068	0.462
78	158.012	1.295	0.0805157	0.463
78.1	159.991	1.297	0.0815241	0.465
78.2	162.63	1.299	0.0828688	0.467
78.3	164.279	1.3	0.083709	0.468
78.4	166.588	1.302	0.0848856	0.47
78.5	169.227	1.304	0.0862303	0.472
78.6	171.537	1.305	0.0874074	0.473
78.7	173.846	1.307	0.0885839	0.475
78.8	175.825	1.309	0.0895924	0.477
78.9	177.804	1.31	0.0906008	0.478
79	180.773	1.312	0.0921136	0.48
79.1	182.752	1.314	0.093122	0.482
79.2	184.732	1.315	0.094131	0.483
79.3	187.371	1.317	0.0954757	0.485
79.4	189.35	1.319	0.0964841	0.487
79.5	191.989	1.32	0.0978288	0.488
79.6	194.298	1.322	0.0990054	0.49
79.7	196.277	1.324	0.100014	0.492
79.8	198.587	1.325	0.101191	0.493
79.9	200.896	1.327	0.102367	0.495
80	203.205	1.329	0.103544	0.497
80.1	205.844	1.33	0.104889	0.498
80.2	207.823	1.332	0.105897	0.5
80.3	210.462	1.334	0.107242	0.502
80.4	213.101	1.335	0.108586	0.503
80.5	215.74	1.337	0.109931	0.505
80.6	218.709	1.339	0.111444	0.507
80.7	220.688	1.34	0.112452	0.508
80.8	223.327	1.342	0.113797	0.51
80.9	225.966	1.344	0.115142	0.512
81	228.935	1.345	0.116655	0.513
81.1	231.244	1.347	0.117831	0.515
81.2	233.884	1.349	0.119177	0.517
81.3	236.523	1.35	0.120521	0.518
81.4	238.832	1.352	0.121698	0.52
81.5	241.471	1.354	0.123043	0.522
81.6	244.44	1.355	0.124555	0.523
81.7	247.409	1.357	0.126068	0.525
81.8	249.718	1.359	0.127245	0.527
81.9	253.016	1.36	0.128925	0.528
82	255.655	1.362	0.13027	0.53
82.1	258.624	1.364	0.131783	0.532
82.2	261.923	1.365	0.133464	0.533
82.3	264.562	1.367	0.134809	0.535
82.4	266.871	1.369	0.135985	0.537
82.5	269.51	1.37	0.13733	0.538
82.6	271.819	1.372	0.138506	0.54
82.7	275.118	1.374	0.140188	0.542
82.8	277.757	1.375	0.141532	0.543
82.9	280.726	1.377	0.143045	0.545
83	283.695	1.379	0.144558	0.547
83.1	286.994	1.38	0.146239	0.548
83.2	289.633	1.382	0.147584	0.55
83.3	292.602	1.384	0.149097	0.552
83.4	295.901	1.385	0.150778	0.553
83.5	299.529	1.387	0.152626	0.555
83.6	303.158	1.389	0.154475	0.557
83.7	306.787	1.39	0.156325	0.558
83.8	310.415	1.392	0.158173	0.56
83.9	314.704	1.394	0.160359	0.562
84	318.992	1.395	0.162544	0.563
84.1	323.28	1.397	0.164729	0.565
84.2	327.569	1.399	0.166914	0.567
84.3	331.857	1.4	0.169099	0.568
84.4	336.146	1.402	0.171285	0.57
84.5	341.094	1.404	0.173806	0.572
84.6	345.712	1.405	0.176159	0.573
84.7	350.99	1.407	0.178848	0.575
84.8	355.609	1.409	0.181202	0.577
84.9	359.567	1.41	0.183219	0.578
85	364.185	1.412	0.185572	0.58
85.1	369.463	1.414	0.188261	0.582
85.2	374.412	1.415	0.190783	0.583
85.3	379.03	1.417	0.193136	0.585
85.4	383.648	1.419	0.195489	0.587
85.5	388.926	1.42	0.198179	0.588
85.6	393.544	1.422	0.200532	0.59
85.7	398.823	1.424	0.203222	0.592
85.8	403.441	1.425	0.205575	0.593
85.9	408.059	1.427	0.207928	0.595
86	413.007	1.429	0.210449	0.597
86.1	417.955	1.43	0.212971	0.598
86.2	422.904	1.432	0.215492	0.6
86.3	428.512	1.434	0.21835	0.602
86.4	433.79	1.435	0.221039	0.603
86.5	438.408	1.437	0.223393	0.605
86.6	443.686	1.439	0.226082	0.607
86.7	448.964	1.44	0.228771	0.608
86.8	454.242	1.442	0.231461	0.61
86.9	459.19	1.444	0.233982	0.612
87	464.468	1.445	0.236672	0.613
87.1	469.416	1.447	0.239193	0.615
87.2	474.035	1.449	0.241546	0.617
87.3	478.653	1.45	0.2439	0.618
87.4	483.931	1.452	0.246589	0.62
87.5	488.879	1.454	0.24911	0.622
87.6	493.827	1.455	0.251632	0.623
87.7	498.446	1.457	0.253985	0.625
87.8	502.734	1.459	0.25617	0.627
87.9	508.012	1.46	0.25886	0.628
88	512.63	1.462	0.261213	0.63
88.1	517.579	1.464	0.263735	0.632
88.2	522.197	1.465	0.266088	0.633
88.3	525.827	1.467	0.267937	0.635
88.4	530.46	1.469	0.270298	0.637
88.5	535.094	1.47	0.272659	0.638
88.6	539.066	1.472	0.274683	0.64
88.7	543.037	1.474	0.276707	0.642
88.8	546.678	1.475	0.278562	0.643
88.909	550.319	1.477	0.280417	0.645
89	553.629	1.479	0.282104	0.647
89.1	556.938	1.48	0.28379	0.648
89.2	560.248	1.482	0.285477	0.65
89.3	563.558	1.484	0.287163	0.652
89.4	566.868	1.485	0.28885	0.653
89.5	568.854	1.487	0.289862	0.655
89.6	570.839	1.489	0.290873	0.657
89.7	573.487	1.49	0.292223	0.658
89.8	575.142	1.492	0.293066	0.66
89.9	576.466	1.494	0.293741	0.662
90	578.121	1.495	0.294584	0.663
90.1	579.776	1.497	0.295427	0.665
90.2	581.1	1.499	0.296102	0.667
90.3	581.762	1.5	0.296439	0.668
90.4	582.755	1.502	0.296945	0.67
90.5	583.416	1.504	0.297282	0.672
90.6	584.409	1.505	0.297788	0.673
90.7	584.74	1.507	0.297957	0.675
90.8	586.064	1.509	0.298631	0.677
90.9	587.057	1.51	0.299137	0.678
91	587.719	1.512	0.299475	0.68
91.1	589.043	1.514	0.300149	0.682
91.2	590.367	1.515	0.300824	0.683
91.3	591.691	1.517	0.301499	0.685
91.4	592.684	1.519	0.302005	0.687
91.5	594.008	1.52	0.302679	0.688
91.6	595.663	1.522	0.303523	0.69
91.7	596.986	1.524	0.304197	0.692
91.8	598.641	1.525	0.30504	0.693
91.9	600.296	1.527	0.305883	0.695
92	601.951	1.529	0.306727	0.697
92.1	603.606	1.53	0.30757	0.698
92.2	605.592	1.532	0.308582	0.7
92.3	607.578	1.534	0.309594	0.702
92.4	609.564	1.535	0.310606	0.703
92.5	611.88	1.537	0.311786	0.705
92.6	613.866	1.539	0.312798	0.707
92.7	615.852	1.54	0.31381	0.708
92.8	617.838	1.542	0.314822	0.71
92.9	620.486	1.544	0.316171	0.712
93	622.803	1.545	0.317352	0.713
93.1	625.119	1.547	0.318532	0.715
93.2	627.767	1.549	0.319881	0.717
93.3	630.415	1.55	0.321231	0.718
93.4	632.401	1.552	0.322243	0.72
93.5	635.711	1.554	0.323929	0.722
93.6	638.358	1.555	0.325278	0.723
93.7	641.006	1.557	0.326627	0.725
93.8	643.654	1.559	0.327977	0.727
93.9	646.302	1.56	0.329326	0.728
94	648.95	1.562	0.330675	0.73
94.1	651.928	1.564	0.332193	0.732
94.2	654.576	1.565	0.333542	0.733
94.3	657.555	1.567	0.33506	0.735
94.4	660.534	1.569	0.336578	0.737
94.5	662.851	1.57	0.337758	0.738
94.6	665.829	1.572	0.339276	0.74
94.7	668.808	1.574	0.340794	0.742
94.8	671.456	1.575	0.342143	0.743
94.9	674.104	1.577	0.343492	0.745
95	677.414	1.579	0.345179	0.747
95.1	679.73	1.58	0.346359	0.748
95.2	682.378	1.582	0.347709	0.75
95.3	685.026	1.584	0.349058	0.752
95.4	687.674	1.585	0.350407	0.753
95.5	690.653	1.587	0.351925	0.755
95.6	693.631	1.589	0.353443	0.757
95.7	696.279	1.59	0.354792	0.758
95.8	699.589	1.592	0.356478	0.76
95.9	702.568	1.594	0.357996	0.762
96	705.216	1.595	0.359346	0.763
96.1	708.194	1.597	0.360863	0.765
96.2	711.173	1.599	0.362381	0.767
96.3	714.152	1.6	0.363899	0.768
96.4	717.131	1.602	0.365417	0.77
96.5	719.117	1.604	0.366429	0.772
96.6	722.095	1.605	0.367946	0.773
96.7	724.743	1.607	0.369296	0.775
96.8	727.722	1.609	0.370814	0.777
96.9	731.032	1.61	0.3725	0.778
97	733.68	1.612	0.37385	0.78
97.1	735.996	1.614	0.37503	0.782
97.2	738.644	1.615	0.376379	0.783
97.3	741.623	1.617	0.377897	0.785
97.4	744.602	1.619	0.379415	0.787
97.5	746.919	1.62	0.380596	0.788
97.6	749.235	1.622	0.381776	0.79
97.7	751.883	1.624	0.383125	0.792
97.8	754.531	1.625	0.384474	0.793
97.9	757.51	1.627	0.385992	0.795
98	760.82	1.629	0.387679	0.797
98.1	763.136	1.63	0.388859	0.798
98.2	765.453	1.632	0.39004	0.8
98.3	768.101	1.634	0.391389	0.802
98.4	770.749	1.635	0.392738	0.803
98.5	773.066	1.637	0.393919	0.805
98.6	776.044	1.639	0.395436	0.807
98.7	779.023	1.64	0.396954	0.808
98.8	781.671	1.642	0.398304	0.81
98.9	784.981	1.644	0.39999	0.812
99	787.96	1.645	0.401508	0.813
99.1	790.607	1.647	0.402857	0.815
99.2	793.255	1.649	0.404206	0.817
99.3	796.234	1.65	0.405724	0.818
99.4	799.213	1.652	0.407242	0.82
99.5	802.192	1.654	0.40876	0.822
99.6	805.832	1.655	0.410615	0.823
99.7	809.142	1.657	0.412302	0.825
99.8	812.121	1.659	0.41382	0.827
99.9	815.431	1.66	0.415506	0.828
100	818.74	1.662	0.417192	0.83
100.1	822.05	1.664	0.418879	0.832
100.2	825.36	1.665	0.420566	0.833
100.3	828.339	1.667	0.422084	0.835
100.4	830.655	1.669	0.423264	0.837
100.5	833.634	1.67	0.424782	0.838
100.6	836.613	1.672	0.4263	0.84
100.7	839.592	1.674	0.427818	0.842
100.8	842.902	1.675	0.429504	0.843
100.9	846.542	1.677	0.431359	0.845
101	849.521	1.679	0.432877	0.847
101.1	852.5	1.68	0.434395	0.848
101.2	855.479	1.682	0.435913	0.85
101.3	858.126	1.684	0.437262	0.852
101.4	861.105	1.685	0.43878	0.853
101.5	864.084	1.687	0.440298	0.855
101.6	866.732	1.689	0.441647	0.857
101.7	869.711	1.69	0.443165	0.858
101.8	873.02	1.692	0.444851	0.86
101.9	875.668	1.694	0.4462	0.862
102	878.316	1.695	0.44755	0.863
102.1	881.626	1.697	0.449236	0.865
102.2	884.274	1.699	0.450585	0.867
102.3	886.921	1.7	0.451934	0.868
102.4	889.238	1.702	0.453115	0.87
102.5	892.217	1.704	0.454633	0.872
102.6	895.196	1.705	0.456151	0.873
102.7	897.844	1.707	0.4575	0.875
102.8	901.153	1.709	0.459186	0.877
102.9	904.132	1.71	0.460704	0.878
103	907.442	1.712	0.462391	0.88
103.1	910.421	1.714	0.463909	0.882
103.2	913.068	1.715	0.465258	0.883
103.3	916.047	1.717	0.466776	0.885
103.4	919.026	1.719	0.468294	0.887
103.5	921.343	1.72	0.469474	0.888
103.6	923.991	1.722	0.470823	0.89
103.7	925.977	1.724	0.471835	0.892
103.8	928.955	1.725	0.473353	0.893
103.9	931.603	1.727	0.474702	0.895
104	934.251	1.729	0.476051	0.897
104.1	937.23	1.73	0.477569	0.898
104.2	939.877	1.732	0.478918	0.9
104.3	942.194	1.734	0.480099	0.902
104.4	945.173	1.735	0.481617	0.903
104.5	947.821	1.737	0.482966	0.905
104.6	950.8	1.739	0.484484	0.907
104.7	952.786	1.74	0.485496	0.908
104.8	956.095	1.742	0.487182	0.91
104.9	959.405	1.744	0.488869	0.912
105	962.053	1.745	0.490218	0.913
105.1	964.701	1.747	0.491567	0.915
105.2	967.348	1.749	0.492916	0.917
105.3	969.996	1.75	0.494265	0.918
105.4	973.306	1.752	0.495952	0.92
105.5	976.285	1.754	0.49747	0.922
105.6	978.933	1.755	0.498819	0.923
105.7	981.58	1.757	0.500168	0.925
105.8	984.559	1.759	0.501686	0.927
105.9	987.869	1.76	0.503373	0.928
106	990.848	1.762	0.504891	0.93
106.1	993.827	1.764	0.506409	0.932
106.2	996.143	1.765	0.507589	0.933
106.3	999.453	1.767	0.509275	0.935
106.4	1002.76	1.769	0.510962	0.937
106.5	1006.07	1.77	0.512649	0.938
106.6	1009.38	1.772	0.514335	0.94
106.7	1012.36	1.774	0.515853	0.942
106.8	1015.34	1.775	0.517371	0.943
106.9	1018.65	1.777	0.519057	0.945
107	1021.63	1.779	0.520575	0.947
107.1	1024.28	1.78	0.521924	0.948
107.2	1026.92	1.782	0.523273	0.95
107.3	1029.57	1.784	0.524623	0.952
107.4	1032.55	1.785	0.526141	0.953
107.5	1035.53	1.787	0.527659	0.955
107.6	1038.84	1.789	0.529345	0.957
107.7	1041.16	1.79	0.530525	0.958
107.8	1043.8	1.792	0.531875	0.96
107.9	1047.11	1.794	0.533561	0.962
108	1049.76	1.795	0.53491	0.963
108.1	1052.41	1.797	0.536259	0.965
108.2	1055.39	1.799	0.537777	0.967
108.3	1058.04	1.8	0.539127	0.968
108.4	1060.35	1.802	0.540307	0.97
108.5	1063.33	1.804	0.541825	0.972
108.6	1065.98	1.805	0.543174	0.973
108.7	1068.63	1.807	0.544523	0.975
108.8	1071.28	1.809	0.545873	0.977
108.9	1074.25	1.81	0.547391	0.978
109	1076.9	1.812	0.54874	0.98
109.1	1079.55	1.814	0.550089	0.982
109.2	1082.53	1.815	0.551607	0.983
109.3	1085.18	1.817	0.552956	0.985
109.4	1088.15	1.819	0.554474	0.987
109.5	1091.13	1.82	0.555991	0.988
109.6	1093.45	1.822	0.557172	0.99
109.7	1096.1	1.824	0.558521	0.992
109.8	1099.08	1.825	0.560039	0.993
109.9	1101.72	1.827	0.561389	0.995
110	1104.37	1.829	0.562738	0.997
110.1	1107.35	1.83	0.564255	0.998
110.2	1110	1.832	0.565605	1
110.3	1112.32	1.834	0.566785	1.002
110.4	1115.3	1.835	0.568303	1.003
110.5	1118.27	1.837	0.569821	1.005
110.6	1120.92	1.839	0.57117	1.007
110.7	1123.57	1.84	0.572519	1.008
110.8	1126.55	1.842	0.574037	1.01
110.9	1129.2	1.844	0.575386	1.012
111	1131.84	1.845	0.576736	1.013
111.1	1134.49	1.847	0.578085	1.015
111.2	1137.14	1.849	0.579434	1.017
111.3	1139.12	1.85	0.580446	1.018
111.4	1141.44	1.852	0.581626	1.02
111.5	1144.42	1.854	0.583144	1.022
111.6	1146.08	1.855	0.583987	1.023
111.7	1148.72	1.857	0.585337	1.025
111.8	1151.37	1.859	0.586686	1.027
111.9	1153.36	1.86	0.587698	1.028
112	1156.01	1.862	0.589047	1.03
112.1	1158.98	1.864	0.590565	1.032
112.2	1160.97	1.865	0.591577	1.033
112.3	1162.95	1.867	0.592589	1.035
112.4	1165.27	1.869	0.593769	1.037
112.5	1167.59	1.87	0.59495	1.038
112.6	1169.91	1.872	0.59613	1.04
112.7	1171.56	1.874	0.596974	1.042
112.8	1173.88	1.875	0.598154	1.043
112.9	1176.19	1.877	0.599335	1.045
113	1177.52	1.879	0.600009	1.047
113.1	1179.5	1.88	0.601021	1.048
113.2	1182.15	1.882	0.60237	1.05
113.3	1183.48	1.884	0.603045	1.052
113.4	1184.8	1.885	0.60372	1.053
113.5	1187.12	1.887	0.6049	1.055
113.6	1189.1	1.889	0.605912	1.057
113.7	1190.76	1.89	0.606755	1.058
113.8	1192.74	1.892	0.607767	1.06
113.9	1194.73	1.894	0.608779	1.062
114	1196.71	1.895	0.609791	1.063
114.1	1198.7	1.897	0.610803	1.065
114.2	1200.36	1.899	0.611646	1.067
114.3	1201.68	1.9	0.612321	1.068
114.4	1203.66	1.902	0.613332	1.07
114.5	1205.65	1.904	0.614344	1.072
114.6	1207.31	1.905	0.615188	1.073
114.7	1209.29	1.907	0.6162	1.075
114.8	1211.28	1.909	0.617212	1.077
114.9	1213.26	1.91	0.618224	1.078
115	1216.24	1.912	0.619741	1.08
115.1	1218.56	1.914	0.620922	1.082
115.2	1220.55	1.915	0.621934	1.083
115.3	1222.53	1.917	0.622946	1.085
115.4	1224.85	1.919	0.624126	1.087
115.5	1227.16	1.92	0.625307	1.088
115.6	1229.15	1.922	0.626318	1.09
115.7	1231.14	1.924	0.62733	1.092
115.8	1233.45	1.925	0.628511	1.093
115.9	1235.44	1.927	0.629523	1.095
116	1236.76	1.929	0.630198	1.097
116.1	1239.08	1.93	0.631378	1.098
116.2	1241.4	1.932	0.632559	1.1
116.3	1244.04	1.934	0.633908	1.102
116.4	1246.69	1.935	0.635257	1.103
116.5	1248.35	1.937	0.6361	1.105
116.6	1250.33	1.939	0.637112	1.107
116.7	1252.98	1.94	0.638462	1.108
116.8	1255.3	1.942	0.639642	1.11
116.9	1256.62	1.944	0.640316	1.112
117	1258.28	1.945	0.64116	1.113
117.1	1259.93	1.947	0.642003	1.115
117.2	1261.59	1.949	0.642846	1.117
117.3	1263.24	1.95	0.64369	1.118
117.4	1264.23	1.952	0.644196	1.12
117.5	1265.89	1.954	0.645039	1.122
117.6	1267.54	1.955	0.645882	1.123
117.7	1269.2	1.957	0.646725	1.125
117.8	1271.18	1.959	0.647737	1.127
117.9	1272.84	1.96	0.64858	1.128
118	1275.16	1.962	0.649761	1.13
118.1	1277.47	1.964	0.650942	1.132
118.2	1279.46	1.965	0.651954	1.133
118.3	1281.11	1.967	0.652797	1.135
118.4	1282.11	1.969	0.653303	1.137
118.5	1283.43	1.97	0.653977	1.138
118.6	1284.42	1.972	0.654483	1.14
118.7	1286.08	1.974	0.655326	1.142
118.8	1288.06	1.975	0.656338	1.143
118.9	1289.39	1.977	0.657013	1.145
119	1291.37	1.979	0.658025	1.147
119.1	1293.69	1.98	0.659206	1.148
119.2	1295.68	1.982	0.660218	1.15
119.3	1297.33	1.984	0.66106	1.152
119.4	1298.65	1.985	0.661735	1.153
119.5	1300.64	1.987	0.662747	1.155
119.6	1302.96	1.989	0.663928	1.157
119.7	1304.94	1.99	0.66494	1.158
119.8	1306.6	1.992	0.665783	1.16
119.9	1308.59	1.994	0.666795	1.162
120	1310.24	1.995	0.667638	1.163
120.1	1312.22	1.997	0.66865	1.165
120.2	1313.55	1.999	0.669324	1.167
120.3	1315.2	2	0.670168	1.168
120.4	1316.53	2.002	0.670842	1.17
120.5	1317.52	2.004	0.671348	1.172
120.6	1319.18	2.005	0.672192	1.173
120.7	1320.5	2.007	0.672866	1.175
120.8	1321.49	2.009	0.673372	1.177
120.9	1322.82	2.01	0.674047	1.178
121	1324.14	2.012	0.674721	1.18
121.1	1324.8	2.014	0.675058	1.182
121.2	1325.8	2.015	0.675564	1.183
121.3	1327.12	2.017	0.676239	1.185
121.4	1328.44	2.019	0.676914	1.187
121.5	1329.11	2.02	0.677251	1.188
121.6	1330.1	2.022	0.677757	1.19
121.7	1331.09	2.024	0.678263	1.192
121.8	1331.75	2.025	0.6786	1.193
121.9	1332.41	2.027	0.678938	1.195
122	1332.41	2.029	0.678938	1.197
122.1	1332.75	2.03	0.679106	1.198
122.2	1333.74	2.032	0.679612	1.2
122.3	1334.73	2.034	0.680118	1.202
122.4	1335.39	2.035	0.680456	1.203
122.5	1336.72	2.037	0.68113	1.205
122.6	1338.37	2.039	0.681973	1.207
122.7	1339.7	2.04	0.682648	1.208
122.8	1341.68	2.042	0.68366	1.21
122.9	1342.67	2.044	0.684166	1.212
123	1343.67	2.045	0.684672	1.213
123.1	1344.33	2.047	0.685009	1.215
123.2	1345.32	2.049	0.685515	1.217
123.3	1346.32	2.05	0.686021	1.218
123.4	1346.98	2.052	0.686358	1.22
123.5	1347.97	2.054	0.686864	1.222
123.6	1348.96	2.055	0.68737	1.223
123.7	1349.63	2.057	0.687708	1.225
123.8	1349.3	2.059	0.687539	1.227
123.9	1349.3	2.06	0.687539	1.228
124	1348.3	2.062	0.687033	1.23
124.1	1346.65	2.064	0.68619	1.232
124.2	1343.67	2.065	0.684672	1.233
124.3	1341.35	2.067	0.683491	1.235
124.4	1341.35	2.069	0.683491	1.237
124.5	1342.01	2.07	0.683828	1.238
124.6	1342.34	2.072	0.683997	1.24
124.7	1343.34	2.074	0.684503	1.242
124.8	1344.33	2.075	0.685009	1.243
124.9	1345.32	2.077	0.685515	1.245
125	1346.65	2.079	0.68619	1.247
125.1	1347.31	2.08	0.686527	1.248
125.2	1348.63	2.082	0.687202	1.25
125.3	1349.96	2.084	0.687876	1.252
125.4	1350.95	2.085	0.688382	1.253
125.5	1351.61	2.087	0.688719	1.255
125.6	1351.94	2.089	0.688888	1.257
125.7	1352.27	2.09	0.689056	1.258
125.8	1352.6	2.092	0.689225	1.26
125.9	1352.27	2.094	0.689056	1.262
126	1352.27	2.095	0.689056	1.263
126.1	1352.6	2.097	0.689225	1.265
126.2	1351.94	2.099	0.688888	1.267
126.3	1351.28	2.1	0.688551	1.268
126.4	1351.28	2.102	0.688551	1.27
126.5	1350.62	2.104	0.688214	1.272
126.6	1348.63	2.105	0.687202	1.273
126.7	1346.32	2.107	0.686021	1.275
126.8	1344.33	2.109	0.685009	1.277
126.9	1343.67	2.11	0.684672	1.278
127	1342.67	2.112	0.684166	1.28
127.1	1341.35	2.114	0.683491	1.282
127.2	1340.36	2.115	0.682985	1.283
127.3	1338.7	2.117	0.682142	1.285
127.4	1337.71	2.119	0.681636	1.287
127.5	1336.72	2.12	0.68113	1.288
127.6	1335.39	2.122	0.680456	1.29
127.7	1333.41	2.124	0.679444	1.292
127.8	1331.75	2.125	0.6786	1.293
127.9	1329.77	2.127	0.677588	1.295
128	1327.45	2.129	0.676408	1.297
128.1	1325.8	2.13	0.675564	1.298
128.2	1323.81	2.132	0.674553	1.3
128.3	1320.5	2.134	0.672866	1.302
128.4	1316.86	2.135	0.671011	1.303
128.5	1313.22	2.137	0.669156	1.305
128.6	1307.92	2.139	0.666458	1.307
128.7	1300.64	2.14	0.662747	1.308
128.8	1295.35	2.142	0.660049	1.31
128.9	1291.37	2.144	0.658025	1.312
129	1288.39	2.145	0.656507	1.313
129.1	1286.08	2.147	0.655326	1.315
129.2	1283.76	2.149	0.654146	1.317
129.3	1280.78	2.15	0.652628	1.318
129.4	1277.47	2.152	0.650942	1.32
129.5	1273.5	2.154	0.648918	1.322
129.6	1269.53	2.155	0.646894	1.323
129.7	1265.89	2.157	0.645039	1.325
129.8	1262.91	2.159	0.643521	1.327
129.9	1259.93	2.16	0.642003	1.328
130	1255.96	2.162	0.639979	1.33
130.1	1251.99	2.164	0.637956	1.332
130.2	1246.36	2.165	0.635088	1.333
130.3	1239.08	2.167	0.631378	1.335
130.4	1232.79	2.169	0.628174	1.337
130.5	1226.17	2.17	0.624801	1.338
130.6	1217.9	2.172	0.620584	1.34
130.7	1207.31	2.174	0.615188	1.342
130.8	1198.04	2.175	0.610466	1.343
130.9	1189.76	2.177	0.606249	1.345
131	1181.16	2.179	0.601864	1.347
131.1	1170.57	2.18	0.596468	1.348
131.2	1160.97	2.182	0.591577	1.35
131.3	1151.7	2.184	0.586855	1.352
131.4	1141.44	2.185	0.581626	1.353
131.5	1127.54	2.187	0.574543	1.355
131.6	1115.63	2.189	0.568472	1.357
131.7	1107.02	2.19	0.564087	1.358
131.8	1099.08	2.192	0.560039	1.36
131.9	1081.54	2.194	0.551101	1.362
132	1062.01	2.195	0.541151	1.363
132.1	1050.09	2.197	0.535079	1.365
132.2	1042.48	2.199	0.5312	1.367
132.3	1035.53	2.2	0.527659	1.368
132.4	1029.24	2.202	0.524454	1.37
132.5	1023.95	2.204	0.521755	1.372
132.6	1019.31	2.205	0.519395	1.373
132.7	1012.69	2.207	0.516021	1.375
132.8	1003.76	2.209	0.511468	1.377
132.9	991.841	2.21	0.505397	1.378
133	981.911	2.212	0.500337	1.38
133.1	973.968	2.214	0.496289	1.382
133.2	967.679	2.215	0.493085	1.383
133.3	963.046	2.217	0.490724	1.385
133.4	958.743	2.219	0.488531	1.387
133.5	955.102	2.22	0.486676	1.388
133.6	953.448	2.222	0.485833	1.39
133.7	953.117	2.224	0.485665	1.392
133.8	953.448	2.225	0.485833	1.393
133.9	954.44	2.227	0.486339	1.395
134	955.433	2.229	0.486845	1.397
134.1	955.102	2.23	0.486676	1.398
134.2	952.124	2.232	0.485159	1.4
134.3	948.152	2.234	0.483135	1.402
134.4	945.835	2.235	0.481954	1.403
134.5	945.835	2.237	0.481954	1.405
134.6	945.173	2.239	0.481617	1.407
134.7	941.532	2.24	0.479762	1.408
134.8	934.251	2.242	0.476051	1.41
134.9	924.984	2.244	0.471329	1.412
135	917.702	2.245	0.467619	1.413
135.1	910.421	2.247	0.463909	1.415
135.2	900.491	2.249	0.458849	1.417
135.3	887.252	2.25	0.452103	1.418
135.4	877.323	2.252	0.447044	1.42
135.5	869.711	2.254	0.443165	1.422
135.6	862.76	2.255	0.439623	1.423
135.7	854.155	2.257	0.435238	1.425
135.8	842.902	2.259	0.429504	1.427
135.9	834.958	2.26	0.425456	1.428
136	831.648	2.262	0.42377	1.43
136.1	829.332	2.264	0.42259	1.432
136.2	826.022	2.265	0.420903	1.433
136.3	821.388	2.267	0.418542	1.435
136.4	808.149	2.269	0.411796	1.437
136.5	783.326	2.27	0.399147	1.438
136.6	767.108	2.272	0.390883	1.44
136.7	754.862	2.274	0.384643	1.442
136.8	739.306	2.275	0.376716	1.443
136.9	728.715	2.277	0.37132	1.445
137	722.426	2.279	0.368115	1.447
137.1	714.483	2.28	0.364068	1.448
137.2	703.561	2.282	0.358502	1.45
137.3	694.624	2.284	0.353949	1.452
137.4	681.054	2.285	0.347034	1.453
137.5	669.139	2.287	0.340963	1.455
137.6	662.189	2.289	0.337421	1.457
137.7	655.238	2.29	0.333879	1.458
137.8	647.295	2.292	0.329832	1.46
137.9	638.689	2.294	0.325447	1.462
138	631.739	2.295	0.321905	1.463
138.1	626.443	2.297	0.319207	1.465
138.2	622.803	2.299	0.317352	1.467
138.3	619.824	2.3	0.315834	1.468
138.4	616.845	2.302	0.314316	1.47
138.5	613.535	2.304	0.312629	1.472
138.6	609.895	2.305	0.310775	1.473
138.7	604.599	2.307	0.308076	1.475
138.8	593.015	2.309	0.302173	1.477
138.9	567.53	2.31	0.289187	1.478
139	536.418	2.312	0.273334	1.48
139.1	513.29	2.314	0.261549	1.482
139.2	494.487	2.315	0.251968	1.483
139.3	476.014	2.317	0.242555	1.485
139.4	460.84	2.319	0.234823	1.487
139.5	443.026	2.32	0.225746	1.488
139.6	431.151	2.322	0.219695	1.49
139.7	423.893	2.324	0.215996	1.492
139.8	418.285	2.325	0.213139	1.493
139.9	413.667	2.327	0.210786	1.495
140	411.688	2.329	0.209777	1.497
140.1	410.698	2.33	0.209273	1.498
140.2	407.729	2.332	0.20776	1.5
140.3	406.08	2.334	0.20692	1.502
140.4	405.42	2.335	0.206583	1.503
140.5	402.781	2.337	0.205239	1.505
140.6	400.472	2.339	0.204062	1.507
140.7	398.493	2.34	0.203054	1.508
140.8	395.524	2.342	0.201541	1.51
140.9	392.555	2.344	0.200028	1.512
141	387.277	2.345	0.197339	1.513
141.1	381.009	2.347	0.194145	1.515
141.2	375.401	2.349	0.191287	1.517
141.3	369.793	2.35	0.18843	1.518
141.4	364.185	2.352	0.185572	1.52
141.5	360.557	2.354	0.183723	1.522
141.6	357.588	2.355	0.18221	1.523
141.7	350.99	2.357	0.178848	1.525
141.8	344.063	2.359	0.175319	1.527
141.9	340.764	2.36	0.173638	1.528
142	339.774	2.362	0.173133	1.53
142.1	339.774	2.364	0.173133	1.532
142.2	340.434	2.365	0.17347	1.533
142.3	340.434	2.367	0.17347	1.535
142.4	338.125	2.369	0.172293	1.537
142.5	333.837	2.37	0.170108	1.538
142.6	329.218	2.372	0.167754	1.54
142.7	325.919	2.374	0.166073	1.542
142.8	323.94	2.375	0.165065	1.543
142.9	323.61	2.377	0.164897	1.545
143	323.94	2.379	0.165065	1.547
143.1	323.61	2.38	0.164897	1.548
143.2	324.6	2.382	0.165401	1.55
143.3	325.59	2.384	0.165906	1.552
143.4	326.579	2.385	0.16641	1.553
143.5	326.249	2.387	0.166242	1.555
143.6	325.919	2.389	0.166073	1.557
143.7	325.919	2.39	0.166073	1.558
143.829	324.6	2.392	0.165401	1.56
143.9	323.94	2.394	0.165065	1.562
144	323.61	2.395	0.164897	1.563
144.1	320.971	2.397	0.163552	1.565
