# Supplementary material for: Macro/Microfracture evolution and instability behaviors of high-temperature granite under water-cooling subjected to Brazilian splitting test using the DIC technique
Source: PLoS One. 2023 Nov 29;18(11):e0294258. doi: 10.1371/journal.pone.0294258 (PMC10686506; doi:10.1371/journal.pone.0294258)
Supplement: S1 Data — (ZIP) [file pone.0294258.s001.zip › ┐╣└¡╟┐╢╚/z150.xlsx]

## Sheet: Sheet1
时间(s)	力(N)	位移(mm)	应力（Mpa）	最大力	21963.9
0	0	0	0
0	0	0	0
119.8	21963.9	1.99187	11.1918
1207	1205	1207	0.614013
0	-0.989634	0.000233333	-0.000504272
0	479	10	0.244076
0	0	0	0
0	0	0	0
0	0	0	0
0	0	0	0
138.172	-124.364	-41.118	-0.0633702
0.2	0.33	0.001	0.000168153
0.3	0	0.002	0
0.4	0	0.003	0
0.505	-0.33	0.004	-0.000168153
0.6	-0.33	0.006	-0.000168153
0.7	-0.33	0.007	-0.000168153
0.8	0	0.009	0
0.9	0	0.01	0
1	0	0.012	0
1.1	0.33	0.014	0.000168153
1.2	0.33	0.015	0.000168153
1.3	-0.33	0.017	-0.000168153
1.4	0.33	0.019	0.000168153
1.5	0.66	0.02	0.000336306
1.6	0.33	0.022	0.000168153
1.7	0.33	0.024	0.000168153
1.8	0	0.025	0
1.9	-0.33	0.027	-0.000168153
2	0	0.029	0
2.1	0	0.03	0
2.2	0	0.032	0
2.3	0	0.034	0
2.4	0	0.035	0
2.5	0	0.037	0
2.6	0	0.039	0
2.7	0	0.04	0
2.8	0.33	0.042	0.000168153
2.9	0	0.044	0
3	0	0.045	0
3.1	-0.33	0.047	-0.000168153
3.2	-0.33	0.049	-0.000168153
3.3	0	0.05	0
3.4	-0.33	0.052	-0.000168153
3.5	-0.33	0.054	-0.000168153
3.6	-0.33	0.055	-0.000168153
3.7	-0.33	0.057	-0.000168153
3.8	-0.33	0.059	-0.000168153
3.9	0	0.06	0
4	0	0.062	0
4.1	0.33	0.064	0.000168153
4.2	0.33	0.065	0.000168153
4.3	0	0.067	0
4.4	0.33	0.069	0.000168153
4.5	0	0.07	0
4.6	0.33	0.072	0.000168153
4.7	0	0.074	0
4.8	0	0.075	0
4.9	0.33	0.077	0.000168153
5	0.33	0.079	0.000168153
5.1	0	0.08	0
5.2	0	0.082	0
5.3	0	0.084	0
5.4	0.33	0.085	0.000168153
5.5	0.33	0.087	0.000168153
5.6	0	0.089	0
5.7	0	0.09	0
5.8	0	0.092	0
5.9	-0.33	0.094	-0.000168153
6	-0.33	0.095	-0.000168153
6.1	-0.33	0.097	-0.000168153
6.2	0	0.099	0
6.3	-0.33	0.1	-0.000168153
6.4	-0.66	0.102	-0.000336306
6.5	-0.66	0.104	-0.000336306
6.6	-0.33	0.105	-0.000168153
6.7	0	0.107	0
6.8	0	0.109	0
6.9	-0.66	0.11	-0.000336306
7	0	0.112	0
7.1	0	0.114	0
7.2	-0.33	0.115	-0.000168153
7.3	0	0.117	0
7.4	-0.33	0.119	-0.000168153
7.5	-0.66	0.12	-0.000336306
7.6	-0.66	0.122	-0.000336306
7.7	-0.66	0.123	-0.000336306
7.8	-0.33	0.125	-0.000168153
7.9	0	0.127	0
8	0	0.129	0
8.1	-0.33	0.13	-0.000168153
8.2	-0.66	0.132	-0.000336306
8.3	-0.66	0.133	-0.000336306
8.4	-0.33	0.135	-0.000168153
8.5	0	0.137	0
8.6	0	0.139	0
8.7	0.33	0.14	0.000168153
8.8	0	0.142	0
8.9	0	0.144	0
9	-0.33	0.145	-0.000168153
9.1	0	0.147	0
9.2	-0.33	0.149	-0.000168153
9.3	-0.33	0.15	-0.000168153
9.4	0	0.152	0
9.5	-0.33	0.154	-0.000168153
9.6	-0.33	0.155	-0.000168153
9.7	0	0.157	0
9.8	-0.33	0.159	-0.000168153
9.9	-0.33	0.16	-0.000168153
10	0	0.162	0
10.1	0	0.164	0
10.2	-0.33	0.165	-0.000168153
10.3	-0.33	0.167	-0.000168153
10.4	0	0.169	0
10.5	0	0.17	0
10.6	0	0.172	0
10.7	0.33	0.174	0.000168153
10.8	0.33	0.175	0.000168153
10.9	0.33	0.177	0.000168153
11	0	0.179	0
11.1	0	0.18	0
11.2	-0.33	0.182	-0.000168153
11.3	-0.33	0.184	-0.000168153
11.4	0	0.185	0
11.5	0.33	0.187	0.000168153
11.6	0.33	0.189	0.000168153
11.7	0	0.19	0
11.8	-0.33	0.192	-0.000168153
11.9	0	0.194	0
12	0	0.195	0
12.1	0	0.197	0
12.2	0	0.199	0
12.3	0.33	0.2	0.000168153
12.4	0.33	0.202	0.000168153
12.5	0.66	0.203	0.000336306
12.6	0.33	0.205	0.000168153
12.7	0	0.207	0
12.8	-0.33	0.209	-0.000168153
12.9	-0.33	0.21	-0.000168153
13	0.33	0.212	0.000168153
13.1	0.33	0.214	0.000168153
13.2	-0.33	0.215	-0.000168153
13.3	-0.33	0.217	-0.000168153
13.4	0	0.219	0
13.5	-0.33	0.22	-0.000168153
13.6	-0.66	0.222	-0.000336306
13.7	-0.33	0.224	-0.000168153
13.8	-0.33	0.225	-0.000168153
13.9	-0.33	0.227	-0.000168153
14	-0.33	0.229	-0.000168153
14.1	0	0.23	0
14.2	0	0.232	0
14.3	0	0.234	0
14.4	0	0.235	0
14.5	0.33	0.237	0.000168153
14.6	0	0.239	0
14.7	-0.33	0.24	-0.000168153
14.8	-0.33	0.242	-0.000168153
14.9	0	0.244	0
15	0	0.245	0
15.1	-0.33	0.247	-0.000168153
15.2	0	0.249	0
15.3	0	0.25	0
15.4	0.33	0.252	0.000168153
15.5	-0.33	0.254	-0.000168153
15.6	0.33	0.255	0.000168153
15.7	0.33	0.257	0.000168153
15.8	0.33	0.259	0.000168153
15.9	0.33	0.26	0.000168153
16	0	0.262	0
16.1	-0.33	0.264	-0.000168153
16.2	-0.33	0.265	-0.000168153
16.3	0	0.267	0
16.4	0	0.268	0
16.5	0	0.27	0
16.6	-0.33	0.272	-0.000168153
16.7	0.33	0.274	0.000168153
16.8	0	0.275	0
16.9	0	0.277	0
17	0.33	0.279	0.000168153
17.1	0.33	0.28	0.000168153
17.2	0.33	0.282	0.000168153
17.3	0	0.284	0
17.4	0	0.285	0
17.5	0.33	0.287	0.000168153
17.6	-0.33	0.289	-0.000168153
17.7	-0.33	0.29	-0.000168153
17.8	0.33	0.292	0.000168153
17.9	0.66	0.294	0.000336306
18	0.66	0.295	0.000336306
18.1	0.66	0.297	0.000336306
18.2	0.33	0.299	0.000168153
18.3	0.33	0.3	0.000168153
18.4	0.33	0.302	0.000168153
18.5	0.33	0.304	0.000168153
18.6	0	0.305	0
18.7	0	0.307	0
18.8	0	0.309	0
18.9	0.66	0.31	0.000336306
19	0.33	0.312	0.000168153
19.1	-0.33	0.314	-0.000168153
19.2	0	0.315	0
19.3	-0.33	0.317	-0.000168153
19.4	0	0.319	0
19.5	0	0.32	0
19.6	0	0.322	0
19.7	-0.66	0.324	-0.000336306
19.8	-0.33	0.325	-0.000168153
19.9	0	0.327	0
20	0	0.329	0
20.1	0	0.33	0
20.2	0	0.332	0
20.3	0	0.333	0
20.4	0	0.335	0
20.5	0	0.337	0
20.6	0	0.338	0
20.7	0.33	0.34	0.000168153
20.8	-0.33	0.342	-0.000168153
20.9	-0.33	0.344	-0.000168153
21	0	0.345	0
21.1	-0.33	0.347	-0.000168153
21.2	-0.33	0.349	-0.000168153
21.3	-0.33	0.35	-0.000168153
21.4	-0.66	0.352	-0.000336306
21.5	-0.33	0.354	-0.000168153
21.6	0	0.355	0
21.7	0.33	0.357	0.000168153
21.8	0	0.359	0
21.9	-0.33	0.36	-0.000168153
22	0	0.362	0
22.1	0	0.364	0
22.2	-0.33	0.365	-0.000168153
22.3	-0.33	0.367	-0.000168153
22.4	-0.33	0.369	-0.000168153
22.5	0	0.37	0
22.6	0.33	0.372	0.000168153
22.7	0.33	0.374	0.000168153
22.8	0.33	0.375	0.000168153
22.9	0.33	0.377	0.000168153
23	0.33	0.379	0.000168153
23.1	0	0.38	0
23.2	-0.33	0.382	-0.000168153
23.3	-0.66	0.384	-0.000336306
23.4	-0.33	0.385	-0.000168153
23.5	0.33	0.387	0.000168153
23.6	0.33	0.389	0.000168153
23.7	0	0.39	0
23.8	0	0.392	0
23.9	0.33	0.394	0.000168153
24	0.33	0.395	0.000168153
24.1	-0.33	0.397	-0.000168153
24.2	0.33	0.399	0.000168153
24.3	0.33	0.4	0.000168153
24.4	0.33	0.402	0.000168153
24.5	0.33	0.403	0.000168153
24.6	0.33	0.405	0.000168153
24.7	0.33	0.407	0.000168153
24.8	0	0.409	0
24.9	-0.33	0.41	-0.000168153
25	-0.33	0.412	-0.000168153
25.1	0	0.413	0
25.2	0.33	0.415	0.000168153
25.3	0.33	0.417	0.000168153
25.4	0	0.419	0
25.5	0.33	0.42	0.000168153
25.6	0.33	0.422	0.000168153
25.7	0.33	0.424	0.000168153
25.8	0	0.425	0
25.9	0	0.427	0
26	0	0.429	0
26.1	0	0.43	0
26.2	0.33	0.432	0.000168153
26.3	0.66	0.434	0.000336306
26.4	0.33	0.435	0.000168153
26.5	0.33	0.437	0.000168153
26.6	0.33	0.439	0.000168153
26.7	0.33	0.44	0.000168153
26.8	0.33	0.442	0.000168153
26.9	0.33	0.444	0.000168153
27	0.66	0.445	0.000336306
27.1	0.66	0.447	0.000336306
27.2	0.66	0.449	0.000336306
27.3	0.66	0.45	0.000336306
27.4	0.33	0.452	0.000168153
27.5	0	0.453	0
27.6	0	0.455	0
27.7	0.33	0.457	0.000168153
27.8	0	0.458	0
27.9	0.33	0.46	0.000168153
28	0.33	0.462	0.000168153
28.1	0.33	0.463	0.000168153
28.2	0.33	0.465	0.000168153
28.3	0.33	0.467	0.000168153
28.4	0.66	0.468	0.000336306
28.5	0.99	0.47	0.000504459
28.6	0.99	0.472	0.000504459
28.7	0.66	0.473	0.000336306
28.8	0.66	0.475	0.000336306
28.9	0.66	0.477	0.000336306
29	0.66	0.479	0.000336306
29.1	0.66	0.48	0.000336306
29.2	0.33	0.482	0.000168153
29.3	0.33	0.484	0.000168153
29.4	0.66	0.485	0.000336306
29.5	0.66	0.487	0.000336306
29.6	0.66	0.489	0.000336306
29.7	0.66	0.49	0.000336306
29.8	0.66	0.492	0.000336306
29.9	0.66	0.494	0.000336306
30	0.66	0.495	0.000336306
30.1	0.33	0.497	0.000168153
30.2	0.33	0.499	0.000168153
30.3	0.66	0.5	0.000336306
30.4	0.66	0.502	0.000336306
30.5	0.33	0.504	0.000168153
30.6	0.33	0.505	0.000168153
30.7	0	0.507	0
30.8	0	0.509	0
30.9	0.66	0.51	0.000336306
31	0.66	0.512	0.000336306
31.1	0.33	0.514	0.000168153
31.2	0	0.515	0
31.3	0.33	0.517	0.000168153
31.4	0.33	0.519	0.000168153
31.5	0.33	0.52	0.000168153
31.6	0	0.522	0
31.7	0.33	0.524	0.000168153
31.8	0.99	0.525	0.000504459
31.9	0.99	0.527	0.000504459
32	0.66	0.529	0.000336306
32.1	0.66	0.53	0.000336306
32.2	0.33	0.532	0.000168153
32.3	0.66	0.533	0.000336306
32.4	0.66	0.535	0.000336306
32.5	0.33	0.537	0.000168153
32.6	0.33	0.538	0.000168153
32.7	0.33	0.54	0.000168153
32.8	0.66	0.542	0.000336306
32.9	0.99	0.544	0.000504459
33	0.99	0.545	0.000504459
33.1	0.66	0.547	0.000336306
33.2	0.33	0.549	0.000168153
33.3	0.33	0.55	0.000168153
33.4	0.99	0.552	0.000504459
33.5	0.66	0.554	0.000336306
33.6	0.33	0.555	0.000168153
33.7	0.33	0.557	0.000168153
33.8	0.33	0.559	0.000168153
33.9	0.33	0.56	0.000168153
34	0.33	0.562	0.000168153
34.1	0.66	0.564	0.000336306
34.2	0.66	0.565	0.000336306
34.3	0.66	0.567	0.000336306
34.4	0.99	0.569	0.000504459
34.5	0.66	0.57	0.000336306
34.6	0.33	0.572	0.000168153
34.7	0.66	0.574	0.000336306
34.8	0.33	0.575	0.000168153
34.9	0.33	0.577	0.000168153
35	0.66	0.579	0.000336306
35.1	0.66	0.58	0.000336306
35.2	0.66	0.582	0.000336306
35.3	0.99	0.584	0.000504459
35.4	0.66	0.585	0.000336306
35.5	0.66	0.587	0.000336306
35.6	0.66	0.589	0.000336306
35.7	0.33	0.59	0.000168153
35.8	0	0.592	0
35.9	0	0.594	0
36	0.33	0.595	0.000168153
36.1	0	0.597	0
36.2	0	0.598	0
36.3	0.33	0.6	0.000168153
36.4	0.33	0.602	0.000168153
36.5	0	0.603	0
36.6	0.33	0.605	0.000168153
36.7	0.33	0.607	0.000168153
36.8	0.33	0.609	0.000168153
36.9	0.33	0.61	0.000168153
37	0.33	0.612	0.000168153
37.1	0.33	0.614	0.000168153
37.2	0.66	0.615	0.000336306
37.3	0.99	0.617	0.000504459
37.4	0.66	0.618	0.000336306
37.5	0.33	0.62	0.000168153
37.6	0.33	0.622	0.000168153
37.7	0	0.623	0
37.8	0	0.625	0
37.9	0.33	0.627	0.000168153
38	0.33	0.629	0.000168153
38.1	0.66	0.63	0.000336306
38.2	0.66	0.632	0.000336306
38.3	0.33	0.634	0.000168153
38.4	0.33	0.635	0.000168153
38.5	0	0.637	0
38.6	0.33	0.638	0.000168153
38.7	0.33	0.64	0.000168153
38.8	0	0.642	0
38.9	0.33	0.644	0.000168153
39	0.33	0.645	0.000168153
39.1	0.66	0.647	0.000336306
39.2	0.33	0.649	0.000168153
39.3	0.33	0.65	0.000168153
39.4	0.33	0.652	0.000168153
39.5	0	0.653	0
39.6	0	0.655	0
39.7	0	0.657	0
39.8	0.33	0.658	0.000168153
39.9	0.33	0.66	0.000168153
40	0	0.662	0
40.1	0	0.663	0
40.2	0.33	0.665	0.000168153
40.3	0.33	0.667	0.000168153
40.4	0	0.668	0
40.5	0.33	0.67	0.000168153
40.6	0.33	0.672	0.000168153
40.7	0.33	0.673	0.000168153
40.8	0.33	0.675	0.000168153
40.9	0	0.677	0
41	0.33	0.678	0.000168153
41.1	0	0.68	0
41.2	0	0.682	0
41.3	0.33	0.683	0.000168153
41.4	0.33	0.685	0.000168153
41.5	0	0.687	0
41.6	0	0.688	0
41.7	-0.33	0.69	-0.000168153
41.8	-0.33	0.692	-0.000168153
41.9	-0.33	0.694	-0.000168153
42	0.33	0.695	0.000168153
42.1	0.99	0.697	0.000504459
42.2	0.66	0.699	0.000336306
42.3	0.33	0.7	0.000168153
42.4	-0.33	0.702	-0.000168153
42.5	-0.33	0.704	-0.000168153
42.6	-0.33	0.705	-0.000168153
42.7	-0.33	0.707	-0.000168153
42.8	-0.33	0.709	-0.000168153
42.9	-0.33	0.71	-0.000168153
43	-0.33	0.712	-0.000168153
43.1	-0.66	0.714	-0.000336306
43.2	-0.66	0.715	-0.000336306
43.3	0	0.717	0
43.4	0.33	0.719	0.000168153
43.5	0	0.72	0
43.6	0	0.722	0
43.7	0	0.724	0
43.8	0	0.725	0
43.9	0	0.727	0
44	0	0.729	0
44.1	0	0.73	0
44.2	0.33	0.732	0.000168153
44.3	0	0.734	0
44.4	0	0.735	0
44.5	0	0.737	0
44.6	0	0.738	0
44.7	-0.33	0.74	-0.000168153
44.8	-0.66	0.742	-0.000336306
44.9	-0.33	0.743	-0.000168153
45	0	0.745	0
45.1	0	0.747	0
45.2	-0.33	0.748	-0.000168153
45.3	0	0.75	0
45.4	0	0.752	0
45.5	-0.33	0.753	-0.000168153
45.6	-0.33	0.755	-0.000168153
45.7	0	0.757	0
45.8	0.33	0.758	0.000168153
45.9	0.33	0.76	0.000168153
46	0	0.762	0
46.1	-0.33	0.763	-0.000168153
46.2	-0.33	0.765	-0.000168153
46.3	-0.66	0.767	-0.000336306
46.4	-0.66	0.768	-0.000336306
46.5	0	0.77	0
46.6	0.33	0.772	0.000168153
46.7	-0.33	0.773	-0.000168153
46.8	-0.66	0.775	-0.000336306
46.9	-0.66	0.777	-0.000336306
47	-0.99	0.778	-0.000504459
47.1	0	0.78	0
47.2	-0.33	0.782	-0.000168153
47.3	-0.33	0.783	-0.000168153
47.4	-0.33	0.785	-0.000168153
47.5	0	0.787	0
47.6	0	0.788	0
47.7	0	0.79	0
47.8	0	0.792	0
47.9	0	0.793	0
48	0	0.795	0
48.1	-0.33	0.797	-0.000168153
48.2	0	0.798	0
48.3	0.33	0.8	0.000168153
48.4	0.33	0.802	0.000168153
48.5	0	0.803	0
48.6	-0.66	0.805	-0.000336306
48.7	-0.33	0.807	-0.000168153
48.8	0	0.808	0
48.9	0	0.81	0
49	0.33	0.812	0.000168153
49.1	0.66	0.813	0.000336306
49.2	0	0.815	0
49.3	0	0.817	0
49.4	0.33	0.818	0.000168153
49.5	0	0.82	0
49.6	0	0.822	0
49.7	0	0.823	0
49.8	0	0.825	0
49.9	-0.33	0.827	-0.000168153
50	-0.33	0.829	-0.000168153
50.1	-0.33	0.83	-0.000168153
50.2	-0.33	0.832	-0.000168153
50.3	-0.33	0.834	-0.000168153
50.4	-0.33	0.835	-0.000168153
50.5	0	0.837	0
50.6	0	0.838	0
50.7	-0.33	0.84	-0.000168153
50.8	-0.33	0.842	-0.000168153
50.9	-0.33	0.843	-0.000168153
51	-0.33	0.845	-0.000168153
51.1	-0.66	0.847	-0.000336306
51.2	-0.66	0.848	-0.000336306
51.3	-0.33	0.85	-0.000168153
51.4	-0.33	0.852	-0.000168153
51.5	-0.66	0.853	-0.000336306
51.6	-0.66	0.855	-0.000336306
51.7	-0.33	0.857	-0.000168153
51.8	0	0.858	0
51.9	0	0.86	0
52	-0.33	0.862	-0.000168153
52.1	-0.33	0.863	-0.000168153
52.2	-0.66	0.865	-0.000336306
52.3	-0.33	0.867	-0.000168153
52.4	0	0.868	0
52.5	0	0.87	0
52.6	0	0.872	0
52.7	-0.33	0.873	-0.000168153
52.8	-0.66	0.875	-0.000336306
52.9	-0.66	0.877	-0.000336306
53	-0.66	0.878	-0.000336306
53.1	-0.66	0.88	-0.000336306
53.2	-0.33	0.882	-0.000168153
53.3	-0.33	0.883	-0.000168153
53.4	-0.33	0.885	-0.000168153
53.5	-0.33	0.887	-0.000168153
53.6	-0.33	0.888	-0.000168153
53.7	-0.33	0.89	-0.000168153
53.8	-0.33	0.892	-0.000168153
53.9	-0.33	0.893	-0.000168153
54	-0.66	0.895	-0.000336306
54.1	-0.66	0.897	-0.000336306
54.2	-0.66	0.899	-0.000336306
54.3	-0.33	0.9	-0.000168153
54.4	-0.33	0.902	-0.000168153
54.5	-0.33	0.904	-0.000168153
54.6	0	0.905	0
54.7	0	0.907	0
54.8	0.33	0.909	0.000168153
54.9	0	0.91	0
55	0.33	0.912	0.000168153
55.1	0	0.914	0
55.2	0	0.915	0
55.3	0	0.917	0
55.4	-0.33	0.918	-0.000168153
55.5	-0.33	0.92	-0.000168153
55.6	-0.33	0.922	-0.000168153
55.7	-0.33	0.923	-0.000168153
55.8	-0.33	0.925	-0.000168153
55.9	-0.33	0.927	-0.000168153
56	0	0.928	0
56.1	0	0.93	0
56.2	-0.33	0.932	-0.000168153
56.3	-0.66	0.933	-0.000336306
56.4	-0.33	0.935	-0.000168153
56.5	-0.66	0.937	-0.000336306
56.6	0	0.938	0
56.7	0	0.94	0
56.8	0	0.942	0
56.9	0	0.943	0
57	0	0.945	0
57.1	0.33	0.947	0.000168153
57.2	0.33	0.948	0.000168153
57.3	0	0.95	0
57.4	-0.33	0.952	-0.000168153
57.5	-0.66	0.953	-0.000336306
57.6	-0.33	0.955	-0.000168153
57.7	-0.33	0.957	-0.000168153
57.8	-0.33	0.958	-0.000168153
57.9	-0.33	0.96	-0.000168153
58	0	0.962	0
58.1	0	0.964	0
58.2	0	0.965	0
58.3	0	0.967	0
58.4	-0.33	0.969	-0.000168153
58.5	-0.66	0.97	-0.000336306
58.6	-0.33	0.972	-0.000168153
58.7	-0.33	0.974	-0.000168153
58.8	-0.33	0.975	-0.000168153
58.9	-0.33	0.977	-0.000168153
59	0	0.979	0
59.1	-0.33	0.98	-0.000168153
59.2	0	0.982	0
59.3	0.33	0.984	0.000168153
59.4	0	0.985	0
59.5	-0.33	0.987	-0.000168153
59.6	0	0.988	0
59.7	0	0.99	0	0
59.8	0.33	0.992	0.000168153	0.002
59.9	0.33	0.993	0.000168153	0.003
60	0.66	0.995	0.000336306	0.005
60.1	0.33	0.997	0.000168153	0.007
60.2	0.33	0.998	0.000168153	0.008
60.3	0.99	1	0.000504459	0.01
60.4	0.99	1.002	0.000504459	0.012
60.5	0.66	1.003	0.000336306	0.013
60.6	0.99	1.005	0.000504459	0.015
60.7	1.32	1.007	0.000672611	0.017
60.8	1.32	1.008	0.000672611	0.018
60.9	1.979	1.01	0.00100841	0.02
61	2.639	1.012	0.00134471	0.022
61.1	3.299	1.013	0.00168102	0.023
61.2	3.959	1.015	0.00201732	0.025
61.3	3.959	1.017	0.00201732	0.027
61.4	4.288	1.019	0.00218497	0.029
61.5	3.959	1.02	0.00201732	0.03
61.6	4.288	1.022	0.00218497	0.032
61.7	4.618	1.024	0.00235312	0.034
61.8	4.948	1.025	0.00252127	0.035
61.9	4.948	1.027	0.00252127	0.037
62	4.948	1.029	0.00252127	0.039
62.1	5.608	1.03	0.00285758	0.04
62.2	5.938	1.032	0.00302573	0.042
62.3	5.938	1.034	0.00302573	0.044
62.4	6.268	1.035	0.00319389	0.045
62.5	6.927	1.037	0.00352968	0.047
62.6	6.598	1.039	0.00336204	0.049
62.7	6.598	1.04	0.00336204	0.05
62.8	6.927	1.042	0.00352968	0.052
62.9	7.257	1.044	0.00369783	0.054
63	7.587	1.045	0.00386599	0.055
63.1	7.587	1.047	0.00386599	0.057
63.2	7.917	1.049	0.00403414	0.059
63.3	8.247	1.05	0.00420229	0.06
63.4	8.247	1.052	0.00420229	0.062
63.5	8.577	1.054	0.00437045	0.064
63.6	8.577	1.055	0.00437045	0.065
63.7	8.907	1.057	0.0045386	0.067
63.8	9.237	1.059	0.00470675	0.069
63.9	9.566	1.06	0.00487439	0.07
64	10.556	1.062	0.00537885	0.072
64.1	10.556	1.064	0.00537885	0.074
64.2	10.556	1.065	0.00537885	0.075
64.3	11.216	1.067	0.00571516	0.077
64.4	11.546	1.068	0.00588331	0.078
64.5	11.876	1.07	0.00605146	0.08
64.6	12.205	1.072	0.00621911	0.082
64.7	12.865	1.073	0.00655541	0.083
64.8	13.195	1.075	0.00672357	0.085
64.9	13.195	1.077	0.00672357	0.087
65	13.855	1.078	0.00705987	0.088
65.1	14.515	1.08	0.00739618	0.09
65.2	15.174	1.082	0.00773197	0.092
65.3	15.504	1.083	0.00790013	0.093
65.4	16.164	1.085	0.00823643	0.095
65.5	16.824	1.087	0.00857274	0.097
65.6	17.813	1.088	0.00907669	0.098
65.7	19.133	1.09	0.0097493	0.1
65.8	20.782	1.092	0.0105896	0.102
65.9	21.772	1.093	0.011094	0.103
66	23.421	1.095	0.0119343	0.105
66.1	24.411	1.097	0.0124387	0.107
66.2	26.06	1.098	0.013279	0.108
66.3	27.71	1.1	0.0141197	0.11
66.4	29.029	1.102	0.0147918	0.112
66.5	30.679	1.103	0.0156326	0.113
66.6	31.668	1.105	0.0161366	0.115
66.7	33.318	1.107	0.0169773	0.117
66.8	35.297	1.108	0.0179857	0.118
66.9	36.946	1.11	0.018826	0.12
67	38.266	1.112	0.0194986	0.122
67.1	39.915	1.113	0.0203389	0.123
67.2	41.895	1.115	0.0213478	0.125
67.3	43.214	1.117	0.0220199	0.127
67.4	45.193	1.118	0.0230283	0.128
67.5	46.843	1.12	0.023869	0.13
67.6	47.832	1.122	0.024373	0.132
67.7	49.482	1.123	0.0252138	0.133
67.8	51.131	1.125	0.026054	0.135
67.9	52.451	1.127	0.0267266	0.137
68	54.1	1.128	0.0275669	0.138
68.1	55.749	1.13	0.0284071	0.14
68.2	57.399	1.132	0.0292479	0.142
68.3	59.048	1.133	0.0300882	0.143
68.4	60.698	1.135	0.0309289	0.145
68.5	62.347	1.137	0.0317692	0.147
68.6	64.326	1.138	0.0327776	0.148
68.7	65.976	1.14	0.0336183	0.15
68.8	68.285	1.142	0.0347949	0.152
68.9	70.594	1.143	0.0359715	0.153
69	73.233	1.145	0.0373162	0.155
69.1	75.542	1.147	0.0384927	0.157
69.2	77.851	1.148	0.0396693	0.158
69.3	81.15	1.15	0.0413503	0.16
69.4	84.119	1.152	0.0428632	0.162
69.5	86.758	1.153	0.0442079	0.163
69.6	89.397	1.155	0.0455526	0.165
69.7	92.696	1.157	0.0472336	0.167
69.8	95.995	1.158	0.0489146	0.168
69.9	99.293	1.16	0.0505952	0.17
70	103.252	1.162	0.0526125	0.172
70.1	107.21	1.164	0.0546293	0.174
70.2	110.509	1.165	0.0563103	0.175
70.3	114.468	1.167	0.0583276	0.177
70.4	118.426	1.169	0.0603445	0.179
70.5	122.715	1.17	0.0625299	0.18
70.6	126.673	1.172	0.0645468	0.182
70.7	130.632	1.174	0.0665641	0.184
70.8	134.92	1.175	0.068749	0.185
70.9	139.538	1.177	0.0711022	0.187
71	143.827	1.179	0.0732876	0.189
71.1	148.445	1.18	0.0756408	0.19
71.2	153.393	1.182	0.078162	0.192
71.3	158.012	1.183	0.0805157	0.193
71.4	163.29	1.185	0.0832051	0.195
71.5	168.238	1.187	0.0857264	0.197
71.6	172.856	1.188	0.0880795	0.198
71.7	178.464	1.19	0.0909371	0.2
71.8	184.072	1.192	0.0937946	0.202
71.9	189.35	1.193	0.0964841	0.203
72	194.628	1.195	0.0991735	0.205
72.1	200.236	1.197	0.102031	0.207
72.2	205.844	1.198	0.104889	0.208
72.3	211.782	1.2	0.107914	0.21
72.4	217.39	1.202	0.110772	0.212
72.5	223.327	1.203	0.113797	0.213
72.6	229.265	1.205	0.116823	0.215
72.7	235.533	1.207	0.120017	0.217
72.8	241.471	1.208	0.123043	0.218
72.9	247.738	1.21	0.126236	0.22
73	254.336	1.212	0.129598	0.222
73.1	260.934	1.213	0.13296	0.223
73.2	267.861	1.215	0.13649	0.225
73.3	274.788	1.217	0.140019	0.227
73.4	281.716	1.218	0.14355	0.228
73.5	288.313	1.22	0.146911	0.23
73.6	295.901	1.222	0.150778	0.232
73.7	302.828	1.223	0.154307	0.233
73.807	310.085	1.225	0.158005	0.235
73.9	317.343	1.227	0.161703	0.237
74	324.93	1.229	0.165569	0.239
74.1	332.187	1.23	0.169267	0.24
74.2	339.774	1.232	0.173133	0.242
74.3	347.362	1.234	0.177	0.244
74.4	354.619	1.235	0.180698	0.245
74.5	362.536	1.237	0.184732	0.247
74.604	370.123	1.238	0.188598	0.248
74.7	378.37	1.24	0.1928	0.25
74.8	386.617	1.242	0.197002	0.252
74.9	394.864	1.244	0.201205	0.254
75	402.781	1.245	0.205239	0.255
75.1	410.698	1.247	0.209273	0.257
75.2	419.275	1.249	0.213643	0.259
75.3	427.852	1.25	0.218014	0.26
75.4	436.429	1.252	0.222384	0.262
75.5	445.335	1.253	0.226922	0.263
75.6	454.902	1.255	0.231797	0.265
75.7	463.809	1.257	0.236336	0.267
75.8	473.045	1.258	0.241042	0.268
75.9	482.612	1.26	0.245917	0.27
76	492.178	1.262	0.250791	0.272
76.1	502.404	1.263	0.256002	0.273
76.2	512.96	1.265	0.261381	0.275
76.3	523.516	1.267	0.26676	0.277
76.4	534.101	1.268	0.272153	0.278
76.5	545.685	1.27	0.278056	0.28
76.6	557.269	1.272	0.283959	0.282
76.7	568.523	1.273	0.289693	0.283
76.808	580.107	1.275	0.295596	0.285
76.9	592.353	1.277	0.301836	0.287
77	603.937	1.278	0.307739	0.288
77.1	616.514	1.28	0.314147	0.29
77.2	629.422	1.282	0.320725	0.292
77.3	642.661	1.283	0.327471	0.293
77.4	655.9	1.285	0.334217	0.295
77.5	669.139	1.287	0.340963	0.297
77.6	683.371	1.288	0.348215	0.298
77.7	697.603	1.29	0.355466	0.3
77.8	711.504	1.292	0.36255	0.302
77.9	725.405	1.293	0.369633	0.303
78	740.299	1.295	0.377222	0.305
78.1	755.524	1.297	0.38498	0.307
78.2	771.08	1.298	0.392907	0.308
78.3	785.974	1.3	0.400496	0.31
78.4	801.861	1.302	0.408592	0.312
78.5	818.078	1.303	0.416855	0.313
78.6	833.965	1.305	0.42495	0.315
78.707	850.183	1.307	0.433214	0.317
78.8	866.732	1.309	0.441647	0.319
78.9	883.612	1.31	0.450248	0.32
79	901.153	1.312	0.459186	0.322
79.1	918.364	1.313	0.467956	0.323
79.2	935.244	1.315	0.476557	0.325
79.3	953.448	1.317	0.485833	0.327
79.403	970.658	1.318	0.494603	0.328
79.5	990.186	1.32	0.504553	0.33
79.6	1008.39	1.322	0.513829	0.332
79.7	1027.92	1.323	0.523779	0.333
79.8	1047.44	1.325	0.53373	0.335
79.9	1067.63	1.327	0.544017	0.337
80	1088.49	1.328	0.554643	0.338
80.1	1108.67	1.33	0.56493	0.34
80.2	1129.53	1.332	0.575555	0.342
80.308	1150.38	1.333	0.58618	0.343
80.4	1171.89	1.335	0.597142	0.345
80.5	1194.07	1.337	0.608442	0.347
80.6	1215.91	1.338	0.619572	0.348
80.7	1238.42	1.34	0.631041	0.35
80.8	1261.92	1.342	0.643015	0.352
80.9	1285.09	1.343	0.65482	0.353
81	1308.92	1.345	0.666964	0.355
81.1	1332.75	1.347	0.679106	0.357
81.2	1357.24	1.348	0.691586	0.358
81.3	1382.06	1.35	0.704235	0.36
81.4	1407.21	1.352	0.717052	0.362
81.5	1432.7	1.353	0.730039	0.363
81.6	1458.19	1.355	0.743025	0.365
81.7	1483.67	1.357	0.756011	0.367
81.808	1510.48	1.358	0.769671	0.368
81.9	1537.62	1.36	0.783501	0.37
82	1564.43	1.362	0.797161	0.372
82.1	1591.9	1.363	0.811159	0.373
82.2	1619.37	1.365	0.825157	0.375
82.3	1646.84	1.367	0.839155	0.377
82.4	1675.31	1.369	0.853659	0.379
82.5	1703.77	1.37	0.868163	0.38
82.6	1731.9	1.372	0.882498	0.382
82.7	1761.03	1.374	0.89734	0.384
82.8	1790.49	1.375	0.91235	0.385
82.9	1820.6	1.377	0.927696	0.387
83	1850.39	1.379	0.942875	0.389
83.1	1880.18	1.38	0.958054	0.39
83.2	1910.96	1.382	0.973738	0.392
83.3	1941.41	1.384	0.989254	0.394
83.4	1972.85	1.385	1.00528	0.395
83.5	2004.3	1.387	1.0213	0.397
83.6	2036.07	1.388	1.03749	0.398
83.7	2067.84	1.39	1.05368	0.4
83.8	2099.62	1.392	1.06987	0.402
83.9	2131.72	1.393	1.08623	0.403
84	2164.82	1.395	1.10309	0.405
84.1	2197.59	1.397	1.11979	0.407
84.208	2230.68	1.398	1.13665	0.408
84.301	2260.47	1.4	1.15183	0.41
84.4	2296.55	1.402	1.17022	0.412
84.5	2329.98	1.403	1.18725	0.413
84.6	2363.07	1.405	1.20411	0.415
84.7	2396.83	1.407	1.22132	0.417
84.8	2431.59	1.408	1.23902	0.418
84.9	2466.34	1.41	1.25673	0.42
85.006	2503.41	1.412	1.27562	0.422
85.1	2537.17	1.413	1.29282	0.423
85.2	2572.91	1.415	1.31104	0.425
85.3	2608.33	1.417	1.32908	0.427
85.4	2644.4	1.418	1.34747	0.428
85.506	2680.15	1.42	1.36568	0.43
85.6	2717.55	1.422	1.38474	0.432
85.7	2753.96	1.423	1.40329	0.433
85.8	2791.36	1.425	1.42235	0.435
85.9	2828.43	1.427	1.44124	0.437
86	2865.49	1.428	1.46012	0.438
86.1	2902.23	1.43	1.47884	0.44
86.2	2939.63	1.432	1.4979	0.442
86.3	2977.36	1.433	1.51713	0.443
86.4	3013.77	1.435	1.53568	0.445
86.5	3050.51	1.437	1.5544	0.447
86.6	3087.91	1.438	1.57346	0.448
86.7	3125.64	1.44	1.59268	0.45
86.801	3160.73	1.442	1.61056	0.452
86.9	3201.77	1.443	1.63147	0.453
87	3239.17	1.445	1.65053	0.455
87.1	3276.9	1.447	1.66976	0.457
87.2	3315.29	1.448	1.68932	0.458
87.3	3353.02	1.45	1.70855	0.46
87.4	3391.42	1.452	1.72811	0.462
87.5	3429.48	1.453	1.7475	0.463
87.6	3467.54	1.455	1.7669	0.465
87.7	3505.6	1.457	1.78629	0.467
87.8	3544	1.458	1.80586	0.468
87.901	3580.4	1.46	1.82441	0.47
88	3622.77	1.462	1.846	0.472
88.1	3661.82	1.463	1.8659	0.473
88.209	3700.22	1.465	1.88546	0.475
88.3	3727.03	1.467	1.89912	0.477
88.4	3745.89	1.468	1.90873	0.478
88.5	3778.99	1.47	1.9256	0.48
88.609	3820.03	1.472	1.94651	0.482
88.7	3858.75	1.473	1.96624	0.483
88.8	3887.55	1.475	1.98092	0.485
88.9	3922.96	1.477	1.99896	0.487
89	3964.34	1.478	2.02004	0.488
89.1	4006.7	1.48	2.04163	0.49
89.2	4048.73	1.482	2.06305	0.492
89.306	4090.44	1.483	2.0843	0.493
89.4	4134.13	1.485	2.10656	0.495
89.5	4177.15	1.487	2.12849	0.497
89.6	4219.85	1.488	2.15024	0.498
89.7	4262.88	1.49	2.17217	0.5
89.8	4304.58	1.492	2.19342	0.502
89.9	4346.28	1.493	2.21467	0.503
90	4389.31	1.495	2.23659	0.505
90.1	4432.67	1.497	2.25868	0.507
90.2	4476.02	1.498	2.28078	0.508
90.3	4519.71	1.5	2.30304	0.51
90.4	4564.06	1.502	2.32564	0.512
90.5	4608.74	1.503	2.34841	0.513
90.6	4653.1	1.505	2.371	0.515
90.7	4697.45	1.507	2.3936	0.517
90.8	4741.8	1.508	2.4162	0.518
90.9	4786.81	1.51	2.43914	0.52
91	4832.15	1.512	2.46224	0.522
91.1	4876.84	1.513	2.48501	0.523
91.2	4921.19	1.515	2.50761	0.525
91.3	4966.2	1.517	2.53055	0.527
91.4	5011.54	1.518	2.55365	0.528
91.5	5056.56	1.52	2.57659	0.53
91.6	5101.24	1.522	2.59936	0.532
91.7	5146.58	1.523	2.62246	0.533
91.8	5192.57	1.525	2.6459	0.535
91.9	5238.89	1.527	2.6695	0.537
92	5285.87	1.528	2.69344	0.538
92.1	5332.52	1.53	2.71721	0.54
92.209	5380.16	1.532	2.74148	0.542
92.3	5427.14	1.533	2.76542	0.543
92.402	5470.48	1.535	2.78751	0.545
92.5	5520.77	1.537	2.81313	0.547
92.6	5568.74	1.538	2.83757	0.548
92.7	5616.71	1.54	2.86202	0.55
92.8	5665.02	1.542	2.88663	0.552
92.904	5710.34	1.543	2.90973	0.553
93	5761.29	1.545	2.93569	0.555
93.1	5809.93	1.547	2.96047	0.557
93.2	5857.9	1.548	2.98492	0.558
93.3	5907.19	1.55	3.01003	0.56
93.4	5956.16	1.552	3.03498	0.562
93.5	6005.78	1.553	3.06027	0.563
93.6	6055.08	1.555	3.08539	0.565
93.701	6100.74	1.557	3.10866	0.567
93.8	6154	1.558	3.1358	0.568
93.9	6203.96	1.56	3.16125	0.57
94.002	6250.28	1.562	3.18486	0.572
94.1	6305.2	1.563	3.21284	0.573
94.2	6355.82	1.565	3.23863	0.575
94.3	6405.44	1.567	3.26392	0.577
94.4	6455.73	1.568	3.28955	0.578
94.5	6506.68	1.57	3.31551	0.58
94.6	6557.63	1.572	3.34147	0.582
94.7	6608.25	1.573	3.36726	0.583
94.8	6657.55	1.575	3.39238	0.585
94.9	6707.84	1.577	3.41801	0.587
95	6757.13	1.578	3.44312	0.588
95.1	6808.08	1.58	3.46909	0.59
95.2	6860.69	1.582	3.49589	0.592
95.307	6910.64	1.583	3.52135	0.593
95.4	6964.57	1.585	3.54883	0.595
95.5	7017.84	1.587	3.57597	0.597
95.6	7069.12	1.588	3.6021	0.598
95.707	7120.73	1.59	3.6284	0.6
95.8	7174.33	1.592	3.65571	0.602
95.9	7226.6	1.593	3.68234	0.603
96	7277.88	1.595	3.70847	0.605
96.107	7331.15	1.597	3.73562	0.607
96.2	7385.74	1.598	3.76343	0.608
96.3	7439	1.6	3.79057	0.61
96.4	7492.27	1.602	3.81772	0.612
96.5	7545.86	1.603	3.84503	0.613
96.6	7599.46	1.605	3.87234	0.615
96.7	7652.4	1.607	3.89931	0.617
96.8	7704.67	1.608	3.92595	0.618
96.9	7760.58	1.61	3.95444	0.62
97.002	7810.21	1.612	3.97972	0.622
97.1	7868.11	1.613	4.00923	0.623
97.2	7920.71	1.615	4.03603	0.625
97.3	7973.65	1.617	4.063	0.627
97.4	8027.24	1.618	4.09031	0.628
97.504	8080.51	1.62	4.11746	0.63
97.6	8137.41	1.622	4.14645	0.632
97.7	8193.33	1.623	4.17494	0.633
97.8	8249.24	1.625	4.20343	0.635
97.9	8304.82	1.627	4.23176	0.637
98	8361.4	1.628	4.26058	0.638
98.1	8417.97	1.63	4.28941	0.64
98.202	8470.91	1.632	4.31638	0.642
98.3	8529.8	1.633	4.34639	0.643
98.4	8585.71	1.635	4.37488	0.645
98.5	8641.62	1.637	4.40337	0.647
98.6	8698.19	1.638	4.4322	0.648
98.7	8753.78	1.64	4.46052	0.65
98.8	8810.35	1.642	4.48935	0.652
98.9	8867.26	1.643	4.51835	0.653
99.002	8925.15	1.645	4.54785	0.655
99.107	8980.07	1.647	4.57583	0.657
99.2	9036.65	1.648	4.60466	0.658
99.3	9093.89	1.65	4.63383	0.66
99.4	9149.8	1.652	4.66232	0.662
99.5	9198.76	1.653	4.68727	0.663
99.6	9249.05	1.655	4.71289	0.665
99.7	9301.32	1.657	4.73953	0.667
99.8	9354.59	1.658	4.76667	0.668
99.9	9408.52	1.66	4.79415	0.67
100.005	9460.79	1.662	4.82079	0.672
100.1	9518.36	1.663	4.85012	0.673
100.2	9575.59	1.665	4.87928	0.675
100.3	9633.16	1.667	4.90862	0.677
100.4	9691.06	1.668	4.93812	0.678
100.5	9749.29	1.67	4.96779	0.68
100.6	9806.85	1.672	4.99712	0.682
100.7	9865.08	1.673	5.02679	0.683
100.8	9923.97	1.675	5.0568	0.685
100.9	9982.53	1.677	5.08664	0.687
101	10042.1	1.678	5.11699	0.688
101.1	10101	1.68	5.14699	0.69
101.2	10159.9	1.682	5.177	0.692
101.3	10219.2	1.683	5.20724	0.693
101.4	10277.6	1.685	5.23699	0.695
101.5	10335.7	1.687	5.26658	0.697
101.6	10389.1	1.688	5.2938	0.698
101.7	10440.5	1.69	5.32	0.7
101.8	10499.6	1.692	5.35009	0.702
101.9	10558	1.693	5.37985	0.703
102	10615.7	1.695	5.40927	0.705
102.1	10674.7	1.697	5.43936	0.707
102.2	10735.1	1.698	5.47013	0.708
102.3	10794.8	1.7	5.50056	0.71
102.4	10855.9	1.702	5.53166	0.712
102.5	10918.3	1.703	5.56345	0.713
102.6	10981	1.705	5.5954	0.715
102.7	11043.7	1.707	5.62735	0.717
102.8	11106.4	1.708	5.6593	0.718
102.9	11169.8	1.71	5.69159	0.72
103.003	11230.1	1.712	5.72236	0.722
103.103	11291.2	1.713	5.75347	0.723
103.2	11357.9	1.715	5.78745	0.725
103.3	11419.9	1.717	5.81907	0.727
103.4	11483	1.718	5.85119	0.728
103.5	11546.7	1.72	5.88365	0.73
103.6	11610.4	1.722	5.91611	0.732
103.7	11673.4	1.723	5.94823	0.733
103.8	11737.1	1.725	5.98069	0.735
103.908	11800.1	1.727	6.01281	0.737
104.005	11860.2	1.728	6.04341	0.738
104.102	11920.6	1.73	6.07418	0.74
104.2	11990.6	1.732	6.10985	0.742
104.3	12054.6	1.733	6.14248	0.743
104.4	12118	1.735	6.17477	0.745
104.5	12181	1.737	6.20689	0.747
104.6	12245.7	1.738	6.23986	0.748
104.709	12311.1	1.74	6.27316	0.75
104.803	12377.8	1.742	6.30714	0.752
104.9	12441.1	1.743	6.33943	0.753
105	12505.8	1.745	6.3724	0.755
105.1	12571.2	1.747	6.4057	0.757
105.2	12636.2	1.748	6.43884	0.758
105.309	12700.6	1.75	6.47164	0.76
105.4	12759	1.752	6.50139	0.762
105.5	12814.7	1.753	6.52979	0.763
105.6	12876.4	1.755	6.56124	0.765
105.709	12940.1	1.757	6.5937	0.767
105.808	13001.2	1.758	6.6248	0.768
105.9	13067.2	1.76	6.65845	0.77
106	13132.6	1.762	6.69175	0.772
106.1	13198.3	1.763	6.72523	0.773
106.2	13263.9	1.765	6.7587	0.775
106.3	13329.6	1.767	6.79217	0.777
106.4	13395.7	1.768	6.82582	0.778
106.5	13461.4	1.77	6.85929	0.78
106.6	13526.4	1.772	6.89243	0.782
106.7	13592.1	1.773	6.9259	0.783
106.8	13658.1	1.775	6.95954	0.785
106.9	13724.5	1.777	6.99335	0.787
107	13790.8	1.778	7.02717	0.788
107.1	13856.5	1.78	7.06064	0.79
107.2	13922.5	1.782	7.09428	0.792
107.3	13988.6	1.783	7.12793	0.793
107.403	14050.9	1.785	7.15971	0.795
107.5	14120.9	1.787	7.19538	0.797
107.6	14188	1.788	7.22953	0.798
107.7	14255.3	1.79	7.26385	0.8
107.806	14321	1.792	7.29732	0.802
107.9	14390.3	1.793	7.33266	0.803
108	14458	1.795	7.36715	0.805
108.1	14526	1.797	7.4018	0.807
108.204	14590.4	1.798	7.4346	0.808
108.3	14660.4	1.8	7.47027	0.81
108.4	14729.1	1.802	7.50527	0.812
108.5	14797.4	1.803	7.54009	0.813
108.602	14860.5	1.805	7.57221	0.815
108.7	14933.5	1.807	7.60941	0.817
108.8	15001.5	1.808	7.64407	0.818
108.9	15069.5	1.81	7.67872	0.82
109	15137.8	1.812	7.71355	0.822
109.1	15205.5	1.813	7.74804	0.823
109.2	15272.5	1.815	7.78219	0.825
109.3	15339.6	1.817	7.81634	0.827
109.4	15406.9	1.818	7.85066	0.828
109.5	15473.3	1.82	7.88447	0.83
109.6	15540.3	1.822	7.91862	0.832
109.7	15607	1.823	7.9526	0.833
109.807	15670.7	1.825	7.98506	0.835
109.9	15741.7	1.827	8.02124	0.837
110	15801.1	1.828	8.0515	0.838
110.1	15839.9	1.83	8.07128	0.84
110.2	15893.3	1.832	8.0985	0.842
110.3	15957.3	1.833	8.13113	0.843
110.4	16023.7	1.835	8.16494	0.845
110.5	16089.7	1.837	8.19858	0.847
110.6	16155.7	1.838	8.23222	0.848
110.7	16221.4	1.84	8.2657	0.85
110.8	16286.8	1.842	8.299	0.852
110.9	16352.5	1.843	8.33248	0.853
111	16410.2	1.845	8.36189	0.855
111.1	16402.3	1.847	8.35783	0.857
111.2	16404.6	1.848	8.35902	0.858
111.3	16468.3	1.85	8.39148	0.86
111.4	16536.6	1.852	8.4263	0.862
111.5	16605.6	1.853	8.46147	0.863
111.6	16675.6	1.855	8.49714	0.865
111.7	16745	1.857	8.53247	0.867
111.803	16815	1.858	8.56815	0.868
111.9	16882.3	1.86	8.60246	0.87
112	16951	1.862	8.63746	0.872
112.109	17020	1.863	8.67262	0.873
112.2	17088.4	1.865	8.70745	0.875
112.3	17157	1.867	8.74245	0.877
112.4	17225.1	1.868	8.7771	0.878
112.506	17291.1	1.87	8.81075	0.88
112.6	17360.4	1.872	8.84608	0.882
112.7	17428.1	1.873	8.88057	0.883
112.8	17496.5	1.875	8.91539	0.885
112.904	17561.5	1.877	8.94853	0.887
113	17633.8	1.878	8.98538	0.888
113.1	17701.8	1.88	9.02004	0.89
113.204	17770.8	1.882	9.05521	0.892
113.3	17840.5	1.883	9.09071	0.893
113.4	17909.9	1.885	9.12604	0.895
113.5	17978.5	1.887	9.16104	0.897
113.603	18041.2	1.888	9.19299	0.898
113.7	18114.6	1.89	9.23035	0.9
113.8	18183.2	1.892	9.26535	0.902
113.909	18251.3	1.893	9.3	0.903
114	18320.3	1.895	9.33517	0.905
114.1	18386.6	1.897	9.36898	0.907
114.2	18448.3	1.898	9.40043	0.908
114.3	18499.1	1.9	9.42629	0.91
114.4	18535.6	1.902	9.44489	0.912
114.5	18593.3	1.903	9.47431	0.913
114.6	18660.7	1.905	9.50862	0.915
114.7	18729.7	1.907	9.54379	0.917
114.8	18798	1.908	9.57862	0.918
114.9	18865.4	1.91	9.61293	0.92
115	18930.1	1.912	9.6459	0.922
115.1	18991.1	1.913	9.67701	0.923
115.2	19055.5	1.915	9.70981	0.925
115.305	19126.8	1.917	9.74615	0.927
115.4	19192.2	1.918	9.77946	0.928
115.5	19261.5	1.92	9.81479	0.93
115.6	19331.2	1.922	9.85029	0.932
115.7	19401.2	1.923	9.88597	0.933
115.8	19470.2	1.925	9.92113	0.935
115.9	19538.6	1.927	9.95596	0.937
116	19607.6	1.928	9.99112	0.938
116.1	19675.9	1.93	10.0259	0.94
116.2	19744.3	1.932	10.0608	0.942
116.307	19811	1.933	10.0948	0.943
116.4	19882	1.935	10.1309	0.945
116.5	19950.6	1.937	10.1659	0.947
116.6	20019	1.938	10.2008	0.948
116.7	20087.3	1.94	10.2356	0.95
116.8	20157	1.942	10.2711	0.952
116.9	20226.7	1.943	10.3066	0.953
117.002	20291.7	1.945	10.3397	0.955
117.1	20366.7	1.947	10.3779	0.957
117.2	20435.4	1.948	10.4129	0.958
117.302	20500.1	1.95	10.4459	0.96
117.4	20568.7	1.952	10.4809	0.962
117.5	20637.4	1.953	10.5159	0.963
117.6	20706.4	1.955	10.551	0.965
117.701	20770.1	1.957	10.5835	0.967
117.8	20843.8	1.958	10.621	0.968
117.9	20912.1	1.96	10.6559	0.97
118.009	20981.1	1.962	10.691	0.972
118.1	21050.2	1.963	10.7262	0.973
118.2	21119.2	1.965	10.7614	0.975
118.3	21186.2	1.967	10.7955	0.977
118.404	21250.5	1.968	10.8283	0.978
118.5	21320.9	1.97	10.8641	0.98
118.6	21388.6	1.972	10.8986	0.982
118.7	21457.6	1.973	10.9338	0.983
118.805	21526.9	1.975	10.9691	0.985
118.9	21587.3	1.977	10.9999	0.987
119	21647.4	1.978	11.0305	0.988
119.1	21706.4	1.98	11.0606	0.99
119.202	21761.2	1.982	11.0885	0.992
119.306	21820.9	1.983	11.1189	0.993
119.4	21863	1.985	11.1404	0.995
119.5	21908.8	1.987	11.1637	0.997
119.6	21963.9	1.988	11.1918	0.998
119.7	21956.9	1.99	11.1882	1
119.8	15147.1	1.992	7.71828	1.002
