# Supplementary material for: Macro/Microfracture evolution and instability behaviors of high-temperature granite under water-cooling subjected to Brazilian splitting test using the DIC technique
Source: PLoS One. 2023 Nov 29;18(11):e0294258. doi: 10.1371/journal.pone.0294258 (PMC10686506; doi:10.1371/journal.pone.0294258)
Supplement: S1 Data — (ZIP) [file pone.0294258.s001.zip › ┐╣└¡╟┐╢╚/z300.xlsx]

## Sheet: Sheet1
时间(s)	力(N)	位移(mm)	应力（Mpa)	最大力	15690.9
0	0	0	0
0	0	0	0
34.2	15690.9	0.565267	7.99534
351	349	351	0.177834
0	-0.330976	0.000266667	-0.00016865
0	11	10	0.0056051
0	0	0	0
0	0	0	0
0	0	0	0
0	0	0	0
88.313	-122.055	-1.179	-0.0621936
0.2	-0.331	0.001	-0.000168662
0.3	4.303	0.002	0.00219261
0.4	18.866	0.003	0.00961325
0.501	40.379	0.004	0.0205753
0.604	70.167	0.006	0.0357539
0.7	103.926	0.007	0.0529559
0.8	137.686	0.009	0.0701585
0.9	171.115	0.01	0.0871924
1	203.219	0.012	0.103551
1.1	234.993	0.014	0.119742
1.2	266.436	0.015	0.135764
1.3	297.878	0.017	0.151785
1.4	327.666	0.019	0.166964
1.5	356.13	0.02	0.181468
1.6	384.594	0.022	0.195971
1.7	413.058	0.024	0.210475
1.8	440.198	0.025	0.224305
1.9	467.007	0.027	0.237965
2	493.485	0.029	0.251457
2.108	520.294	0.03	0.265118
2.2	546.441	0.032	0.278441
2.3	572.588	0.034	0.291765
2.4	598.735	0.035	0.305088
2.5	624.221	0.037	0.318074
2.6	650.037	0.039	0.331229
2.7	675.522	0.04	0.344215
2.801	700.345	0.042	0.356864
2.9	727.485	0.044	0.370693
3	752.639	0.045	0.38351
3.1	778.455	0.047	0.396665
3.2	804.933	0.049	0.410157
3.3	831.411	0.05	0.423649
3.4	858.551	0.052	0.437478
3.5	885.36	0.054	0.451139
3.601	910.515	0.055	0.463957
3.7	938.979	0.057	0.478461
3.8	966.45	0.059	0.492459
3.9	993.921	0.06	0.506457
4	1021.39	0.062	0.520455
4.1	1049.53	0.064	0.53479
4.2	1077.99	0.065	0.549293
4.3	1106.45	0.067	0.563797
4.4	1134.25	0.069	0.577964
4.5	1163.05	0.07	0.592636
4.6	1191.84	0.072	0.607309
4.7	1220.64	0.074	0.621982
4.8	1249.43	0.075	0.636654
4.9	1277.9	0.077	0.651158
5	1307.02	0.079	0.665999
5.1	1335.82	0.08	0.680672
5.2	1364.94	0.082	0.695513
5.3	1394.4	0.084	0.710523
5.4	1424.19	0.085	0.725701
5.5	1454.64	0.087	0.741217
5.6	1484.43	0.089	0.756396
5.7	1514.55	0.09	0.771743
5.8	1545.33	0.092	0.787427
5.9	1576.44	0.094	0.803281
6	1607.88	0.095	0.819302
6.1	1639.32	0.097	0.835324
6.2	1671.1	0.099	0.851514
6.3	1702.87	0.1	0.867705
6.4	1735.31	0.102	0.884233
6.5	1768.07	0.104	0.900929
6.6	1800.84	0.105	0.917625
6.7	1833.94	0.107	0.93449
6.8	1867.04	0.109	0.951355
6.907	1903.11	0.11	0.969738
7	1934.22	0.112	0.985591
7.1	1967.98	0.114	1.00279
7.2	2001.41	0.115	1.01983
7.3	2035.5	0.117	1.0372
7.4	2069.26	0.119	1.0544
7.5	2103.02	0.12	1.0716
7.6	2137.44	0.122	1.08914
7.704	2170.54	0.124	1.10601
7.8	2206.28	0.125	1.12422
7.9	2241.04	0.127	1.14193
8	2276.78	0.129	1.16014
8.1	2312.2	0.13	1.17819
8.2	2347.61	0.132	1.19624
8.3	2382.7	0.134	1.21411
8.4	2418.44	0.135	1.23233
8.5	2454.85	0.137	1.25088
8.6	2489.93	0.139	1.26876
8.7	2526.01	0.14	1.28714
8.802	2560.43	0.142	1.30468
8.9	2598.82	0.144	1.32424
9	2635.89	0.145	1.34313
9.1	2672.63	0.147	1.36185
9.207	2712.68	0.149	1.38226
9.3	2747.76	0.15	1.40013
9.4	2785.82	0.152	1.41953
9.5	2823.89	0.154	1.43892
9.601	2860.29	0.155	1.45747
9.7	2901	0.157	1.47822
9.8	2940.39	0.159	1.49829
9.9	2979.45	0.16	1.51819
10	3019.16	0.162	1.53843
10.1	3058.55	0.164	1.5585
10.2	3098.26	0.165	1.57873
10.3	3137.98	0.167	1.59897
10.4	3178.36	0.169	1.61955
10.5	3218.41	0.17	1.63995
10.6	3258.79	0.172	1.66053
10.7	3299.5	0.174	1.68127
10.8	3339.55	0.175	1.70168
10.9	3379.59	0.177	1.72209
11	3420.3	0.179	1.74283
11.107	3460.68	0.18	1.76341
11.2	3502.06	0.182	1.78449
11.3	3544.09	0.184	1.80591
11.4	3586.45	0.185	1.82749
11.5	3627.83	0.187	1.84857
11.6	3669.53	0.189	1.86982
11.7	3710.9	0.19	1.89091
11.8	3752.94	0.192	1.91232
11.9	3795.3	0.194	1.93391
12	3837	0.195	1.95516
12.1	3879.04	0.197	1.97658
12.2	3921.4	0.199	1.99817
12.3	3964.1	0.2	2.01992
12.4	4006.78	0.202	2.04167
12.5	4049.46	0.204	2.06342
12.602	4090.82	0.205	2.08449
12.7	4135.81	0.207	2.10742
12.8	4179.48	0.209	2.12967
12.9	4222.82	0.21	2.15176
13	4266.5	0.212	2.17401
13.1	4311.16	0.214	2.19677
13.2	4355.49	0.215	2.21936
13.3	4399.83	0.217	2.24195
13.4	4444.16	0.219	2.26454
13.5	4488.49	0.22	2.28713
13.6	4533.49	0.222	2.31006
13.7	4578.81	0.224	2.33315
13.8	4623.81	0.225	2.35608
13.9	4669.8	0.227	2.37951
14	4715.45	0.229	2.40278
14.1	4761.77	0.23	2.42638
14.2	4807.76	0.232	2.44981
14.3	4854.08	0.234	2.47341
14.407	4900.73	0.235	2.49718
14.5	4947.04	0.237	2.52079
14.6	4993.69	0.239	2.54456
14.7	5041.33	0.24	2.56883
14.8	5088.64	0.242	2.59294
14.9	5135.95	0.244	2.61705
15	5183.27	0.245	2.64115
15.107	5231.24	0.247	2.6656
15.2	5278.88	0.249	2.68988
15.3	5326.19	0.25	2.71398
15.4	5374.16	0.252	2.73843
15.5	5422.47	0.254	2.76304
15.607	5471.1	0.255	2.78782
15.7	5519.4	0.257	2.81243
15.8	5568.04	0.259	2.83722
15.9	5616.34	0.26	2.86183
16	5665.31	0.262	2.88678
16.1	5714.6	0.264	2.9119
16.2	5763.23	0.265	2.93668
16.3	5811.87	0.267	2.96146
16.407	5860.5	0.269	2.98624
16.5	5908.81	0.27	3.01086
16.6	5958.1	0.272	3.03598
16.7	6008.06	0.274	3.06143
16.8	6058.68	0.275	3.08722
16.9	6109.3	0.277	3.11302
17	6159.26	0.279	3.13847
17.1	6210.21	0.28	3.16444
17.2	6261.16	0.282	3.1904
17.305	6314.42	0.284	3.21754
17.4	6362.73	0.285	3.24215
17.5	6414.01	0.287	3.26828
17.6	6460.99	0.288	3.29222
17.7	6515.57	0.29	3.32004
17.8	6567.19	0.292	3.34634
17.9	6618.8	0.294	3.37264
18.008	6670.41	0.295	3.39894
18.1	6722.35	0.297	3.4254
18.2	6773.97	0.299	3.4517
18.3	6825.91	0.3	3.47817
18.4	6878.18	0.302	3.50481
18.5	6931.12	0.304	3.53178
18.6	6984.05	0.305	3.55875
18.7	7037.65	0.307	3.58606
18.808	7090.58	0.309	3.61304
18.9	7144.51	0.31	3.64051
19	7198.11	0.312	3.66783
19.1	7252.03	0.314	3.6953
19.2	7305.96	0.315	3.72278
19.3	7359.89	0.317	3.75026
19.4	7413.82	0.319	3.77774
19.5	7467.41	0.32	3.80505
19.6	7521.34	0.322	3.83253
19.7	7575.6	0.324	3.86018
19.808	7630.52	0.325	3.88816
19.9	7685.11	0.327	3.91598
20	7739.37	0.329	3.94363
20.1	7793.96	0.33	3.97144
20.2	7848.88	0.332	3.99943
20.303	7901.15	0.333	4.02606
20.4	7959.38	0.335	4.05573
20.5	8015.29	0.337	4.08423
20.6	8071.2	0.339	4.11272
20.7	8126.79	0.34	4.14104
20.8	8182.04	0.342	4.16919
20.9	8238.28	0.344	4.19785
21	8290.22	0.345	4.22432
21.108	8350.77	0.347	4.25517
21.2	8405.69	0.349	4.28315
21.3	8461.93	0.35	4.31181
21.4	8518.84	0.352	4.34081
21.5	8575.41	0.354	4.36964
21.6	8631.32	0.355	4.39813
21.7	8687.57	0.357	4.42679
21.803	8741.5	0.358	4.45426
21.908	8801.05	0.36	4.48461
22	8858.28	0.362	4.51377
22.1	8915.19	0.364	4.54277
22.2	8967.79	0.365	4.56958
22.3	9022.09	0.367	4.59725
22.4	9078.5	0.369	4.62599
22.501	9131.25	0.37	4.65287
22.606	9191.3	0.372	4.68347
22.7	9248.7	0.374	4.71271
22.8	9304.44	0.375	4.74112
22.9	9361.5	0.377	4.77019
23	9418.57	0.379	4.79927
23.1	9476.63	0.38	4.82886
23.2	9534.69	0.382	4.85844
23.3	9594.08	0.384	4.8887
23.4	9653.8	0.385	4.91913
23.5	9712.2	0.387	4.94889
23.6	9770.92	0.389	4.97881
23.7	9830.31	0.39	5.00907
23.8	9890.03	0.392	5.03951
23.9	9949.42	0.394	5.06977
24	10007.8	0.395	5.09952
24.1	10068.5	0.397	5.13046
24.2	10127.3	0.399	5.16038
24.3	10185.6	0.4	5.19014
24.401	10240.1	0.402	5.21786
24.503	10300.8	0.403	5.2488
24.604	10360.5	0.405	5.27923
24.706	10421.5	0.407	5.31034
24.806	10481.3	0.409	5.34077
24.906	10540.6	0.41	5.37103
25.006	10601	0.412	5.4018
25.108	10660.8	0.414	5.43223
25.208	10720.5	0.415	5.46266
25.308	10780.5	0.417	5.49326
25.409	10841.6	0.419	5.52437
25.509	10905.3	0.42	5.55683
25.61	10966.7	0.422	5.5881
25.71	11021.1	0.424	5.61583
25.811	11081.5	0.425	5.6466
25.911	11140.8	0.427	5.67686
26.011	11200.2	0.429	5.70712
26.1	11259.9	0.43	5.73755
26.2	11319.7	0.432	5.76798
26.3	11379.7	0.434	5.79858
26.409	11440.4	0.435	5.82952
26.509	11500.5	0.437	5.86012
26.609	11560.2	0.439	5.89055
26.709	11624.9	0.44	5.92352
26.808	11681	0.442	5.95209
26.906	11740	0.444	5.98218
27.006	11800.1	0.445	6.01278
27.108	11860.1	0.447	6.04338
27.2	11912.2	0.449	6.06992
27.301	11950.4	0.45	6.08937
27.4	11946.1	0.452	6.08717
27.5	11954	0.454	6.09123
27.6	11960.7	0.455	6.09461
27.7	11955	0.457	6.09173
27.8	12005.8	0.459	6.1176
27.9	12061.5	0.46	6.146
28	12119.9	0.462	6.17576
28.1	12180.6	0.464	6.20669
28.2	12242.3	0.465	6.23814
28.3	12304.1	0.467	6.26958
28.4	12366.8	0.469	6.30154
28.5	12429.5	0.47	6.33349
28.607	12490.2	0.472	6.36443
28.704	12550.9	0.473	6.39536
28.803	12611.3	0.475	6.42613
28.9	12678.3	0.477	6.46028
29	12739.7	0.479	6.49156
29.1	12801.4	0.48	6.523
29.2	12863.4	0.482	6.55462
29.3	12924.5	0.483	6.58573
29.4	12988.5	0.485	6.61835
29.5	13050.2	0.487	6.6498
29.6	13108.3	0.488	6.67938
29.7	13170.7	0.49	6.71117
29.8	13232.7	0.492	6.74278
29.9	13295.1	0.494	6.77457
30	13358.1	0.495	6.80669
30.1	13420.8	0.497	6.83864
30.202	13480.5	0.498	6.86907
30.301	13541.6	0.5	6.90018
30.4	13608.3	0.502	6.93416
30.5	13671	0.504	6.96611
30.6	13733	0.505	6.99772
30.7	13795.1	0.507	7.02934
30.8	13856.1	0.509	7.06044
30.9	13917.2	0.51	7.09155
31	13979.2	0.512	7.12317
31.1	14042.6	0.514	7.15546
31.2	14105.6	0.515	7.18758
31.3	14167	0.517	7.21885
31.4	14231	0.519	7.25148
31.507	14291.4	0.52	7.28225
31.602	14350.5	0.522	7.31234
31.704	14411.2	0.523	7.34328
31.8	14466.3	0.525	7.37135
31.9	14522.3	0.527	7.39992
32	14581.1	0.529	7.42984
32.1	14638.8	0.53	7.45926
32.2	14698.8	0.532	7.48986
32.3	14759.6	0.534	7.52079
32.4	14819.9	0.535	7.55156
32.5	14881	0.537	7.58267
32.6	14942.4	0.539	7.61395
32.7	15004.1	0.54	7.64539
32.8	15066.8	0.542	7.67734
32.9	15129.2	0.544	7.70913
33.008	15191.2	0.545	7.74074
33.104	15250.3	0.547	7.77083
33.2	15310.6	0.548	7.8016
33.3	15377.3	0.55	7.83558
33.4	15438	0.552	7.86652
33.5	15496.8	0.554	7.89644
33.602	15555.2	0.555	7.9262
33.7	15608.3	0.557	7.95325
33.8	15652.7	0.559	7.9759
33.9	15684.6	0.56	7.99213
34	15690.9	0.562	7.99534
34.1	15656	0.564	7.97759
34.2	13271.9	0.565	6.76273
