# Supplementary material for: Macro/Microfracture evolution and instability behaviors of high-temperature granite under water-cooling subjected to Brazilian splitting test using the DIC technique
Source: PLoS One. 2023 Nov 29;18(11):e0294258. doi: 10.1371/journal.pone.0294258 (PMC10686506; doi:10.1371/journal.pone.0294258)
Supplement: S1 Data — (ZIP) [file pone.0294258.s001.zip › ┐╣└¡╟┐╢╚/z450.xlsx]

## Sheet: Sheet1
时间(s)	力(N)	位移(mm)	应立（Mpa）	最大力	6532.16
0	0	0	0
0	0	0	0
58.7	6532.16	0.9735	3.32849
596	527	596	0.268535
0	-0.989634	0.000266667	-0.000504272
0	26	10	0.0132484
0	0	0	0
0	0	0	0
0	0	0	0
0	0	0	0
67.923	1545.31	-1.456	0.78742
0.205	-0.33	0.001	-0.000168153
0.3	0	0.002	0
0.4	0	0.003	0
0.5	0	0.004	0
0.6	0.33	0.006	0.000168153
0.7	0.33	0.007	0.000168153
0.8	0	0.009	0
0.9	0	0.01	0
1	0	0.012	0
1.1	0.33	0.014	0.000168153
1.2	0.33	0.015	0.000168153
1.3	0	0.017	0
1.4	-0.33	0.019	-0.000168153
1.5	0	0.02	0
1.6	0	0.022	0
1.7	-0.99	0.024	-0.000504459
1.8	-0.66	0.025	-0.000336306
1.9	-0.33	0.027	-0.000168153
2	-0.33	0.029	-0.000168153
2.1	-0.33	0.03	-0.000168153
2.2	0	0.032	0
2.3	-0.33	0.034	-0.000168153
2.4	0	0.035	0
2.5	0	0.037	0
2.6	0	0.039	0
2.7	0	0.04	0
2.8	0	0.042	0
2.9	0	0.044	0
3	0	0.045	0
3.1	0	0.047	0
3.2	-0.33	0.049	-0.000168153
3.3	0	0.05	0
3.4	0	0.052	0
3.5	0.33	0.054	0.000168153
3.6	0.33	0.055	0.000168153
3.7	0.33	0.057	0.000168153
3.8	-0.33	0.059	-0.000168153
3.9	-0.33	0.06	-0.000168153
4	-0.33	0.062	-0.000168153
4.1	0	0.064	0
4.2	0.33	0.065	0.000168153
4.3	0.33	0.067	0.000168153
4.4	0	0.069	0
4.5	0	0.07	0
4.6	0.33	0.072	0.000168153
4.7	0.33	0.074	0.000168153
4.8	0.33	0.075	0.000168153
4.9	0.33	0.077	0.000168153
5	0	0.079	0
5.1	0.66	0.08	0.000336306
5.2	0.33	0.082	0.000168153
5.3	0	0.084	0
5.4	0	0.085	0
5.5	0.33	0.087	0.000168153
5.6	0.33	0.089	0.000168153
5.7	0	0.09	0
5.8	-0.33	0.092	-0.000168153
5.9	0	0.094	0
6	0	0.095	0
6.1	0	0.097	0
6.2	0	0.099	0
6.3	0	0.1	0
6.4	0.33	0.102	0.000168153
6.5	0.66	0.104	0.000336306
6.6	0.33	0.105	0.000168153
6.7	0.33	0.107	0.000168153
6.8	0.66	0.109	0.000336306
6.9	0.66	0.11	0.000336306
7	0.66	0.112	0.000336306
7.1	0.33	0.114	0.000168153
7.2	0.33	0.115	0.000168153
7.3	0.66	0.117	0.000336306
7.4	0.33	0.119	0.000168153
7.5	0.33	0.12	0.000168153
7.6	0	0.122	0
7.7	0	0.124	0
7.8	0	0.125	0
7.9	-0.33	0.127	-0.000168153
8	0	0.129	0
8.1	0.33	0.13	0.000168153
8.2	0.33	0.132	0.000168153
8.3	0	0.134	0
8.4	0	0.135	0
8.5	0	0.137	0
8.6	0	0.139	0
8.7	0	0.14	0
8.8	-0.33	0.142	-0.000168153
8.9	-0.33	0.144	-0.000168153
9	0	0.145	0	0
9.1	0.33	0.147	0.000168153	0.002
9.2	0.99	0.149	0.000504459	0.004
9.3	1.32	0.15	0.000672611	0.005
9.4	1.32	0.152	0.000672611	0.007
9.5	1.649	0.154	0.000840255	0.009
9.6	1.979	0.155	0.00100841	0.01
9.7	1.979	0.157	0.00100841	0.012
9.8	2.639	0.159	0.00134471	0.014
9.9	2.969	0.16	0.00151287	0.015
10	2.969	0.162	0.00151287	0.017
10.1	3.299	0.164	0.00168102	0.019
10.2	3.629	0.165	0.00184917	0.02
10.3	3.959	0.167	0.00201732	0.022
10.4	4.288	0.169	0.00218497	0.024
10.5	4.288	0.17	0.00218497	0.025
10.6	4.288	0.172	0.00218497	0.027
10.7	4.288	0.174	0.00218497	0.029
10.8	4.618	0.175	0.00235312	0.03
10.9	4.618	0.177	0.00235312	0.032
11	4.618	0.179	0.00235312	0.034
11.1	5.278	0.18	0.00268943	0.035
11.2	4.948	0.182	0.00252127	0.037
11.3	4.948	0.184	0.00252127	0.039
11.4	5.278	0.185	0.00268943	0.04
11.5	4.948	0.187	0.00252127	0.042
11.6	5.278	0.189	0.00268943	0.044
11.7	5.278	0.19	0.00268943	0.045
11.8	5.938	0.192	0.00302573	0.047
11.9	5.608	0.194	0.00285758	0.049
12	5.938	0.195	0.00302573	0.05
12.1	5.938	0.197	0.00302573	0.052
12.2	5.938	0.199	0.00302573	0.054
12.3	5.938	0.2	0.00302573	0.055
12.4	5.938	0.202	0.00302573	0.057
12.5	6.598	0.204	0.00336204	0.059
12.6	6.268	0.205	0.00319389	0.06
12.7	6.268	0.207	0.00319389	0.062
12.8	6.268	0.209	0.00319389	0.064
12.9	6.268	0.21	0.00319389	0.065
13	6.268	0.212	0.00319389	0.067
13.1	6.927	0.214	0.00352968	0.069
13.2	6.927	0.215	0.00352968	0.07
13.3	6.598	0.217	0.00336204	0.072
13.4	7.257	0.219	0.00369783	0.074
13.5	7.587	0.22	0.00386599	0.075
13.6	7.257	0.222	0.00369783	0.077
13.7	7.587	0.224	0.00386599	0.079
13.8	7.917	0.225	0.00403414	0.08
13.9	8.247	0.227	0.00420229	0.082
14	8.577	0.229	0.00437045	0.084
14.1	9.237	0.23	0.00470675	0.085
14.2	9.566	0.232	0.00487439	0.087
14.3	9.566	0.234	0.00487439	0.089
14.405	10.226	0.235	0.0052107	0.09
14.5	10.226	0.237	0.0052107	0.092
14.6	10.556	0.239	0.00537885	0.094
14.7	10.886	0.24	0.00554701	0.095
14.8	11.546	0.242	0.00588331	0.097
14.9	11.876	0.244	0.00605146	0.099
15	12.535	0.245	0.00638726	0.1
15.1	13.195	0.247	0.00672357	0.102
15.2	13.855	0.249	0.00705987	0.104
15.3	14.185	0.25	0.00722803	0.105
15.4	15.504	0.252	0.00790013	0.107
15.5	15.834	0.254	0.00806828	0.109
15.6	16.164	0.255	0.00823643	0.11
15.7	17.154	0.257	0.00874089	0.112
15.8	18.143	0.259	0.00924484	0.114
15.9	19.463	0.26	0.00991745	0.115
16	20.452	0.262	0.0104214	0.117
16.1	21.112	0.264	0.0107577	0.119
16.2	22.762	0.265	0.0115985	0.12
16.3	23.751	0.267	0.0121024	0.122
16.4	24.741	0.269	0.0126069	0.124
16.5	26.06	0.27	0.013279	0.125
16.6	27.05	0.272	0.0137834	0.127
16.7	28.04	0.274	0.0142879	0.129
16.8	29.029	0.275	0.0147918	0.13
16.9	30.349	0.277	0.0154645	0.132
17	31.668	0.279	0.0161366	0.134
17.1	33.318	0.28	0.0169773	0.135
17.2	34.967	0.282	0.0178176	0.137
17.3	36.287	0.284	0.0184902	0.139
17.4	37.606	0.285	0.0191623	0.14
17.5	38.926	0.287	0.0198349	0.142
17.6	40.575	0.289	0.0206752	0.144
17.7	42.884	0.29	0.0218517	0.145
17.8	44.863	0.292	0.0228601	0.147
17.9	46.183	0.294	0.0235327	0.149
18	47.502	0.295	0.0242048	0.15
18.1	49.152	0.297	0.0250456	0.152
18.2	51.461	0.299	0.0262222	0.154
18.3	53.44	0.3	0.0272306	0.155
18.4	55.42	0.302	0.0282395	0.157
18.5	57.399	0.304	0.0292479	0.159
18.6	59.378	0.305	0.0302563	0.16
18.7	61.687	0.307	0.0314329	0.162
18.8	63.666	0.309	0.0324413	0.164
18.9	65.646	0.31	0.0334502	0.165
19	67.295	0.312	0.0342904	0.167
19.1	69.604	0.314	0.035467	0.169
19.2	71.584	0.315	0.0364759	0.17
19.3	73.233	0.317	0.0373162	0.172
19.4	75.212	0.319	0.0383246	0.174
19.5	77.521	0.32	0.0395011	0.175
19.6	79.501	0.322	0.0405101	0.177
19.7	81.15	0.324	0.0413503	0.179
19.8	82.799	0.325	0.0421906	0.18
19.9	84.779	0.327	0.0431995	0.182
20	86.758	0.329	0.0442079	0.184
20.1	89.067	0.33	0.0453845	0.185
20.2	91.046	0.332	0.0463929	0.187
20.3	93.685	0.334	0.0477376	0.189
20.4	95.665	0.335	0.0487465	0.19
20.5	97.644	0.337	0.0497549	0.192
20.605	100.283	0.339	0.0510996	0.194
20.7	102.922	0.34	0.0524443	0.195
20.8	105.231	0.342	0.0536209	0.197
20.9	107.54	0.344	0.0547975	0.199
21	109.19	0.345	0.0556382	0.2
21.1	112.159	0.347	0.0571511	0.202
21.2	114.798	0.349	0.0584958	0.204
21.3	117.766	0.35	0.0600082	0.205
21.4	120.735	0.352	0.061521	0.207
21.5	123.045	0.354	0.0626981	0.209
21.6	125.684	0.355	0.0640428	0.21
21.7	128.982	0.357	0.0657233	0.212
21.8	131.621	0.359	0.067068	0.214
21.9	134.59	0.36	0.0685809	0.215
22	138.219	0.362	0.0704301	0.217
22.1	140.858	0.364	0.0717748	0.219
22.2	144.487	0.365	0.0736239	0.22
22.3	147.785	0.367	0.0753045	0.222
22.4	151.744	0.369	0.0773218	0.224
22.5	155.373	0.37	0.079171	0.225
22.6	159.331	0.372	0.0811878	0.227
22.7	163.29	0.374	0.0832051	0.229
22.8	167.908	0.375	0.0855582	0.23
22.9	172.856	0.377	0.0880795	0.232
23	178.134	0.379	0.0907689	0.234
23.1	183.412	0.38	0.0934583	0.235
23.2	189.35	0.382	0.0964841	0.237
23.3	195.288	0.384	0.0995098	0.239
23.4	201.555	0.385	0.102703	0.24
23.5	207.493	0.387	0.105729	0.242
23.6	213.761	0.389	0.108923	0.244
23.7	219.369	0.39	0.11178	0.245
23.8	225.637	0.392	0.114974	0.247
23.9	232.234	0.394	0.118336	0.249
24	238.502	0.395	0.12153	0.25
24.1	244.769	0.397	0.124723	0.252
24.2	252.027	0.399	0.128421	0.254
24.3	258.954	0.4	0.131951	0.255
24.4	266.212	0.402	0.135649	0.257
24.5	273.139	0.404	0.139179	0.259
24.6	280.066	0.405	0.142709	0.26
24.7	287.654	0.407	0.146575	0.262
24.8	295.241	0.409	0.150441	0.264
24.9	303.158	0.41	0.154475	0.265
25.005	310.085	0.412	0.158005	0.267
25.1	317.673	0.414	0.161872	0.269
25.2	325.919	0.415	0.166073	0.27
25.3	333.837	0.417	0.170108	0.272
25.4	341.094	0.419	0.173806	0.274
25.5	349.341	0.42	0.178008	0.275
25.6	357.588	0.422	0.18221	0.277
25.7	365.175	0.424	0.186076	0.279
25.8	373.752	0.425	0.190447	0.28
25.9	382.659	0.427	0.194985	0.282
26	391.235	0.429	0.199355	0.284
26.1	399.812	0.43	0.203726	0.285
26.2	408.719	0.432	0.208264	0.287
26.3	417.955	0.434	0.212971	0.289
26.4	426.532	0.435	0.217341	0.29
26.5	435.439	0.437	0.22188	0.292
26.6	444.346	0.439	0.226418	0.294
26.7	453.582	0.44	0.231125	0.295
26.8	462.819	0.442	0.235831	0.297
26.9	471.396	0.444	0.240202	0.299
27	480.632	0.445	0.244908	0.3
27.102	490.199	0.447	0.249783	0.302
27.2	500.425	0.449	0.254994	0.304
27.3	509.991	0.45	0.259868	0.305
27.4	517.908	0.452	0.263902	0.307
27.5	519.228	0.454	0.264575	0.309
27.6	522.197	0.455	0.266088	0.31
27.7	531.122	0.457	0.270635	0.312
27.8	541.052	0.459	0.275695	0.314
27.9	550.319	0.46	0.280417	0.315
28	560.91	0.462	0.285814	0.317
28.1	570.508	0.464	0.290705	0.319
28.205	580.107	0.465	0.295596	0.32
28.3	590.036	0.467	0.300655	0.322
28.4	599.965	0.469	0.305715	0.324
28.505	610.226	0.47	0.310943	0.325
28.6	621.81	0.472	0.316846	0.327
28.7	632.732	0.474	0.322411	0.329
28.8	642.661	0.475	0.327471	0.33
28.9	653.252	0.477	0.332867	0.332
29	664.175	0.479	0.338433	0.334
29.1	674.766	0.48	0.34383	0.335
29.2	685.357	0.482	0.349226	0.337
29.3	696.279	0.484	0.354792	0.339
29.4	707.201	0.485	0.360357	0.34
29.5	718.124	0.487	0.365923	0.342
29.6	729.377	0.489	0.371657	0.344
29.7	740.63	0.49	0.377391	0.345
29.8	751.883	0.492	0.383125	0.347
29.9	762.143	0.494	0.388353	0.349
30	774.059	0.495	0.394425	0.35
30.1	785.312	0.497	0.400159	0.352
30.2	796.896	0.499	0.406062	0.354
30.3	808.149	0.5	0.411796	0.355
30.4	819.733	0.502	0.417698	0.357
30.5	830.986	0.504	0.423432	0.359
30.6	841.909	0.505	0.428998	0.36
30.7	852.169	0.507	0.434226	0.362
30.8	862.76	0.509	0.439623	0.364
30.9	874.013	0.51	0.445357	0.365
31	886.259	0.512	0.451597	0.367
31.1	898.506	0.514	0.457837	0.369
31.2	911.745	0.515	0.464583	0.37
31.3	924.653	0.517	0.471161	0.372
31.4	938.223	0.519	0.478075	0.374
31.5	951.462	0.52	0.484821	0.375
31.6	965.694	0.522	0.492073	0.377
31.7	979.595	0.524	0.499157	0.379
31.8	993.827	0.525	0.506409	0.38
31.9	1007.73	0.527	0.513492	0.382
32	1022.29	0.529	0.520912	0.384
32.1	1036.85	0.53	0.528333	0.385
32.2	1052.08	0.532	0.536091	0.387
32.3	1067.3	0.534	0.543849	0.389
32.4	1083.52	0.535	0.552113	0.39
32.5	1097.75	0.537	0.559365	0.392
32.6	1112.98	0.539	0.567123	0.394
32.7	1128.2	0.54	0.574881	0.395
32.8	1143.76	0.542	0.582807	0.397
32.9	1159.98	0.544	0.591071	0.399
33	1175.86	0.545	0.599166	0.4
33.1	1192.08	0.547	0.60743	0.402
33.2	1207.64	0.549	0.615356	0.404
33.3	1223.86	0.55	0.62362	0.405
33.406	1240.4	0.552	0.632053	0.407
33.5	1257.61	0.554	0.640822	0.409
33.6	1274.49	0.555	0.649424	0.41
33.7	1291.7	0.557	0.658194	0.412
33.8	1308.92	0.559	0.666964	0.414
33.9	1326.46	0.56	0.675902	0.415
34	1344	0.562	0.68484	0.417
34.101	1360.22	0.563	0.693104	0.418
34.2	1379.74	0.565	0.703054	0.42
34.3	1398.61	0.567	0.712668	0.422
34.4	1417.81	0.569	0.722449	0.424
34.5	1437	0.57	0.732231	0.425
34.6	1457.19	0.572	0.742519	0.427
34.7	1477.38	0.574	0.752806	0.429
34.8	1497.24	0.575	0.762925	0.43
34.9	1517.1	0.577	0.773044	0.432
35	1538.28	0.579	0.783838	0.434
35.1	1559.13	0.58	0.794463	0.435
35.2	1580.32	0.582	0.805257	0.437
35.304	1600.51	0.583	0.815544	0.438
35.4	1622.68	0.585	0.826844	0.44
35.5	1644.19	0.587	0.837806	0.442
35.6	1665.38	0.589	0.8486	0.444
35.7	1687.55	0.59	0.859899	0.445
35.8	1710.06	0.592	0.871367	0.447
35.9	1733.23	0.594	0.883173	0.449
36	1756.06	0.595	0.89481	0.45
36.1	1779.56	0.597	0.906784	0.452
36.2	1802.07	0.599	0.918252	0.454
36.3	1825.57	0.6	0.930226	0.455
36.4	1849.4	0.602	0.942369	0.457
36.5	1873.23	0.604	0.954512	0.459
36.6	1896.07	0.605	0.966149	0.46
36.7	1919.9	0.607	0.978291	0.462
36.8	1944.06	0.609	0.990603	0.464
36.9	1968.22	0.61	1.00291	0.465
37	1992.38	0.612	1.01523	0.467
37.1	2010.25	0.614	1.02433	0.469
37.2	2008.6	0.615	1.02349	0.47
37.3	2018.53	0.617	1.02855	0.472
37.4	2042.03	0.619	1.04052	0.474
37.5	2068.17	0.62	1.05385	0.475
37.6	2094.65	0.622	1.06734	0.477
37.7	2122.12	0.624	1.08134	0.479
37.8	2149.93	0.625	1.0955	0.48
37.9	2177.73	0.627	1.10967	0.482
38	2205.53	0.629	1.12384	0.484
38.1	2233.33	0.63	1.138	0.485
38.204	2260.14	0.632	1.15166	0.487
38.3	2289.27	0.634	1.1665	0.489
38.4	2317.73	0.635	1.18101	0.49
38.5	2346.86	0.637	1.19585	0.492
38.6	2376.64	0.639	1.21103	0.494
38.7	2405.77	0.64	1.22587	0.495
38.8	2435.56	0.642	1.24105	0.497
38.9	2466.34	0.644	1.25673	0.499
39	2497.12	0.645	1.27242	0.5
39.1	2528.23	0.647	1.28827	0.502
39.2	2559.67	0.648	1.30429	0.503
39.304	2590.12	0.65	1.31981	0.505
39.402	2620.24	0.652	1.33516	0.507
39.5	2653.34	0.654	1.35202	0.509
39.6	2685.11	0.655	1.36821	0.51
39.7	2717.22	0.657	1.38457	0.512
39.8	2749.99	0.659	1.40127	0.514
39.9	2782.42	0.66	1.41779	0.515
40	2815.19	0.662	1.43449	0.517
40.1	2848.61	0.664	1.45152	0.519
40.2	2882.04	0.665	1.46856	0.52
40.3	2915.47	0.667	1.48559	0.522
40.4	2949.23	0.669	1.50279	0.524
40.5	2982.66	0.67	1.51983	0.525
40.6	3016.09	0.672	1.53686	0.527
40.7	3049.85	0.674	1.55406	0.529
40.8	3082.61	0.675	1.57076	0.53
40.9	3115.05	0.677	1.58729	0.532
41	3146.16	0.679	1.60314	0.534
41.1	3177.27	0.68	1.61899	0.535
41.2	3207.72	0.682	1.63451	0.537
41.3	3238.17	0.684	1.65002	0.539
41.4	3268.95	0.685	1.66571	0.54
41.5	3297.42	0.687	1.68021	0.542
41.6	3312.64	0.689	1.68797	0.544
41.7	3329.19	0.69	1.6964	0.545
41.8	3356.66	0.692	1.7104	0.547
41.9	3387.11	0.694	1.72592	0.549
42	3419.88	0.695	1.74261	0.55
42.1	3452.32	0.697	1.75914	0.552
42.2	3484.42	0.699	1.7755	0.554
42.3	3517.19	0.7	1.7922	0.555
42.407	3550.28	0.702	1.80906	0.557
42.5	3583.38	0.703	1.82593	0.558
42.6	3616.48	0.705	1.84279	0.56
42.7	3648.91	0.707	1.85932	0.562
42.8	3681.68	0.708	1.87602	0.563
42.9	3714.45	0.71	1.89271	0.565
43	3747.55	0.712	1.90958	0.567
43.1	3780.97	0.714	1.92661	0.569
43.2	3814.73	0.715	1.94381	0.57
43.3	3849.16	0.717	1.96135	0.572
43.4	3882.91	0.719	1.97856	0.574
43.5	3915.68	0.72	1.99525	0.575
43.6	3946.13	0.722	2.01077	0.577
43.7	3977.24	0.724	2.02662	0.579
43.8	4009.02	0.725	2.04281	0.58
43.9	4040.79	0.727	2.059	0.582
44	4073.89	0.729	2.07587	0.584
44.1	4107.98	0.73	2.09324	0.585
44.2	4143.06	0.732	2.11111	0.587
44.3	4178.48	0.734	2.12916	0.589
44.4	4213.56	0.735	2.14704	0.59
44.5	4246.66	0.737	2.1639	0.592
44.6	4279.42	0.739	2.1806	0.594
44.7	4313.18	0.74	2.1978	0.595
44.8	4347.6	0.742	2.21534	0.597
44.9	4381.36	0.744	2.23254	0.599
45	4415.12	0.745	2.24974	0.6
45.1	4448.55	0.747	2.26678	0.602
45.202	4480.66	0.749	2.28314	0.604
45.3	4516.73	0.75	2.30152	0.605
45.4	4551.15	0.752	2.31906	0.607
45.5	4586.24	0.754	2.33694	0.609
45.6	4621.65	0.755	2.35498	0.61
45.7	4655.74	0.757	2.37235	0.612
45.8	4689.17	0.759	2.38939	0.614
45.9	4718.96	0.76	2.40457	0.615
46	4733.85	0.762	2.41215	0.617
46.1	4748.09	0.764	2.41941	0.619
46.2	4775.23	0.765	2.43324	0.62
46.3	4806.67	0.767	2.44926	0.622
46.407	4840.43	0.769	2.46646	0.624
46.5	4875.18	0.77	2.48417	0.625
46.6	4907.95	0.772	2.50086	0.627
46.7	4940.71	0.774	2.51756	0.629
46.8	4975.14	0.775	2.5351	0.63
46.9	5009.56	0.777	2.55264	0.632
47	5043.98	0.778	2.57018	0.633
47.1	5078.07	0.78	2.58755	0.635
47.202	5110.51	0.782	2.60408	0.637
47.3	5147.24	0.784	2.6228	0.639
47.4	5182.64	0.785	2.64084	0.64
47.5	5218.38	0.787	2.65904	0.642
47.6	5254.77	0.789	2.67759	0.644
47.707	5293.15	0.79	2.69714	0.645
47.8	5326.56	0.792	2.71417	0.647
47.9	5362.95	0.794	2.73272	0.649
48	5399.68	0.795	2.75143	0.65
48.1	5436.4	0.797	2.77014	0.652
48.202	5470.81	0.798	2.78767	0.653
48.3	5508.53	0.8	2.80689	0.655
48.4	5544.92	0.802	2.82544	0.657
48.5	5580.32	0.804	2.84347	0.659
48.6	5615.06	0.805	2.86118	0.66
48.708	5650.46	0.807	2.87921	0.662
48.8	5686.19	0.809	2.89742	0.664
48.9	5720.27	0.81	2.91479	0.665
49	5754.01	0.812	2.93198	0.667
49.1	5788.75	0.814	2.94968	0.669
49.2	5823.49	0.815	2.96738	0.67
49.3	5857.57	0.817	2.98475	0.672
49.407	5890.32	0.819	3.00144	0.674
49.502	5920.43	0.82	3.01678	0.675
49.6	5950.53	0.822	3.03212	0.677
49.7	5984.94	0.824	3.04965	0.679
49.8	6018.69	0.825	3.06685	0.68
49.9	6052.1	0.827	3.08387	0.682
50	6085.19	0.829	3.10073	0.684
50.1	6116.29	0.83	3.11658	0.685
50.2	6145.07	0.832	3.13125	0.687
50.3	6158.97	0.834	3.13833	0.689
50.4	6170.88	0.835	3.1444	0.69
50.5	6198.01	0.837	3.15822	0.692
50.6	6229.77	0.839	3.1744	0.694
50.7	6262.19	0.84	3.19092	0.695
50.8	6295.6	0.842	3.20795	0.697
50.9	6328.36	0.843	3.22464	0.698
51	6360.12	0.845	3.24082	0.7
51.1	6390.56	0.847	3.25633	0.702
51.2	6420	0.849	3.27134	0.704
51.3	6448.12	0.85	3.28567	0.705
51.4	6474.59	0.852	3.29915	0.707
51.5	6498.41	0.854	3.31129	0.709
51.6	6517.93	0.855	3.32124	0.71
51.7	6531.16	0.857	3.32798	0.712
51.8	6532.16	0.859	3.32849	0.714
51.9	6522.89	0.86	3.32377	0.715
52	6510.32	0.862	3.31736	0.717
52.1	6500.73	0.864	3.31247	0.719
52.2	6491.8	0.865	3.30792	0.72
52.3	6471.61	0.867	3.29764	0.722
52.4	6429.6	0.869	3.27623	0.724
52.5	6369.71	0.87	3.24571	0.725
52.6	6297.92	0.872	3.20913	0.727
52.7	6140.77	0.874	3.12905	0.729
52.8	5381.48	0.875	2.74216	0.73
52.9	3639.32	0.877	1.85443	0.732
53	2922.09	0.879	1.48896	0.734
53.1	2788.05	0.88	1.42066	0.735
53.2	2730.13	0.882	1.39115	0.737
53.3	2690.41	0.884	1.37091	0.739
53.4	2646.72	0.885	1.34865	0.74
53.5	2579.86	0.887	1.31458	0.742
53.6	2509.7	0.889	1.27883	0.744
53.7	2448.14	0.89	1.24746	0.745
53.8	2389.22	0.892	1.21744	0.747
53.9	2347.19	0.894	1.19602	0.749
54	2314.75	0.895	1.17949	0.75
54.1	2280.33	0.897	1.16195	0.752
54.2	2242.6	0.899	1.14273	0.754
54.3	2218.77	0.9	1.13058	0.755
54.4	2203.21	0.902	1.12266	0.757
54.5	2188.98	0.904	1.1154	0.759
54.6	2180.38	0.905	1.11102	0.76
54.7	2177.07	0.907	1.10933	0.762
54.8	2175.41	0.908	1.10849	0.763
54.9	2173.43	0.91	1.10748	0.765
55	2172.76	0.912	1.10714	0.767
55.1	2172.43	0.914	1.10697	0.769
55.2	2172.43	0.915	1.10697	0.77
55.3	2169.12	0.917	1.10529	0.772
55.4	2154.56	0.919	1.09786	0.774
55.595	2117.82	0.922	1.07914	0.777
55.6	2116.83	0.922	1.07864	0.777
55.7	2094.65	0.924	1.06734	0.779
55.8	2079.43	0.925	1.05958	0.78
55.9	2069.83	0.927	1.05469	0.782
56	2065.53	0.929	1.0525	0.784
56.1	2062.88	0.93	1.05115	0.785
56.2	2060.56	0.932	1.04997	0.787
56.3	2056.26	0.934	1.04778	0.789
56.4	2047.32	0.935	1.04322	0.79
56.5	2041.03	0.937	1.04002	0.792
56.6	2032.76	0.939	1.0358	0.794
56.7	2012.9	0.94	1.02568	0.795
56.8	1996.35	0.942	1.01725	0.797
56.9	1991.72	0.944	1.01489	0.799
57	1988.74	0.945	1.01337	0.8
57.1	1983.78	0.947	1.01084	0.802
57.2	1977.82	0.949	1.00781	0.804
57.3	1972.52	0.95	1.00511	0.805
57.4	1969.87	0.952	1.00376	0.807
57.5	1967.23	0.954	1.00241	0.809
57.6	1963.92	0.955	1.00072	0.81
57.7	1957.96	0.957	0.997686	0.812
57.8	1948.69	0.959	0.992964	0.814
57.9	1941.08	0.96	0.989085	0.815
58	1936.78	0.962	0.986893	0.817
58.1	1932.14	0.964	0.984531	0.819
58.2	1925.86	0.965	0.981327	0.82
58.3	1918.9	0.967	0.977785	0.822
58.4	1910.63	0.969	0.973569	0.824
58.5	1903.02	0.97	0.96969	0.825
58.6	1894.41	0.972	0.965305	0.827
58.7	1882.17	0.974	0.959065	0.829
