# Supplementary material for: Macro/Microfracture evolution and instability behaviors of high-temperature granite under water-cooling subjected to Brazilian splitting test using the DIC technique
Source: PLoS One. 2023 Nov 29;18(11):e0294258. doi: 10.1371/journal.pone.0294258 (PMC10686506; doi:10.1371/journal.pone.0294258)
Supplement: S1 Data — (ZIP) [file pone.0294258.s001.zip › ┐╣└¡╟┐╢╚/z600.xlsx]

## Sheet: Sheet1
时间(s)	力(N)	位移(mm)	应力（Mpa）	最大力	5557.16
0	0	0	0
0	0	0	0
76.0001	5557.16	1.26173	2.83167
769	542	769	0.276178
0	-0.329878	0.0002	-0.000168091
0	16	10	0.00815287
0	0	0	0
0	0	0	0
0	0	0	0
0	0	0	0
99.704	374.412	-1.28	0.190783
0.2	0	0.001	0
0.3	0	0.002	0
0.4	0	0.003	0
0.5	0.66	0.004	0.000336306
0.6	0	0.006	0
0.7	-0.33	0.007	-0.000168153
0.8	-0.33	0.009	-0.000168153
0.9	0	0.01	0
1	-0.33	0.012	-0.000168153
1.1	0	0.014	0
1.2	0	0.015	0
1.3	0	0.017	0
1.4	0	0.019	0
1.5	0	0.02	0
1.6	0.33	0.022	0.000168153
1.7	0.33	0.024	0.000168153
1.8	0.33	0.025	0.000168153
1.9	0.33	0.027	0.000168153
2	0.33	0.029	0.000168153
2.1	0.33	0.03	0.000168153
2.2	0.33	0.032	0.000168153
2.3	0.66	0.034	0.000336306
2.4	0.33	0.035	0.000168153
2.5	0.66	0.037	0.000336306
2.6	0.33	0.039	0.000168153
2.7	0.33	0.04	0.000168153
2.8	0	0.042	0
2.9	0	0.044	0
3	0.66	0.045	0.000336306
3.1	0.66	0.047	0.000336306
3.2	0.33	0.049	0.000168153
3.3	0	0.05	0
3.4	0.66	0.052	0.000336306
3.5	0.66	0.054	0.000336306
3.6	0	0.055	0
3.7	0.33	0.057	0.000168153
3.8	0.33	0.059	0.000168153
3.9	0	0.06	0
4	0	0.062	0
4.1	0	0.064	0
4.2	0.66	0.065	0.000336306
4.3	0.66	0.067	0.000336306
4.4	0.33	0.069	0.000168153
4.5	0	0.07	0
4.6	0.33	0.072	0.000168153
4.7	0.66	0.074	0.000336306
4.8	0.66	0.075	0.000336306
4.9	0	0.077	0	0
5	0.33	0.079	0.000168153	0.002
5.1	0.33	0.08	0.000168153	0.003
5.2	0.33	0.082	0.000168153	0.005
5.3	0.33	0.083	0.000168153	0.006
5.4	0.33	0.085	0.000168153	0.008
5.5	0.33	0.087	0.000168153	0.01
5.6	0.66	0.089	0.000336306	0.012
5.7	0.33	0.09	0.000168153	0.013
5.8	0	0.092	0	0.015
5.9	-0.33	0.094	-0.000168153	0.017
6	0.33	0.095	0.000168153	0.018
6.1	0.66	0.097	0.000336306	0.02
6.2	0.99	0.099	0.000504459	0.022
6.3	1.979	0.1	0.00100841	0.023
6.4	3.299	0.102	0.00168102	0.025
6.5	4.948	0.104	0.00252127	0.027
6.6	7.257	0.105	0.00369783	0.028
6.7	9.237	0.107	0.00470675	0.03
6.8	10.886	0.109	0.00554701	0.032
6.9	12.205	0.11	0.00621911	0.033
7	14.185	0.112	0.00722803	0.035
7.1	15.834	0.114	0.00806828	0.037
7.2	17.484	0.115	0.00890904	0.038
7.3	19.133	0.117	0.0097493	0.04
7.4	21.112	0.119	0.0107577	0.042
7.5	23.091	0.12	0.0117661	0.043
7.6	25.071	0.122	0.012775	0.045
7.7	26.72	0.124	0.0136153	0.047
7.8	28.37	0.125	0.0144561	0.048
7.9	29.689	0.127	0.0151282	0.05
8	31.338	0.129	0.0159684	0.052
8.1	33.318	0.13	0.0169773	0.053
8.2	34.637	0.132	0.0176494	0.055
8.3	36.287	0.134	0.0184902	0.057
8.4	37.936	0.135	0.0193304	0.058
8.5	39.585	0.137	0.0201707	0.06
8.6	40.905	0.139	0.0208433	0.062
8.7	42.554	0.14	0.0216836	0.063
8.8	44.204	0.142	0.0225243	0.065
8.9	45.523	0.144	0.0231964	0.067
9	46.843	0.145	0.023869	0.068
9.1	48.492	0.147	0.0247093	0.07
9.2	49.482	0.149	0.0252138	0.072
9.3	50.801	0.15	0.0258859	0.073
9.4	52.121	0.152	0.0265585	0.075
9.5	53.77	0.154	0.0273987	0.077
9.6	54.76	0.155	0.0279032	0.078
9.7	55.749	0.157	0.0284071	0.08
9.8	57.069	0.159	0.0290797	0.082
9.9	58.388	0.16	0.0297518	0.083
10	59.708	0.162	0.0304245	0.085
10.1	61.357	0.164	0.0312647	0.087
10.2	62.677	0.165	0.0319373	0.088
10.3	63.996	0.167	0.0326094	0.09
10.4	65.316	0.169	0.033282	0.092
10.5	66.305	0.17	0.033786	0.093
10.6	67.625	0.172	0.0344586	0.095
10.7	68.945	0.174	0.0351312	0.097
10.8	69.934	0.175	0.0356352	0.098
10.9	71.584	0.177	0.0364759	0.1
11	73.563	0.179	0.0374843	0.102
11.1	75.212	0.18	0.0383246	0.103
11.2	76.862	0.182	0.0391654	0.105
11.3	78.511	0.184	0.0400056	0.107
11.4	80.16	0.185	0.0408459	0.108
11.5	82.47	0.187	0.0420229	0.11
11.6	84.119	0.189	0.0428632	0.112
11.7	85.768	0.19	0.0437034	0.113
11.8	88.077	0.192	0.04488	0.115
11.9	89.727	0.194	0.0457208	0.117
12	92.036	0.195	0.0468973	0.118
12.1	94.345	0.197	0.0480739	0.12
12.2	96.984	0.199	0.0494186	0.122
12.3	99.293	0.2	0.0505952	0.123
12.4	101.602	0.202	0.0517717	0.125
12.5	104.571	0.204	0.0532846	0.127
12.6	107.21	0.205	0.0546293	0.128
12.7	109.849	0.207	0.055974	0.13
12.8	113.148	0.209	0.057655	0.132
12.9	116.447	0.21	0.0593361	0.133
13	119.086	0.212	0.0606808	0.135
13.1	122.385	0.214	0.0623618	0.137
13.2	125.354	0.215	0.0638746	0.138
13.3	128.982	0.217	0.0657233	0.14
13.4	132.611	0.218	0.0675725	0.141
13.5	135.58	0.22	0.0690854	0.143
13.6	139.209	0.222	0.0709345	0.145
13.7	143.167	0.223	0.0729513	0.146
13.8	146.796	0.225	0.0748005	0.148
13.9	150.095	0.227	0.0764815	0.15
14	153.723	0.229	0.0783302	0.152
14.1	157.682	0.23	0.0803475	0.153
14.2	161.31	0.232	0.0821962	0.155
14.3	164.939	0.233	0.0840454	0.156
14.4	168.568	0.235	0.0858945	0.158
14.5	171.866	0.237	0.087575	0.16
14.6	176.155	0.239	0.0897605	0.162
14.7	179.784	0.24	0.0916097	0.163
14.8	183.742	0.242	0.0936265	0.165
14.9	187.371	0.244	0.0954757	0.167
15	191.659	0.245	0.0976606	0.168
15.1	195.288	0.247	0.0995098	0.17
15.2	199.576	0.249	0.101695	0.172
15.3	203.535	0.25	0.103712	0.173
15.4	207.823	0.252	0.105897	0.175
15.5	212.112	0.254	0.108083	0.177
15.6	216.4	0.255	0.110268	0.178
15.7	220.359	0.257	0.112285	0.18
15.8	224.647	0.259	0.11447	0.182
15.9	228.935	0.26	0.116655	0.183
16	233.224	0.262	0.11884	0.185
16.1	237.512	0.264	0.121025	0.187
16.2	241.471	0.265	0.123043	0.188
16.3	246.089	0.267	0.125396	0.19
16.4	250.707	0.269	0.127749	0.192
16.5	254.666	0.27	0.129766	0.193
16.6	259.284	0.272	0.132119	0.195
16.7	263.902	0.273	0.134472	0.196
16.8	268.521	0.275	0.136826	0.198
16.9	272.809	0.277	0.139011	0.2
17	277.427	0.279	0.141364	0.202
17.1	282.376	0.28	0.143886	0.203
17.2	287.654	0.282	0.146575	0.205
17.3	292.602	0.283	0.149097	0.206
17.4	296.89	0.285	0.151282	0.208
17.5	301.509	0.287	0.153635	0.21
17.6	307.116	0.288	0.156492	0.211
17.7	311.735	0.29	0.158846	0.213
17.8	317.013	0.292	0.161535	0.215
17.9	321.961	0.294	0.164057	0.217
18	326.579	0.295	0.16641	0.218
18.1	331.527	0.297	0.168931	0.22
18.2	337.135	0.299	0.171789	0.222
18.3	342.084	0.3	0.17431	0.223
18.4	347.362	0.302	0.177	0.225
18.5	352.31	0.304	0.179521	0.227
18.6	357.588	0.305	0.18221	0.228
18.7	363.526	0.307	0.185236	0.23
18.8	369.134	0.309	0.188094	0.232
18.9	374.412	0.31	0.190783	0.233
19	380.019	0.312	0.19364	0.235
19.1	385.298	0.314	0.19633	0.237
19.2	390.576	0.315	0.19902	0.238
19.3	396.513	0.317	0.202045	0.24
19.4	402.121	0.319	0.204902	0.242
19.5	408.389	0.32	0.208096	0.243
19.6	414.327	0.322	0.211122	0.245
19.7	419.935	0.324	0.21398	0.247
19.8	425.543	0.325	0.216837	0.248
19.9	431.48	0.327	0.219862	0.25
20	437.418	0.329	0.222888	0.252
20.1	443.356	0.33	0.225914	0.253
20.2	449.294	0.332	0.22894	0.255
20.3	455.891	0.334	0.232301	0.257
20.4	461.829	0.335	0.235327	0.258
20.5	467.767	0.337	0.238353	0.26
20.6	473.705	0.339	0.241378	0.262
20.7	480.632	0.34	0.244908	0.263
20.8	487.23	0.342	0.24827	0.265
20.9	494.157	0.344	0.2518	0.267
21	501.085	0.345	0.25533	0.268
21.1	507.682	0.347	0.258691	0.27
21.2	514.94	0.349	0.26239	0.272
21.3	521.867	0.35	0.265919	0.273
21.4	529.464	0.352	0.269791	0.275
21.5	536.415	0.353	0.273332	0.276
21.6	544.358	0.355	0.27738	0.278
21.7	552.632	0.357	0.281596	0.28
21.8	560.907	0.359	0.285812	0.282
21.9	569.181	0.36	0.290029	0.283
22	577.456	0.362	0.294245	0.285
22.1	586.061	0.364	0.29863	0.287
22.2	594.666	0.365	0.303015	0.288
22.3	603.603	0.367	0.307568	0.29
22.4	612.208	0.369	0.311953	0.292
22.5	619.821	0.37	0.315832	0.293
22.6	627.764	0.372	0.31988	0.295
22.7	636.038	0.374	0.324096	0.297
22.8	644.644	0.375	0.328481	0.298
22.9	653.58	0.377	0.333034	0.3
23	661.854	0.379	0.33725	0.302
23.1	671.122	0.38	0.341973	0.303
23.2	679.727	0.382	0.346358	0.305
23.3	688.002	0.384	0.350574	0.307
23.4	696.938	0.385	0.355128	0.308
23.5	705.874	0.387	0.359681	0.31
23.6	715.142	0.389	0.364404	0.312
23.7	724.409	0.39	0.369126	0.313
23.8	733.676	0.392	0.373848	0.315
23.9	743.275	0.394	0.378739	0.317
24	752.211	0.395	0.383292	0.318
24.1	761.147	0.397	0.387846	0.32
24.2	771.077	0.399	0.392905	0.322
24.3	780.344	0.4	0.397628	0.323
24.4	789.611	0.402	0.40235	0.325
24.5	798.878	0.404	0.407072	0.327
24.6	808.146	0.405	0.411794	0.328
24.7	817.744	0.407	0.416685	0.33
24.8	827.011	0.409	0.421407	0.332
24.9	836.941	0.41	0.426467	0.333
25	846.539	0.412	0.431357	0.335
25.1	856.468	0.413	0.436417	0.336
25.2	866.067	0.415	0.441308	0.338
25.3	875.665	0.417	0.446199	0.34
25.4	884.932	0.419	0.450921	0.342
25.5	895.523	0.42	0.456317	0.343
25.6	905.453	0.422	0.461377	0.345
25.7	915.382	0.424	0.466437	0.347
25.8	924.98	0.425	0.471327	0.348
25.9	934.91	0.427	0.476387	0.35
26	945.17	0.429	0.481615	0.352
26.1	955.099	0.43	0.486675	0.353
26.2	965.028	0.432	0.491734	0.355
26.3	975.289	0.434	0.496963	0.357
26.4	985.88	0.435	0.502359	0.358
26.5	995.809	0.437	0.507419	0.36
26.6	1006.07	0.439	0.512647	0.362
26.7	1016.33	0.44	0.517875	0.363
26.8	1026.92	0.442	0.523272	0.365
26.9	1037.18	0.444	0.5285	0.367
27	1047.44	0.445	0.533728	0.368
27.1	1058.03	0.447	0.539125	0.37
27.2	1068.29	0.449	0.544353	0.372
27.3	1078.88	0.45	0.54975	0.373
27.4	1089.47	0.452	0.555146	0.375
27.5	1100.07	0.454	0.560544	0.377
27.6	1110.99	0.455	0.566109	0.378
27.7	1122.24	0.457	0.571843	0.38
27.8	1133.16	0.459	0.577408	0.382
27.9	1144.42	0.46	0.583142	0.383
28	1155.01	0.462	0.58854	0.385
28.1	1165.93	0.464	0.594105	0.387
28.2	1176.52	0.465	0.599502	0.388
28.3	1187.78	0.467	0.605236	0.39
28.4	1199.36	0.469	0.611138	0.392
28.503	1210.28	0.47	0.616704	0.393
28.6	1221.87	0.472	0.622607	0.395
28.7	1233.12	0.474	0.628341	0.397
28.8	1244.7	0.475	0.634244	0.398
28.9	1256.29	0.477	0.640146	0.4
29	1268.2	0.479	0.646218	0.402
29.1	1279.45	0.48	0.651952	0.403
29.2	1291.04	0.482	0.657855	0.405
29.3	1303.29	0.483	0.664095	0.406
29.4	1315.86	0.485	0.670503	0.408
29.5	1327.78	0.487	0.676575	0.41
29.6	1339.36	0.489	0.682477	0.412
29.7	1351.94	0.49	0.688886	0.413
29.8	1363.85	0.492	0.694957	0.415
29.9	1375.77	0.494	0.701029	0.417
30	1388.02	0.495	0.707269	0.418
30.1	1399.93	0.497	0.713341	0.42
30.2	1411.52	0.499	0.719243	0.422
30.3	1423.43	0.5	0.725315	0.423
30.4	1435.01	0.502	0.731217	0.425
30.5	1446.27	0.504	0.736951	0.427
30.6	1457.52	0.505	0.742685	0.428
30.7	1469.11	0.507	0.748589	0.43
30.803	1480.03	0.508	0.754154	0.431
30.9	1491.94	0.51	0.760225	0.433
31	1503.86	0.512	0.766297	0.435
31.1	1515.77	0.514	0.772368	0.437
31.2	1527.36	0.515	0.778271	0.438
31.3	1539.6	0.517	0.784511	0.44
31.4	1551.19	0.519	0.790414	0.442
31.5	1562.77	0.52	0.796316	0.443
31.6	1574.36	0.522	0.802219	0.445
31.7	1586.27	0.524	0.80829	0.447
31.8	1598.85	0.525	0.814699	0.448
31.9	1610.43	0.527	0.820602	0.45
32	1622.35	0.529	0.826673	0.452
32.1	1634.26	0.53	0.832745	0.453
32.2	1646.51	0.532	0.838985	0.455
32.3	1658.42	0.534	0.845056	0.457
32.4	1670.34	0.535	0.851128	0.458
32.5	1682.91	0.537	0.857536	0.46
32.6	1695.16	0.539	0.863776	0.462
32.7	1707.41	0.54	0.870016	0.463
32.8	1719.98	0.542	0.876425	0.465
32.9	1732.23	0.544	0.882665	0.467
33	1744.81	0.545	0.889074	0.468
33.1	1757.72	0.547	0.895651	0.47
33.2	1769.96	0.549	0.901891	0.472
33.3	1782.21	0.55	0.908131	0.473
33.4	1795.45	0.552	0.914877	0.475
33.5	1807.36	0.553	0.920949	0.476
33.6	1819.94	0.555	0.927357	0.478
33.7	1832.52	0.557	0.933766	0.48
33.8	1846.09	0.559	0.940681	0.482
33.9	1858.66	0.56	0.947089	0.483
34	1871.57	0.562	0.953667	0.485
34.1	1883.82	0.563	0.959907	0.486
34.2	1896.72	0.565	0.966484	0.488
34.3	1908.97	0.567	0.972725	0.49
34.4	1922.54	0.569	0.979639	0.492
34.5	1936.11	0.57	0.986554	0.493
34.6	1949.02	0.572	0.993131	0.495
34.7	1962.26	0.574	0.999877	0.497
34.8	1975.5	0.575	1.00662	0.498
34.9	1989.07	0.577	1.01354	0.5
35	2002.31	0.579	1.02028	0.502
35.1	2015.88	0.58	1.0272	0.503
35.2	2028.79	0.582	1.03378	0.505
35.3	2043.02	0.584	1.04103	0.507
35.4	2056.59	0.585	1.04794	0.508
35.5	2070.49	0.587	1.05503	0.51
35.6	2084.39	0.589	1.06211	0.512
35.7	2097.96	0.59	1.06902	0.513
35.8	2111.53	0.592	1.07594	0.515
35.9	2125.76	0.593	1.08319	0.516
36	2139.66	0.595	1.09027	0.518
36.1	2153.89	0.597	1.09753	0.52
36.2	2168.46	0.599	1.10495	0.522
36.3	2183.02	0.6	1.11237	0.523
36.4	2197.25	0.602	1.11962	0.525
36.5	2211.82	0.604	1.12704	0.527
36.6	2226.71	0.605	1.13463	0.528
36.7	2241.6	0.607	1.14222	0.53
36.8	2256.5	0.608	1.14981	0.531
36.9	2271.39	0.61	1.1574	0.533
37	2286.95	0.612	1.16532	0.535
37.1	2302.17	0.613	1.17308	0.536
37.2	2317.07	0.615	1.18067	0.538
37.3	2332.62	0.617	1.1886	0.54
37.4	2348.18	0.619	1.19652	0.542
37.5	2363.4	0.62	1.20428	0.543
37.6	2379.29	0.622	1.21238	0.545
37.7	2395.18	0.623	1.22047	0.546
37.803	2410.4	0.625	1.22823	0.548
37.9	2426.62	0.627	1.23649	0.55
38	2442.84	0.628	1.24476	0.551
38.1	2458.06	0.63	1.25252	0.553
38.2	2473.62	0.632	1.26044	0.555
38.3	2490.16	0.634	1.26887	0.557
38.4	2506.38	0.635	1.27714	0.558
38.5	2522.93	0.637	1.28557	0.56
38.6	2538.82	0.638	1.29367	0.561
38.7	2555.7	0.64	1.30227	0.563
38.8	2572.58	0.642	1.31087	0.565
38.9	2589.46	0.644	1.31947	0.567
39	2606.67	0.645	1.32824	0.568
39.1	2623.22	0.647	1.33667	0.57
39.2	2639.1	0.648	1.34477	0.571
39.3	2656.98	0.65	1.35387	0.573
39.4	2673.86	0.652	1.36247	0.575
39.5	2690.74	0.654	1.37108	0.577
39.6	2708.28	0.655	1.38001	0.578
39.7	2725.49	0.657	1.38878	0.58
39.8	2743.03	0.659	1.39772	0.582
39.9	2760.24	0.66	1.40649	0.583
40	2777.78	0.662	1.41543	0.585
40.1	2795.32	0.664	1.42437	0.587
40.2	2812.87	0.665	1.43331	0.588
40.306	2830.08	0.667	1.44208	0.59
40.4	2848.61	0.669	1.45152	0.592
40.5	2866.82	0.67	1.4608	0.593
40.6	2884.36	0.672	1.46974	0.595
40.7	2902.56	0.673	1.47901	0.596
40.804	2920.1	0.675	1.48795	0.598
40.9	2939.3	0.677	1.49773	0.6
41	2956.84	0.678	1.50667	0.601
41.1	2975.38	0.68	1.51612	0.603
41.2	2993.25	0.682	1.52522	0.605
41.302	3010.46	0.683	1.53399	0.606
41.4	3029.99	0.685	1.54394	0.608
41.5	3048.85	0.687	1.55356	0.61
41.6	3067.72	0.688	1.56317	0.611
41.7	3087.91	0.69	1.57346	0.613
41.8	3107.43	0.692	1.58341	0.615
41.9	3126.96	0.693	1.59336	0.616
42	3146.82	0.695	1.60348	0.618
42.1	3166.35	0.697	1.61343	0.62
42.2	3185.88	0.698	1.62338	0.621
42.3	3204.08	0.7	1.63265	0.623
42.401	3220.3	0.702	1.64092	0.625
42.5	3239.83	0.703	1.65087	0.626
42.6	3259.68	0.705	1.66099	0.628
42.7	3278.88	0.707	1.67077	0.63
42.8	3298.74	0.708	1.68089	0.631
42.9	3319.26	0.71	1.69134	0.633
43	3339.45	0.712	1.70163	0.635
43.1	3359.64	0.713	1.71192	0.636
43.2	3379.5	0.715	1.72204	0.638
43.3	3399.36	0.717	1.73216	0.64
43.4	3419.88	0.718	1.74261	0.641
43.5	3440.07	0.72	1.7529	0.643
43.607	3460.26	0.722	1.76319	0.645
43.7	3480.78	0.723	1.77364	0.646
43.8	3501.3	0.725	1.7841	0.648
43.9	3521.49	0.727	1.79439	0.65
44	3542.34	0.728	1.80501	0.651
44.1	3562.86	0.73	1.81547	0.653
44.2	3583.38	0.732	1.82593	0.655
44.3	3603.9	0.733	1.83638	0.656
44.4	3624.09	0.735	1.84667	0.658
44.5	3643.28	0.737	1.85645	0.66
44.6	3663.47	0.738	1.86674	0.661
44.7	3683.33	0.74	1.87686	0.663
44.8	3703.85	0.742	1.88731	0.665
44.9	3723.71	0.743	1.89743	0.666
45	3744.23	0.745	1.90789	0.668
45.1	3764.09	0.747	1.91801	0.67
45.2	3749.2	0.748	1.91042	0.671
45.3	3707.49	0.75	1.88917	0.673
45.4	3720.07	0.752	1.89558	0.675
45.5	3744.89	0.753	1.90823	0.676
45.6	3769.72	0.755	1.92088	0.678
45.7	3794.21	0.757	1.93336	0.68
45.8	3818.7	0.758	1.94584	0.681
45.9	3844.19	0.76	1.95882	0.683
46	3869.67	0.762	1.97181	0.685
46.1	3893.83	0.763	1.98412	0.686
46.2	3917.33	0.765	1.99609	0.688
46.307	3940.5	0.767	2.0079	0.69
46.4	3964.99	0.768	2.02038	0.691
46.5	3989.16	0.77	2.03269	0.693
46.6	4012.65	0.772	2.04466	0.695
46.7	4036.82	0.773	2.05698	0.696
46.807	4060.32	0.775	2.06895	0.698
46.9	4084.14	0.777	2.08109	0.7
47	4108.31	0.778	2.0934	0.701
47.1	4131.48	0.78	2.10521	0.703
47.2	4154.97	0.782	2.11718	0.705
47.3	4178.47	0.783	2.12916	0.706
47.4	4201.97	0.785	2.14113	0.708
47.5	4225.8	0.787	2.15328	0.71
47.6	4249.3	0.788	2.16525	0.711
47.7	4272.8	0.79	2.17722	0.713
47.8	4296.63	0.792	2.18937	0.715
47.9	4320.79	0.793	2.20168	0.716
48	4344.62	0.795	2.21382	0.718
48.1	4368.12	0.797	2.22579	0.72
48.202	4390.63	0.798	2.23726	0.721
48.3	4415.78	0.8	2.25008	0.723
48.4	4439.28	0.802	2.26205	0.725
48.5	4463.44	0.803	2.27437	0.726
48.6	4487.6	0.805	2.28668	0.728
48.702	4510.44	0.807	2.29831	0.73
48.8	4535.93	0.808	2.3113	0.731
48.9	4560.09	0.81	2.32361	0.733
49	4584.25	0.812	2.33592	0.735
49.1	4608.74	0.813	2.3484	0.736
49.2	4632.57	0.815	2.36055	0.738
49.3	4656.07	0.817	2.37252	0.74
49.4	4680.23	0.818	2.38483	0.741
49.5	4705.06	0.82	2.39748	0.743
49.6	4729.55	0.822	2.40996	0.745
49.7	4752.72	0.823	2.42177	0.746
49.8	4776.88	0.825	2.43408	0.748
49.9	4801.04	0.827	2.44639	0.75
50	4825.53	0.828	2.45887	0.751
50.1	4849.69	0.83	2.47118	0.753
50.2	4873.85	0.832	2.48349	0.755
50.3	4898.35	0.833	2.49597	0.756
50.4	4922.84	0.835	2.50845	0.758
50.5	4946.67	0.837	2.5206	0.76
50.6	4970.83	0.838	2.53291	0.761
50.7	4995.98	0.84	2.54572	0.763
50.805	5020.15	0.842	2.55804	0.765
50.9	5045.3	0.843	2.57085	0.766
51	5069.13	0.845	2.583	0.768
51.1	5092.63	0.847	2.59497	0.77
51.2	5115.8	0.848	2.60678	0.771
51.3	5139.63	0.85	2.61892	0.773
51.4	5164.11	0.852	2.6314	0.775
51.5	5187.94	0.853	2.64353	0.776
51.6	5212.09	0.855	2.65584	0.778
51.7	5235.91	0.857	2.66798	0.78
51.807	5260.06	0.858	2.68028	0.781
51.9	5284.54	0.86	2.69276	0.783
52	5308.36	0.862	2.7049	0.785
52.1	5331.19	0.863	2.71653	0.786
52.2	5354.35	0.865	2.72833	0.788
52.3	5377.51	0.867	2.74013	0.79
52.4	5400.34	0.868	2.75176	0.791
52.5	5423.16	0.87	2.7634	0.793
52.6	5445	0.872	2.77452	0.795
52.7	5465.51	0.873	2.78497	0.796
52.8	5486.69	0.875	2.79576	0.798
52.9	5506.54	0.877	2.80588	0.8
53	5524.73	0.878	2.81515	0.801
53.1	5539.62	0.88	2.82274	0.803
53.2	5550.87	0.882	2.82847	0.805
53.3	5557.16	0.883	2.83167	0.806
53.4	5549.55	0.885	2.8278	0.808
53.5	5487.02	0.887	2.79593	0.81
53.6	5398.68	0.888	2.75092	0.811
53.7	5342.77	0.89	2.72243	0.813
53.8	5270.98	0.892	2.68585	0.815
53.9	5155.18	0.893	2.62684	0.816
54	4983.74	0.895	2.53948	0.818
54.1	4830.5	0.897	2.4614	0.82
54.2	4728.89	0.898	2.40962	0.821
54.3	4670.3	0.9	2.37977	0.823
54.4	4639.19	0.902	2.36392	0.825
54.5	4608.74	0.903	2.3484	0.826
54.6	4565.72	0.905	2.32648	0.828
54.7	4514.08	0.907	2.30017	0.83
54.8	4465.1	0.908	2.27521	0.831
54.9	4412.14	0.91	2.24823	0.833
55	4362.5	0.912	2.22293	0.835
55.1	4322.12	0.913	2.20235	0.836
55.2	4282.73	0.915	2.18228	0.838
55.3	4236.73	0.917	2.15884	0.84
55.4	4187.41	0.918	2.13371	0.841
55.5	4148.69	0.92	2.11398	0.843
55.6	4116.91	0.922	2.09779	0.845
55.7	4080.5	0.923	2.07924	0.846
55.8	4029.86	0.925	2.05343	0.848
55.9	3957.05	0.927	2.01633	0.85
56	3900.12	0.928	1.98732	0.851
56.1	3862.06	0.93	1.96793	0.853
56.2	3820.69	0.932	1.94685	0.855
56.3	3757.8	0.933	1.9148	0.856
56.4	3615.81	0.935	1.84245	0.858
56.5	3359.64	0.937	1.71192	0.86
56.6	3142.85	0.938	1.60145	0.861
56.7	2550.4	0.94	1.29957	0.863
56.8	1569.39	0.942	0.799689	0.865
56.9	1399.27	0.943	0.713003	0.866
57	1363.85	0.945	0.694957	0.868
57.1	1275.48	0.947	0.649928	0.87
57.2	1227.49	0.948	0.625474	0.871
57.3	1208.96	0.95	0.61603	0.873
57.4	1197.7	0.952	0.610295	0.875
57.5	1187.78	0.953	0.605236	0.876
57.6	1181.49	0.955	0.602032	0.878
57.7	1178.84	0.957	0.600682	0.88
57.8	1174.2	0.958	0.598321	0.881
57.9	1169.57	0.96	0.59596	0.883
58	1169.57	0.962	0.59596	0.885
58.1	1169.24	0.963	0.595791	0.886
58.2	1167.26	0.965	0.59478	0.888
58.3	1160.3	0.967	0.591238	0.89
58.4	1149.05	0.968	0.585504	0.891
58.5	1136.47	0.97	0.579095	0.893
58.6	1122.24	0.972	0.571843	0.895
58.7	1110	0.973	0.565603	0.896
58.8	1102.05	0.975	0.561555	0.898
58.9	1094.44	0.977	0.557676	0.9
59	1090.47	0.978	0.555652	0.901
59.1	1089.81	0.98	0.555315	0.903
59.2	1088.81	0.982	0.554809	0.905
59.3	1088.81	0.983	0.554809	0.906
59.4	1092.12	0.985	0.556496	0.908
59.5	1097.75	0.987	0.559363	0.91
59.6	1102.71	0.988	0.561892	0.911
59.7	1104.7	0.99	0.562904	0.913
59.8	1104.37	0.992	0.562736	0.915
59.9	1103.71	0.993	0.562398	0.916
60	1103.05	0.995	0.562061	0.918
60.1	1101.06	0.997	0.561049	0.92
60.2	1100.73	0.998	0.560881	0.921
60.3	1102.05	1	0.561555	0.923
60.4	1104.04	1.002	0.562567	0.925
60.5	1106.36	1.003	0.563748	0.926
60.6	1110	1.005	0.565603	0.928
60.7	1111.98	1.007	0.566615	0.93
60.8	1113.31	1.008	0.56729	0.931
60.9	1114.63	1.01	0.567964	0.933
61	1115.62	1.012	0.56847	0.935
61.1	1116.62	1.013	0.568976	0.936
61.2	1117.61	1.015	0.569482	0.938
61.3	1118.27	1.017	0.569819	0.94
61.4	1119.59	1.018	0.570494	0.941
61.5	1119.59	1.02	0.570494	0.943
61.6	1118.93	1.022	0.570156	0.945
61.7	1117.94	1.023	0.56965	0.946
61.8	1116.95	1.025	0.569144	0.948
61.9	1118.93	1.027	0.570156	0.95
62	1120.59	1.028	0.571	0.951
62.1	1122.9	1.03	0.57218	0.953
62.2	1126.21	1.032	0.573867	0.955
62.3	1129.52	1.033	0.575553	0.956
62.4	1132.5	1.035	0.577071	0.958
62.5	1136.81	1.037	0.579264	0.96
62.6	1141.44	1.038	0.581625	0.961
62.7	1144.75	1.04	0.583311	0.963
62.8	1148.72	1.042	0.585335	0.965
62.9	1150.04	1.043	0.58601	0.966
63	1145.74	1.045	0.583817	0.968
63.1	1138.46	1.047	0.580107	0.97
63.2	1121.58	1.048	0.571506	0.971
63.3	1090.47	1.05	0.555652	0.973
63.4	1069.95	1.052	0.545196	0.975
63.5	1060.35	1.053	0.540305	0.976
63.6	1051.08	1.055	0.535583	0.978
63.7	1040.49	1.057	0.530186	0.98
63.8	1034.2	1.058	0.526982	0.981
63.9	1028.58	1.06	0.524115	0.983
64	1023.94	1.062	0.521754	0.985
64.1	1022.29	1.063	0.520911	0.986
64.2	1021.62	1.065	0.520573	0.988
64.3	1022.29	1.067	0.520911	0.99
64.4	1024.6	1.068	0.522091	0.991
64.5	1026.92	1.07	0.523272	0.993
64.6	1029.57	1.072	0.524621	0.995
64.7	1032.88	1.073	0.526307	0.996
64.8	1035.53	1.075	0.527657	0.998
64.9	1037.18	1.077	0.5285	1
65	1039.83	1.078	0.529849	1.001
65.1	1041.82	1.08	0.530861	1.003
65.2	1041.48	1.082	0.530692	1.005
65.3	1041.48	1.083	0.530692	1.006
65.4	1042.15	1.085	0.53103	1.008
65.5	1043.14	1.087	0.531536	1.01
65.6	1042.15	1.088	0.53103	1.011
65.7	1041.15	1.09	0.530524	1.013
65.8	1041.15	1.092	0.530524	1.015
65.9	1042.48	1.093	0.531198	1.016
66	1044.46	1.095	0.53221	1.018
66.1	1045.79	1.097	0.532885	1.02
66.2	1045.46	1.098	0.532716	1.021
66.3	1040.82	1.1	0.530355	1.023
66.4	1036.19	1.102	0.527994	1.025
66.5	1032.22	1.103	0.52597	1.026
66.6	1027.58	1.105	0.523609	1.028
66.7	1023.94	1.107	0.521754	1.03
66.8	1020.96	1.108	0.520236	1.031
66.9	1016.33	1.11	0.517875	1.033
67	1005.08	1.112	0.512141	1.035
67.1	997.133	1.113	0.508093	1.036
67.2	995.478	1.115	0.50725	1.038
67.3	994.485	1.117	0.506744	1.04
67.4	989.19	1.118	0.504046	1.041
67.5	982.57	1.12	0.500673	1.043
67.6	979.922	1.122	0.499323	1.045
67.7	979.26	1.123	0.498986	1.046
67.8	978.267	1.125	0.49848	1.048
67.9	977.936	1.127	0.498311	1.05
68	976.613	1.128	0.497637	1.051
68.1	973.634	1.13	0.496119	1.053
68.2	970.655	1.132	0.494601	1.055
68.3	969.331	1.133	0.493927	1.056
68.4	969.331	1.135	0.493927	1.058
68.5	969.662	1.137	0.494095	1.06
68.6	970.324	1.138	0.494433	1.061
68.7	969.993	1.14	0.494264	1.063
68.8	969	1.142	0.493758	1.065
68.9	969.331	1.143	0.493927	1.066
69	965.028	1.145	0.491734	1.068
69.1	957.085	1.147	0.487687	1.07
69.2	884.932	1.148	0.450921	1.071
69.3	765.119	1.15	0.38987	1.073
69.4	725.733	1.152	0.3698	1.075
69.5	710.177	1.153	0.361874	1.076
69.6	697.6	1.155	0.355465	1.078
69.7	687.009	1.157	0.350068	1.08
69.8	680.058	1.158	0.346526	1.081
69.9	676.748	1.16	0.34484	1.083
70	675.424	1.162	0.344165	1.085
70.1	678.403	1.163	0.345683	1.086
70.2	681.713	1.165	0.34737	1.088
70.3	683.699	1.167	0.348382	1.09
70.4	685.685	1.168	0.349394	1.091
70.5	688.002	1.17	0.350574	1.093
70.6	691.311	1.172	0.35226	1.095
70.7	694.621	1.173	0.353947	1.096
70.8	697.931	1.175	0.355634	1.098
70.9	699.586	1.177	0.356477	1.1
71	701.903	1.178	0.357658	1.101
71.1	703.226	1.18	0.358332	1.103
71.2	702.564	1.182	0.357994	1.105
71.3	699.917	1.183	0.356646	1.106
71.4	698.593	1.185	0.355971	1.108
71.5	699.586	1.187	0.356477	1.11
71.6	700.248	1.188	0.356814	1.111
71.7	699.586	1.19	0.356477	1.113
71.8	699.586	1.192	0.356477	1.115
71.9	699.586	1.193	0.356477	1.116
72	699.586	1.195	0.356477	1.118
72.1	698.924	1.197	0.35614	1.12
72.2	696.938	1.198	0.355128	1.121
72.3	695.614	1.2	0.354453	1.123
72.4	693.959	1.202	0.35361	1.125
72.5	692.635	1.203	0.352935	1.126
72.6	690.98	1.205	0.352092	1.128
72.7	686.678	1.207	0.3499	1.13
72.8	680.058	1.208	0.346526	1.131
72.9	675.093	1.21	0.343996	1.133
73	669.136	1.212	0.340961	1.135
73.1	662.847	1.213	0.337756	1.136
73.2	657.552	1.215	0.335058	1.138
73.3	650.932	1.217	0.331685	1.14
73.4	645.637	1.218	0.328987	1.141
73.5	643.32	1.22	0.327806	1.143
73.6	639.348	1.222	0.325782	1.145
73.7	633.391	1.223	0.322747	1.146
73.8	623.13	1.225	0.317518	1.148
73.9	608.236	1.227	0.309929	1.15
74	595.328	1.228	0.303352	1.151
74.22	587.716	1.232	0.299473	1.155
74.22	587.716	1.232	0.299473	1.155
74.3	588.378	1.233	0.29981	1.156
74.4	591.357	1.235	0.301328	1.158
74.5	594.666	1.237	0.303015	1.16
74.6	595.99	1.238	0.303689	1.161
74.7	597.314	1.24	0.304364	1.163
74.8	599.962	1.242	0.305713	1.165
74.9	604.596	1.243	0.308074	1.166
75	610.222	1.245	0.310941	1.168
75.1	614.856	1.247	0.313302	1.17
75.2	619.49	1.248	0.315664	1.171
75.3	623.792	1.25	0.317856	1.173
75.4	627.764	1.252	0.31988	1.175
75.5	632.729	1.253	0.32241	1.176
75.6	637.031	1.255	0.324602	1.178
75.7	641.334	1.257	0.326794	1.18
75.8	645.968	1.258	0.329156	1.181
75.9	650.27	1.26	0.331348	1.183
76	653.911	1.262	0.333203	1.185
