# Supplementary material for: Macro/Microfracture evolution and instability behaviors of high-temperature granite under water-cooling subjected to Brazilian splitting test using the DIC technique
Source: PLoS One. 2023 Nov 29;18(11):e0294258. doi: 10.1371/journal.pone.0294258 (PMC10686506; doi:10.1371/journal.pone.0294258)
Supplement: S1 Data — (ZIP) [file pone.0294258.s001.zip › ┐╣└¡╟┐╢╚/z750.xlsx]

## Sheet: Sheet1
时间(s)	力(N)	位移(mm)	应力（Mpa）	最大力	2205.27
0	0	0	0
0	0	0	0
131.9	2205.27	2.19337	1.1237
1328	442	1328	0.225223
0	0	0.000266667	0
0	11	10	0.0056051
0	0	0	0
0	0	0	0
0	0	0	0
0	0	0	0
137.499	29.689	-0.245	0.0151282
0.2	0	0.001	0
0.3	0.66	0.002	0.000336306
0.4	3.959	0.003	0.00201732
0.5	7.257	0.004	0.00369783
0.6	10.556	0.006	0.00537885
0.7	13.525	0.007	0.00689172
0.8	17.154	0.009	0.00874089
0.9	20.782	0.01	0.0105896
1	24.081	0.012	0.0122706
1.1	27.38	0.014	0.0139516
1.2	30.679	0.015	0.0156326
1.3	33.977	0.017	0.0173131
1.4	36.946	0.019	0.018826
1.5	39.585	0.02	0.0201707
1.6	42.224	0.022	0.0215154
1.7	44.204	0.024	0.0225243
1.8	46.513	0.025	0.0237009
1.9	48.822	0.027	0.0248775
2	50.471	0.029	0.0257177
2.1	52.451	0.03	0.0267266
2.2	54.1	0.032	0.0275669
2.3	55.749	0.034	0.0284071
2.4	56.739	0.035	0.0289116
2.5	57.399	0.037	0.0292479
2.6	58.388	0.039	0.0297518
2.7	60.038	0.04	0.0305926
2.8	60.698	0.042	0.0309289
2.9	61.357	0.044	0.0312647
3	62.347	0.045	0.0317692
3.1	63.666	0.047	0.0324413
3.2	64.656	0.049	0.0329457
3.3	65.646	0.05	0.0334502
3.4	66.635	0.052	0.0339541
3.5	67.955	0.054	0.0346268
3.6	69.274	0.055	0.0352989
3.7	70.264	0.057	0.0358033
3.8	71.254	0.059	0.0363078
3.9	72.573	0.06	0.0369799
4	74.223	0.062	0.0378206
4.1	75.542	0.064	0.0384927
4.2	77.521	0.065	0.0395011
4.3	78.841	0.067	0.0401738
4.4	80.16	0.069	0.0408459
4.5	81.81	0.07	0.0416866
4.6	83.459	0.072	0.0425269
4.7	85.768	0.074	0.0437034
4.8	87.748	0.075	0.0447124
4.9	89.727	0.077	0.0457208
5	91.706	0.079	0.0467292
5.1	93.355	0.08	0.0475694
5.2	95.665	0.082	0.0487465
5.3	98.304	0.084	0.0500912
5.4	100.613	0.085	0.0512678
5.5	102.592	0.087	0.0522762
5.6	104.571	0.089	0.0532846
5.7	107.54	0.09	0.0547975
5.8	110.509	0.092	0.0563103
5.9	112.818	0.094	0.0574869
6	115.457	0.095	0.0588316
6.1	118.426	0.097	0.0603445
6.2	121.395	0.099	0.0618573
6.3	124.364	0.1	0.0633702
6.4	127.003	0.102	0.0647149
6.5	129.642	0.104	0.0660596
6.6	133.271	0.105	0.0679088
6.7	136.24	0.107	0.0694217
6.8	139.538	0.109	0.0711022
6.9	142.507	0.11	0.072615
7	145.476	0.112	0.0741279
7.1	148.775	0.114	0.0758089
7.2	151.744	0.115	0.0773218
7.3	155.373	0.117	0.079171
7.4	159.001	0.119	0.0810196
7.5	161.64	0.12	0.0823643
7.6	164.939	0.122	0.0840454
7.7	168.568	0.124	0.0858945
7.8	172.196	0.125	0.0877432
7.9	175.825	0.127	0.0895924
8	179.124	0.129	0.0912734
8.1	182.752	0.13	0.093122
8.2	186.051	0.132	0.0948031
8.3	189.68	0.134	0.0966522
8.4	193.309	0.135	0.0985014
8.5	197.267	0.137	0.100518
8.6	200.896	0.139	0.102367
8.7	204.524	0.14	0.104216
8.8	208.483	0.142	0.106233
8.9	212.441	0.144	0.10825
9	216.07	0.145	0.110099
9.104	220.029	0.147	0.112117
9.2	223.987	0.149	0.114134
9.3	228.276	0.15	0.116319
9.4	231.904	0.152	0.118168
9.5	235.863	0.154	0.120185
9.6	240.481	0.155	0.122538
9.7	244.769	0.157	0.124723
9.8	248.398	0.159	0.126572
9.9	252.687	0.16	0.128758
10	256.975	0.162	0.130943
10.1	261.923	0.164	0.133464
10.2	267.201	0.165	0.136153
10.3	272.479	0.167	0.138843
10.4	278.087	0.169	0.1417
10.5	283.365	0.17	0.14439
10.6	288.643	0.172	0.147079
10.7	293.262	0.174	0.149433
10.8	297.88	0.175	0.151786
10.9	302.828	0.177	0.154307
11	307.116	0.179	0.156492
11.1	311.735	0.18	0.158846
11.2	316.683	0.182	0.161367
11.3	321.301	0.184	0.16372
11.4	326.249	0.185	0.166242
11.5	331.527	0.187	0.168931
11.6	335.816	0.189	0.171116
11.7	340.434	0.19	0.17347
11.8	346.042	0.192	0.176327
11.9	351.32	0.194	0.179017
12	356.598	0.195	0.181706
12.1	361.546	0.197	0.184227
12.2	366.824	0.199	0.186917
12.3	371.773	0.2	0.189438
12.4	377.051	0.202	0.192128
12.5	382.329	0.204	0.194817
12.6	387.607	0.205	0.197507
12.7	393.215	0.207	0.200364
12.8	398.823	0.209	0.203222
12.9	404.101	0.21	0.205911
13	410.038	0.212	0.208937
13.1	415.646	0.214	0.211794
13.2	420.924	0.215	0.214484
13.3	426.532	0.217	0.217341
13.4	431.81	0.219	0.220031
13.5	437.088	0.22	0.22272
13.6	443.026	0.222	0.225746
13.7	449.624	0.224	0.229108
13.8	455.562	0.225	0.232134
13.9	461.169	0.227	0.234991
14	467.437	0.229	0.238184
14.1	474.035	0.23	0.241546
14.2	480.302	0.232	0.24474
14.3	486.9	0.234	0.248102
14.4	493.498	0.235	0.251464
14.5	499.765	0.237	0.254657
14.6	506.369	0.239	0.258022
14.7	512.989	0.24	0.261396
14.8	518.946	0.242	0.264431
14.9	524.904	0.244	0.267467
15	530.862	0.245	0.270503
15.1	536.488	0.247	0.27337
15.2	542.115	0.249	0.276237
15.3	548.403	0.25	0.279441
15.4	554.361	0.252	0.282477
15.5	560.318	0.254	0.285512
15.6	566.607	0.255	0.288717
15.7	573.557	0.257	0.292258
15.8	579.846	0.259	0.295463
15.9	586.135	0.26	0.298668
16	592.092	0.262	0.301703
16.1	598.05	0.264	0.304739
16.2	604.338	0.265	0.307943
16.3	610.627	0.267	0.311148
16.4	617.908	0.269	0.314858
16.5	624.528	0.27	0.318231
16.6	631.147	0.272	0.321604
16.7	637.436	0.274	0.324808
16.8	644.055	0.275	0.328181
16.9	651.668	0.277	0.33206
17	658.287	0.279	0.335433
17.1	665.238	0.28	0.338975
17.2	672.188	0.282	0.342516
17.3	678.808	0.284	0.345889
17.4	686.089	0.285	0.349599
17.5	693.04	0.287	0.353141
17.6	699.99	0.289	0.356683
17.7	707.272	0.29	0.360393
17.8	714.222	0.292	0.363935
17.9	721.835	0.294	0.367814
18	729.116	0.295	0.371524
18.1	736.398	0.297	0.375235
18.2	743.679	0.299	0.378945
18.3	750.63	0.3	0.382487
18.4	757.58	0.302	0.386028
18.5	764.531	0.304	0.38957
18.6	771.812	0.305	0.39328
18.7	779.093	0.307	0.39699
18.8	787.037	0.309	0.401038
18.9	794.318	0.31	0.404748
19	801.6	0.312	0.408459
19.1	809.543	0.314	0.412506
19.2	817.156	0.315	0.416385
19.3	824.768	0.317	0.420264
19.4	832.712	0.319	0.424312
19.5	840.324	0.32	0.428191
19.6	847.936	0.322	0.432069
19.7	854.887	0.324	0.435611
19.8	861.506	0.325	0.438984
19.9	868.788	0.327	0.442695
20	876.069	0.329	0.446405
20.1	883.02	0.33	0.449946
20.2	889.639	0.332	0.453319
20.3	897.583	0.334	0.457367
20.4	904.533	0.335	0.460909
20.5	911.484	0.337	0.46445
20.6	918.103	0.339	0.467823
20.7	925.054	0.34	0.471365
20.8	931.673	0.342	0.474738
20.9	938.624	0.344	0.47828
21	945.243	0.345	0.481652
21.1	951.532	0.347	0.484857
21.2	956.828	0.349	0.487556
21.3	963.116	0.35	0.49076
21.4	969.074	0.352	0.493796
21.5	976.024	0.354	0.497337
21.6	982.313	0.355	0.500542
21.7	987.939	0.357	0.503408
21.8	994.228	0.359	0.506613
21.9	999.854	0.36	0.50948
22	1004.82	0.362	0.51201
22.1	1010.12	0.364	0.514708
22.2	1013.09	0.365	0.516226
22.3	1013.42	0.367	0.516394
22.4	1016.07	0.369	0.517744
22.5	1020.71	0.37	0.520105
22.6	1025.34	0.372	0.522466
22.708	1030.3	0.374	0.524996
22.8	1035.93	0.375	0.527863
22.9	1040.89	0.377	0.530392
23	1046.85	0.379	0.533428
23.1	1053.14	0.38	0.536633
23.2	1059.43	0.382	0.539837
23.3	1063.07	0.384	0.541692
23.4	1068.7	0.385	0.544559
23.5	1075.65	0.387	0.548101
23.6	1083.26	0.389	0.55198
23.7	1091.87	0.39	0.556365
23.8	1099.15	0.392	0.560075
23.9	1107.42	0.394	0.564291
24	1115.37	0.395	0.568339
24.1	1122.65	0.397	0.572049
24.2	1129.6	0.399	0.575591
24.3	1136.55	0.4	0.579132
24.4	1143.17	0.402	0.582505
24.5	1149.45	0.404	0.58571
24.6	1155.08	0.405	0.588577
24.7	1159.38	0.407	0.590769
24.8	1163.69	0.409	0.592962
24.9	1167.99	0.41	0.595154
25	1173.62	0.412	0.598021
25.105	1180.24	0.414	0.601394
25.2	1187.85	0.415	0.605273
25.3	1194.8	0.417	0.608815
25.4	1201.75	0.419	0.612357
25.5	1208.04	0.42	0.615561
25.6	1214	0.422	0.618597
25.7	1221.94	0.424	0.622644
25.8	1229.55	0.425	0.626523
25.9	1236.5	0.427	0.630065
26	1243.78	0.429	0.633775
26.1	1250.73	0.43	0.637317
26.2	1257.68	0.432	0.640859
26.3	1263.97	0.434	0.644063
26.4	1271.26	0.435	0.647773
26.5	1278.54	0.437	0.651483
26.6	1286.15	0.439	0.655363
26.7	1294.42	0.44	0.659579
26.8	1302.7	0.442	0.663795
26.9	1310.97	0.444	0.668011
27	1319.25	0.445	0.672227
27.1	1327.19	0.447	0.676275
27.2	1335.13	0.449	0.680323
27.3	1342.74	0.45	0.684201
27.4	1351.02	0.452	0.688418
27.5	1359.29	0.454	0.692634
27.6	1367.57	0.455	0.69685
27.7	1376.17	0.457	0.701235
27.8	1383.45	0.458	0.704945
27.9	1391.07	0.46	0.708824
28	1399.67	0.462	0.713209
28.1	1408.94	0.464	0.717932
28.2	1418.21	0.465	0.722654
28.3	1427.47	0.467	0.727376
28.4	1437.07	0.469	0.732267
28.5	1446.34	0.47	0.736989
28.6	1455.94	0.472	0.74188
28.7	1464.88	0.474	0.746434
28.8	1474.47	0.475	0.751324
28.9	1484.07	0.477	0.756215
29	1493.67	0.479	0.761106
29.1	1502.61	0.48	0.76566
29.2	1511.54	0.482	0.770213
29.3	1520.48	0.484	0.774766
29.4	1529.75	0.485	0.779489
29.5	1538.02	0.487	0.783705
29.6	1546.3	0.489	0.787922
29.7	1554.57	0.49	0.792138
29.8	1562.51	0.492	0.796185
29.9	1570.79	0.494	0.800402
30	1578.73	0.495	0.804449
30.1	1587.67	0.497	0.809003
30.2	1595.94	0.499	0.813219
30.3	1604.22	0.5	0.817435
30.4	1612.16	0.502	0.821483
30.5	1619.77	0.504	0.825362
30.6	1627.05	0.505	0.829072
30.7	1634.67	0.507	0.832951
30.8	1641.95	0.509	0.836661
30.9	1649.89	0.51	0.840709
31	1656.51	0.512	0.844082
31.1	1662.8	0.514	0.847286
31.2	1669.09	0.515	0.850491
31.3	1675.38	0.517	0.853695
31.4	1681.66	0.519	0.856899
31.5	1688.62	0.52	0.860441
31.6	1694.57	0.522	0.863477
31.7	1700.53	0.523	0.866512
31.8	1706.16	0.525	0.869379
31.9	1710.13	0.527	0.871403
32	1712.78	0.529	0.872752
32.1	1714.43	0.53	0.873595
32.2	1714.76	0.532	0.873764
32.3	1715.42	0.534	0.874101
32.4	1717.08	0.535	0.874945
32.5	1719.07	0.537	0.875957
32.6	1722.04	0.539	0.877475
32.7	1725.35	0.54	0.879161
32.8	1727.34	0.542	0.880173
32.9	1728	0.544	0.88051
33	1729.66	0.545	0.881353
33.1	1731.97	0.547	0.882534
33.2	1734.29	0.549	0.883715
33.3	1737.27	0.55	0.885233
33.4	1740.91	0.552	0.887087
33.5	1744.55	0.554	0.888943
33.6	1747.53	0.555	0.890461
33.7	1750.51	0.557	0.891979
33.8	1753.49	0.559	0.893496
33.9	1755.8	0.56	0.894677
34	1757.46	0.562	0.89552
34.1	1759.44	0.563	0.896532
34.2	1761.43	0.565	0.897544
34.3	1763.42	0.567	0.898556
34.4	1765.4	0.568	0.899568
34.5	1766.39	0.57	0.900074
34.6	1766.73	0.572	0.900243
34.7	1767.39	0.573	0.900579
34.8	1769.04	0.575	0.901423
34.9	1772.35	0.577	0.903109
35	1774.01	0.578	0.903953
35.1	1774.67	0.58	0.90429
35.2	1775	0.582	0.904459
35.3	1776.99	0.583	0.905471
35.4	1779.96	0.585	0.906989
35.5	1781.62	0.587	0.907831
35.6	1782.61	0.588	0.908337
35.7	1783.27	0.59	0.908675
35.8	1784.27	0.592	0.909181
35.9	1785.59	0.593	0.909855
36	1787.58	0.595	0.910867
36.1	1789.56	0.597	0.911879
36.2	1791.88	0.598	0.91306
36.3	1792.87	0.6	0.913566
36.4	1794.2	0.602	0.914241
36.5	1794.2	0.603	0.914241
36.6	1791.22	0.605	0.912723
36.7	1789.56	0.607	0.911879
36.8	1788.9	0.609	0.911542
36.9	1788.57	0.61	0.911373
37	1787.58	0.612	0.910867
37.1	1786.58	0.614	0.910361
37.2	1785.59	0.615	0.909855
37.3	1782.94	0.617	0.908506
37.4	1780.63	0.619	0.907325
37.5	1779.63	0.62	0.90682
37.6	1780.96	0.622	0.907494
37.7	1782.61	0.624	0.908337
37.8	1781.95	0.625	0.908
37.9	1781.62	0.627	0.907831
38	1783.61	0.629	0.908843
38.1	1787.58	0.63	0.910867
38.2	1790.89	0.632	0.912554
38.3	1792.21	0.634	0.913229
38.4	1792.87	0.635	0.913566
38.5	1794.53	0.637	0.914409
38.6	1797.51	0.639	0.915927
38.7	1800.82	0.64	0.917613
38.8	1805.45	0.642	0.919975
38.9	1812.07	0.643	0.923347
39	1819.35	0.645	0.927058
39.1	1827.62	0.647	0.931274
39.2	1836.23	0.648	0.935659
39.3	1843.51	0.65	0.939369
39.4	1848.15	0.652	0.94173
39.5	1852.45	0.653	0.943923
39.6	1858.74	0.655	0.947127
39.7	1865.69	0.657	0.950669
39.8	1874.29	0.658	0.955054
39.9	1884.88	0.66	0.96045
40	1895.14	0.662	0.965678
40.1	1904.41	0.663	0.970401
40.2	1914.01	0.665	0.975292
40.3	1923.28	0.667	0.980014
40.4	1931.55	0.668	0.98423
40.5	1938.5	0.67	0.987772
40.6	1947.11	0.672	0.992156
40.7	1958.36	0.674	0.997891
40.8	1969.61	0.675	1.00362
40.9	1981.53	0.677	1.0097
41	1993.11	0.679	1.0156
41.1	2002.71	0.68	1.02049
41.2	2012.31	0.682	1.02538
41.3	2023.23	0.684	1.03095
41.4	2033.49	0.685	1.03617
41.5	2043.42	0.687	1.04123
41.6	2052.69	0.689	1.04596
41.7	2062.29	0.69	1.05085
41.8	2071.55	0.692	1.05557
41.9	2080.82	0.694	1.06029
42	2091.08	0.695	1.06552
42.1	2102.34	0.697	1.07125
42.2	2113.26	0.699	1.07682
42.3	2124.18	0.7	1.08238
42.4	2135.1	0.702	1.08795
42.5	2146.02	0.704	1.09352
42.6	2156.95	0.705	1.09908
42.7	2166.88	0.707	1.10414
42.8	2176.47	0.709	1.10903
42.9	2186.4	0.71	1.11409
43	2195.34	0.712	1.11864
43.1	2201.96	0.713	1.12202
43.2	2204.61	0.715	1.12337
43.3	2205.27	0.717	1.1237
43.4	2204.28	0.718	1.1232
43.5	2201.96	0.72	1.12202
43.6	2198.98	0.722	1.1205
43.7	2199.97	0.723	1.12101
43.8	2201.96	0.725	1.12202
43.9	2201.96	0.727	1.12202
44	2197.99	0.729	1.11999
44.1	2190.04	0.73	1.11595
44.2	2181.44	0.732	1.11156
44.3	2174.82	0.734	1.10819
44.4	2170.18	0.735	1.10583
44.5	2164.23	0.737	1.10279
44.6	2157.94	0.739	1.09959
44.7	2153.3	0.74	1.09723
44.8	2148.34	0.742	1.0947
44.9	2141.39	0.744	1.09115
45	2130.14	0.745	1.08542
45.1	2114.91	0.747	1.07766
45.2	2099.03	0.749	1.06957
45.3	2085.45	0.75	1.06265
45.4	2080.16	0.752	1.05995
45.5	2074.2	0.754	1.05692
45.6	2068.91	0.755	1.05422
45.7	2066.26	0.757	1.05287
45.8	2063.61	0.759	1.05152
45.9	2059.97	0.76	1.04967
46	2054.34	0.762	1.0468
46.1	2045.08	0.764	1.04208
46.2	2031.17	0.765	1.03499
46.3	2015.62	0.767	1.02707
46.4	1998.74	0.769	1.01847
46.5	1983.18	0.77	1.01054
46.6	1971.27	0.772	1.00447
46.7	1954.72	0.774	0.996036
46.8	1935.52	0.775	0.986254
46.9	1920.96	0.777	0.978833
47	1911.36	0.779	0.973942
47.1	1896.8	0.78	0.966522
47.2	1881.9	0.782	0.958932
47.3	1867.67	0.784	0.951681
47.4	1849.14	0.785	0.942236
47.5	1823.65	0.787	0.92925
47.6	1789.56	0.788	0.911879
47.7	1760.11	0.79	0.896869
47.8	1733.96	0.792	0.883546
47.9	1702.85	0.793	0.867693
48	1665.78	0.795	0.848804
48.1	1623.41	0.797	0.827217
48.2	1589.98	0.798	0.810183
48.3	1575.75	0.8	0.802931
48.4	1566.82	0.802	0.798378
48.5	1557.22	0.803	0.793487
48.6	1543.32	0.805	0.786404
48.7	1531.73	0.807	0.780501
48.8	1521.47	0.809	0.775272
48.9	1508.23	0.81	0.768526
49	1496.65	0.812	0.762624
49.1	1483.08	0.813	0.755709
49.2	1474.14	0.815	0.751156
49.3	1471.16	0.817	0.749638
49.4	1470.17	0.818	0.749132
49.5	1471.49	0.82	0.749806
49.6	1473.15	0.822	0.75065
49.7	1473.48	0.823	0.750818
49.8	1471.49	0.825	0.749806
49.9	1469.51	0.827	0.748794
50	1467.52	0.828	0.747782
50.1	1463.88	0.83	0.745928
50.2	1459.58	0.832	0.743735
50.3	1455.61	0.833	0.741711
50.4	1451.31	0.835	0.739518
50.5	1440.71	0.837	0.734122
50.6	1414.24	0.838	0.72063
50.7	1389.08	0.84	0.707812
50.8	1377.83	0.842	0.702078
50.9	1368.23	0.843	0.697188
51	1357.97	0.845	0.691959
51.1	1347.71	0.847	0.686731
51.2	1333.15	0.848	0.679311
51.3	1315.94	0.85	0.670541
51.4	1302.7	0.852	0.663795
51.5	1290.12	0.853	0.657386
51.6	1281.52	0.855	0.653001
51.7	1278.87	0.857	0.651652
51.8	1279.2	0.858	0.651821
51.9	1279.86	0.86	0.652158
52	1280.52	0.862	0.652495
52.1	1280.52	0.863	0.652495
52.2	1281.18	0.865	0.652833
52.3	1282.84	0.867	0.653676
52.4	1284.49	0.869	0.654519
52.5	1286.81	0.87	0.655699
52.6	1288.46	0.872	0.656543
52.7	1288.13	0.874	0.656374
52.8	1288.13	0.875	0.656374
52.9	1288.8	0.877	0.656711
53	1288.46	0.879	0.656543
53.1	1289.79	0.88	0.657217
53.2	1289.46	0.882	0.657049
53.3	1284.16	0.884	0.654351
53.4	1277.21	0.885	0.650809
53.5	1271.59	0.887	0.647942
53.6	1266.95	0.889	0.645581
53.7	1264.63	0.89	0.6444
53.8	1263.97	0.892	0.644063
53.9	1263.31	0.894	0.643725
54	1262.32	0.895	0.643219
54.1	1260.99	0.897	0.642545
54.2	1260.66	0.899	0.642376
54.3	1259.34	0.9	0.641701
54.4	1257.68	0.902	0.640859
54.5	1256.36	0.903	0.640184
54.6	1256.03	0.905	0.640015
54.7	1255.04	0.907	0.639509
54.8	1254.38	0.908	0.639172
54.9	1253.05	0.91	0.638497
55	1253.05	0.912	0.638497
55.1	1252.39	0.913	0.63816
55.2	1249.74	0.915	0.636811
55.3	1245.44	0.917	0.634618
55.4	1238.82	0.918	0.631245
55.5	1232.53	0.92	0.628041
55.6	1227.9	0.922	0.62568
55.7	1224.59	0.923	0.623993
55.8	1221.61	0.925	0.622475
55.9	1219.95	0.927	0.621632
56	1219.29	0.928	0.621295
56.1	1219.29	0.93	0.621295
56.2	1220.62	0.932	0.621969
56.3	1220.62	0.933	0.621969
56.4	1220.62	0.935	0.621969
56.5	1220.62	0.937	0.621969
56.6	1217.97	0.938	0.62062
56.7	1214.33	0.94	0.618765
56.8	1211.68	0.942	0.617416
56.9	1210.02	0.943	0.616573
57	1207.05	0.945	0.615055
57.1	1204.4	0.947	0.613705
57.2	1203.07	0.949	0.613031
57.3	1201.42	0.95	0.612188
57.4	1198.44	0.952	0.61067
57.5	1189.84	0.954	0.606285
57.6	1180.24	0.955	0.601394
57.7	1174.61	0.957	0.598527
57.8	1171.3	0.959	0.596841
57.9	1165.34	0.96	0.593805
58	1157.07	0.962	0.589589
58.1	1150.12	0.964	0.586047
58.2	1146.15	0.965	0.584023
58.3	1142.51	0.967	0.582168
58.4	1136.55	0.969	0.579132
58.5	1130.26	0.97	0.575928
58.6	1123.31	0.972	0.572386
58.7	1116.69	0.974	0.569014
58.8	1111.72	0.975	0.566484
58.9	1108.08	0.977	0.564629
59	1107.09	0.979	0.564123
59.1	1107.09	0.98	0.564123
59.2	1106.1	0.982	0.563617
59.3	1104.77	0.983	0.562942
59.4	1102.13	0.985	0.561593
59.5	1101.13	0.987	0.561087
59.6	1101.8	0.988	0.561424
59.7	1103.12	0.99	0.562099
59.8	1102.46	0.992	0.561762
59.9	1101.13	0.993	0.561087
60	1099.15	0.995	0.560075
60.1	1097.82	0.997	0.5594
60.2	1095.17	0.998	0.558051
60.3	1090.21	1	0.555522
60.4	1085.25	1.002	0.552992
60.5	1080.94	1.003	0.550799
60.6	1076.31	1.005	0.548438
60.7	1072.01	1.007	0.546246
60.8	1066.05	1.009	0.54321
60.9	1059.1	1.01	0.539668
61	1052.48	1.012	0.536296
61.1	1044.54	1.014	0.532248
61.2	1034.28	1.015	0.52702
61.3	1026	1.017	0.522803
61.4	1022.36	1.019	0.520948
61.5	1019.71	1.02	0.519599
61.6	1015.41	1.022	0.517406
61.7	1010.45	1.024	0.514877
61.8	1007.8	1.025	0.513528
61.9	1002.5	1.027	0.510829
62	996.876	1.029	0.507962
62.1	993.897	1.03	0.506444
62.2	992.904	1.032	0.505938
62.3	992.904	1.034	0.505938
62.4	992.904	1.035	0.505938
62.5	992.242	1.037	0.505601
62.6	990.587	1.039	0.504758
62.7	990.256	1.04	0.504589
62.8	990.256	1.042	0.504589
62.9	989.594	1.043	0.504252
63	988.601	1.045	0.503746
63.1	986.946	1.047	0.502902
63.2	986.615	1.048	0.502734
63.3	986.284	1.05	0.502565
63.4	985.953	1.052	0.502396
63.5	986.615	1.053	0.502734
63.6	987.608	1.055	0.50324
63.7	987.277	1.057	0.503071
63.8	987.277	1.058	0.503071
63.9	987.277	1.06	0.503071
64	987.277	1.062	0.503071
64.1	987.277	1.063	0.503071
64.2	985.953	1.065	0.502396
64.3	984.96	1.067	0.50189
64.4	981.651	1.068	0.500204
64.5	978.01	1.07	0.498349
64.6	975.693	1.072	0.497168
64.7	973.707	1.074	0.496156
64.8	970.398	1.075	0.49447
64.9	967.419	1.077	0.492952
65	966.426	1.079	0.492446
65.1	964.109	1.08	0.491266
65.2	960.799	1.082	0.489579
65.3	956.497	1.084	0.487387
65.4	950.539	1.085	0.484351
65.5	945.574	1.087	0.481821
65.6	942.596	1.089	0.480304
65.7	939.617	1.09	0.478786
65.8	936.307	1.092	0.477099
65.9	933.99	1.094	0.475918
66	932.997	1.095	0.475412
66.1	931.342	1.097	0.474569
66.2	929.026	1.099	0.473389
66.3	926.378	1.1	0.47204
66.4	923.73	1.102	0.47069
66.5	918.434	1.104	0.467992
66.6	907.181	1.105	0.462258
66.7	896.259	1.107	0.456692
66.8	889.639	1.109	0.453319
66.9	885.999	1.11	0.451464
67	883.02	1.112	0.449946
67.1	879.379	1.114	0.448091
67.2	874.415	1.115	0.445562
67.3	868.788	1.117	0.442695
67.4	864.154	1.118	0.440333
67.5	860.514	1.12	0.438478
67.6	857.204	1.122	0.436792
67.7	854.225	1.123	0.435274
67.8	852.57	1.125	0.434431
67.9	849.26	1.127	0.432744
68	840.324	1.128	0.428191
68.1	833.043	1.13	0.424481
68.2	827.085	1.132	0.421445
68.3	822.12	1.133	0.418915
68.4	817.487	1.135	0.416554
68.5	812.853	1.137	0.414193
68.6	810.205	1.138	0.412843
68.7	808.881	1.14	0.412169
68.8	810.205	1.142	0.412843
68.9	810.867	1.143	0.413181
69	804.91	1.145	0.410145
69.1	798.29	1.147	0.406772
69.2	796.966	1.149	0.406097
69.3	797.297	1.15	0.406266
69.4	797.628	1.152	0.406435
69.5	798.621	1.154	0.406941
69.6	798.29	1.155	0.406772
69.7	797.297	1.157	0.406266
69.8	796.635	1.159	0.405929
69.9	793.987	1.16	0.404579
70	787.037	1.162	0.401038
70.1	781.41	1.163	0.398171
70.2	778.763	1.165	0.396822
70.3	777.77	1.167	0.396316
70.4	776.115	1.168	0.395473
70.5	774.791	1.17	0.394798
70.6	773.798	1.172	0.394292
70.7	770.488	1.173	0.392605
70.8	766.185	1.175	0.390413
70.9	763.207	1.177	0.388895
71	760.89	1.178	0.387715
71.1	758.573	1.18	0.386534
71.2	757.249	1.182	0.385859
71.3	757.911	1.183	0.386197
71.4	758.904	1.185	0.386703
71.5	759.235	1.187	0.386871
71.6	760.559	1.188	0.387546
71.7	761.552	1.19	0.388052
71.8	763.207	1.192	0.388895
71.9	764.2	1.193	0.389401
72	765.523	1.195	0.390075
72.1	765.523	1.197	0.390075
72.2	764.2	1.198	0.389401
72.3	762.545	1.2	0.388558
72.4	760.89	1.202	0.387715
72.5	759.235	1.203	0.386871
72.6	757.249	1.205	0.385859
72.7	754.601	1.207	0.38451
72.8	752.284	1.209	0.383329
72.9	749.306	1.21	0.381812
73	745.996	1.212	0.380125
73.1	743.679	1.214	0.378945
73.2	742.024	1.215	0.378101
73.3	741.031	1.217	0.377595
73.4	740.038	1.219	0.377089
73.5	738.714	1.22	0.376415
73.6	737.391	1.222	0.375741
73.7	735.736	1.224	0.374897
73.8	734.081	1.225	0.374054
73.9	732.757	1.227	0.373379
74	731.764	1.229	0.372873
74.1	730.771	1.23	0.372367
74.2	730.44	1.232	0.372199
74.3	730.771	1.234	0.372367
74.4	730.109	1.235	0.37203
74.5	728.454	1.237	0.371187
74.6	728.123	1.238	0.371018
74.7	729.778	1.24	0.371861
74.8	731.102	1.242	0.372536
74.9	731.433	1.243	0.372705
75	731.764	1.245	0.372873
75.1	731.433	1.247	0.372705
75.2	727.13	1.248	0.370512
75.3	722.828	1.25	0.36832
75.4	721.504	1.252	0.367645
75.5	720.18	1.253	0.366971
75.6	718.525	1.255	0.366127
75.7	715.877	1.257	0.364778
75.8	711.905	1.258	0.362754
75.9	706.279	1.26	0.359887
76	701.976	1.262	0.357695
76.1	698.666	1.263	0.356008
76.2	696.68	1.265	0.354996
76.3	695.026	1.267	0.354153
76.4	693.04	1.268	0.353141
76.5	690.723	1.27	0.351961
76.6	689.068	1.272	0.351117
76.7	689.399	1.273	0.351286
76.8	688.075	1.275	0.350611
76.9	685.427	1.277	0.349262
77	683.441	1.279	0.34825
77.1	682.118	1.28	0.347576
77.2	680.794	1.282	0.346901
77.3	680.794	1.284	0.346901
77.4	682.449	1.285	0.347745
77.5	683.772	1.287	0.348419
77.6	685.096	1.289	0.349094
77.7	685.427	1.29	0.349262
77.8	685.427	1.292	0.349262
77.9	684.765	1.294	0.348925
78	683.11	1.295	0.348082
78.1	682.449	1.297	0.347745
78.2	677.484	1.299	0.345215
78.3	663.252	1.3	0.337963
78.4	645.048	1.302	0.328687
78.5	627.838	1.304	0.319917
78.6	605.331	1.305	0.308449
78.7	559.325	1.307	0.285006
78.8	491.848	1.309	0.250623
78.9	471.726	1.31	0.24037
79	468.427	1.312	0.238689
79.1	467.437	1.313	0.238184
79.2	466.448	1.315	0.237681
79.3	464.798	1.317	0.23684
79.4	462.819	1.318	0.235831
79.5	461.169	1.32	0.234991
79.6	459.52	1.322	0.23415
79.7	458.53	1.323	0.233646
79.8	459.85	1.325	0.234318
79.9	462.159	1.327	0.235495
80	464.798	1.328	0.23684
80.1	466.118	1.33	0.237512
80.2	467.437	1.332	0.238184
80.3	469.087	1.333	0.239025
80.4	471.066	1.335	0.240034
80.5	470.076	1.337	0.239529
80.6	468.427	1.338	0.238689
80.7	468.757	1.34	0.238857
80.8	469.746	1.342	0.239361
80.9	472.055	1.344	0.240538
81	474.694	1.345	0.241882
81.1	477.334	1.347	0.243228
81.2	479.313	1.349	0.244236
81.3	481.292	1.35	0.245244
81.4	483.601	1.352	0.246421
81.5	485.251	1.354	0.247262
81.6	483.931	1.355	0.246589
81.7	483.601	1.357	0.246421
81.8	484.261	1.359	0.246757
81.9	484.261	1.36	0.246757
82	485.251	1.362	0.247262
82.1	486.9	1.364	0.248102
82.2	489.539	1.365	0.249447
82.3	491.848	1.367	0.250623
82.4	494.157	1.369	0.2518
82.5	496.137	1.37	0.252809
82.6	498.446	1.372	0.253985
82.7	500.095	1.373	0.254825
82.8	501.085	1.375	0.25533
82.9	501.744	1.377	0.255666
83	498.776	1.378	0.254153
83.1	493.827	1.38	0.251632
83.2	492.838	1.382	0.251128
83.3	493.827	1.383	0.251632
83.4	496.466	1.385	0.252976
83.5	498.776	1.387	0.254153
83.6	501.415	1.388	0.255498
83.7	504.054	1.39	0.256843
83.8	506.038	1.392	0.257854
83.9	505.707	1.393	0.257685
84	504.383	1.395	0.25701
84.1	504.054	1.397	0.256843
84.2	503.394	1.399	0.256506
84.3	497.126	1.4	0.253313
84.4	479.643	1.402	0.244404
84.5	465.128	1.404	0.237008
84.6	457.541	1.405	0.233142
84.7	453.582	1.407	0.231125
84.8	451.273	1.409	0.229948
84.9	447.315	1.41	0.227931
85	441.377	1.412	0.224905
85.1	436.099	1.414	0.222216
85.2	432.8	1.415	0.220535
85.3	430.161	1.417	0.21919
85.4	428.182	1.419	0.218182
85.5	425.213	1.42	0.216669
85.6	420.594	1.422	0.214315
85.7	417.955	1.424	0.212971
85.8	417.955	1.425	0.212971
85.9	419.275	1.427	0.213643
86	420.265	1.429	0.214148
86.1	421.584	1.43	0.21482
86.2	422.904	1.432	0.215492
86.3	423.893	1.434	0.215996
86.4	424.883	1.435	0.216501
86.5	424.883	1.437	0.216501
86.6	423.893	1.439	0.215996
86.7	422.904	1.44	0.215492
86.8	422.244	1.442	0.215156
86.9	422.574	1.444	0.215324
87	420.594	1.445	0.214315
87.1	419.275	1.447	0.213643
87.2	419.935	1.448	0.21398
87.3	418.945	1.45	0.213475
87.4	417.296	1.452	0.212635
87.5	415.976	1.453	0.211962
87.6	414.657	1.455	0.21129
87.7	413.997	1.457	0.210954
87.8	413.997	1.458	0.210954
87.9	413.667	1.46	0.210786
88	413.997	1.462	0.210954
88.1	414.327	1.463	0.211122
88.2	413.667	1.465	0.210786
88.3	413.997	1.467	0.210954
88.4	413.997	1.468	0.210954
88.5	413.337	1.47	0.210618
88.6	412.348	1.472	0.210114
88.7	412.018	1.473	0.209945
88.8	411.688	1.475	0.209777
88.9	411.358	1.477	0.209609
89	410.368	1.479	0.209105
89.1	409.379	1.48	0.208601
89.2	408.719	1.482	0.208264
89.3	408.719	1.483	0.208264
89.4	408.389	1.485	0.208096
89.5	408.389	1.487	0.208096
89.6	408.389	1.489	0.208096
89.7	408.059	1.49	0.207928
89.8	407.729	1.492	0.20776
89.9	407.729	1.493	0.20776
90	409.049	1.495	0.208433
90.1	410.368	1.497	0.209105
90.2	412.018	1.498	0.209945
90.3	413.337	1.5	0.210618
90.4	413.667	1.502	0.210786
90.5	412.348	1.503	0.210114
90.6	411.688	1.505	0.209777
90.7	411.028	1.507	0.209441
90.8	411.028	1.508	0.209441
90.9	411.358	1.51	0.209609
91	411.688	1.512	0.209777
91.1	412.677	1.513	0.210281
91.2	412.677	1.515	0.210281
91.3	411.688	1.517	0.209777
91.4	408.719	1.518	0.208264
91.5	404.76	1.52	0.206247
91.6	401.132	1.522	0.204398
91.7	400.142	1.523	0.203894
91.8	399.482	1.525	0.203558
91.9	398.823	1.527	0.203222
92	397.503	1.528	0.202549
92.1	396.843	1.53	0.202213
92.2	395.524	1.532	0.201541
92.3	395.524	1.533	0.201541
92.4	395.524	1.535	0.201541
92.5	396.184	1.537	0.201877
92.6	397.503	1.538	0.202549
92.7	398.493	1.54	0.203054
92.8	399.152	1.542	0.20339
92.9	398.823	1.543	0.203222
93	398.823	1.545	0.203222
93.1	399.152	1.547	0.20339
93.2	399.152	1.549	0.20339
93.3	396.513	1.55	0.202045
93.4	392.555	1.552	0.200028
93.5	390.576	1.554	0.19902
93.6	388.596	1.555	0.198011
93.7	384.308	1.557	0.195826
93.8	381.669	1.558	0.194481
93.9	380.349	1.56	0.193808
94	379.03	1.562	0.193136
94.1	376.391	1.563	0.191792
94.2	372.432	1.565	0.189774
94.3	368.474	1.567	0.187757
94.4	365.175	1.568	0.186076
94.5	362.536	1.57	0.184732
94.6	360.557	1.572	0.183723
94.7	358.577	1.573	0.182714
94.8	355.938	1.575	0.18137
94.9	353.299	1.577	0.180025
95	351.65	1.578	0.179185
95.1	351.32	1.58	0.179017
95.2	352.969	1.582	0.179857
95.3	353.299	1.583	0.180025
95.4	351.65	1.585	0.179185
95.5	350.33	1.587	0.178512
95.6	349.671	1.588	0.178176
95.7	350.33	1.59	0.178512
95.8	351.98	1.592	0.179353
95.9	353.959	1.593	0.180361
96	355.279	1.595	0.181034
96.1	356.268	1.597	0.181538
96.2	356.268	1.598	0.181538
96.3	355.279	1.6	0.181034
96.4	354.619	1.602	0.180698
96.5	353.959	1.603	0.180361
96.6	353.959	1.605	0.180361
96.7	353.959	1.607	0.180361
96.8	352.64	1.608	0.179689
96.9	351.98	1.61	0.179353
97	351.65	1.612	0.179185
97.1	351.32	1.614	0.179017
97.2	348.021	1.615	0.177336
97.3	342.743	1.617	0.174646
97.4	342.413	1.619	0.174478
97.5	342.413	1.62	0.174478
97.6	343.403	1.622	0.174982
97.7	344.393	1.624	0.175487
97.8	345.382	1.625	0.175991
97.9	346.372	1.627	0.176495
98	347.691	1.629	0.177167
98.1	347.362	1.63	0.177
98.2	344.393	1.632	0.175487
98.3	342.084	1.634	0.17431
98.4	341.754	1.635	0.174142
98.5	343.073	1.637	0.174814
98.6	345.712	1.639	0.176159
98.7	349.011	1.64	0.17784
98.8	351.98	1.642	0.179353
98.9	355.279	1.643	0.181034
99	357.918	1.645	0.182379
99.1	359.897	1.647	0.183387
99.2	361.216	1.648	0.184059
99.3	361.546	1.65	0.184227
99.4	362.206	1.652	0.184564
99.5	362.536	1.653	0.184732
99.6	363.196	1.655	0.185068
99.7	364.515	1.657	0.18574
99.8	364.515	1.658	0.18574
99.9	364.515	1.66	0.18574
100	364.185	1.662	0.185572
100.1	363.526	1.663	0.185236
100.2	363.196	1.665	0.185068
100.3	363.855	1.667	0.185404
100.4	364.185	1.668	0.185572
100.5	364.185	1.67	0.185572
100.6	364.185	1.672	0.185572
100.7	363.526	1.673	0.185236
100.8	363.526	1.675	0.185236
100.9	363.855	1.677	0.185404
101	364.845	1.679	0.185908
101.1	365.175	1.68	0.186076
101.2	365.175	1.682	0.186076
101.3	365.835	1.684	0.186413
101.4	366.494	1.685	0.186749
101.5	366.165	1.687	0.186581
101.6	360.557	1.689	0.183723
101.7	350.001	1.69	0.178344
101.8	342.743	1.692	0.174646
101.9	337.465	1.694	0.171957
102	333.177	1.695	0.169772
102.1	329.548	1.697	0.167923
102.2	325.26	1.699	0.165738
102.3	320.971	1.7	0.163552
102.4	317.343	1.702	0.161703
102.5	314.374	1.703	0.160191
102.6	310.745	1.705	0.158341
102.7	307.776	1.707	0.156829
102.8	307.116	1.708	0.156492
102.9	307.116	1.71	0.156492
103	306.127	1.712	0.155988
103.1	304.148	1.713	0.15498
103.2	300.849	1.715	0.153299
103.3	297.88	1.717	0.151786
103.4	295.571	1.718	0.150609
103.5	293.262	1.72	0.149433
103.6	290.952	1.722	0.148256
103.7	289.303	1.723	0.147416
103.8	287.654	1.725	0.146575
103.9	285.344	1.727	0.145398
104	283.695	1.728	0.144558
104.1	283.365	1.73	0.14439
104.2	283.695	1.732	0.144558
104.3	284.025	1.733	0.144726
104.4	285.674	1.735	0.145566
104.5	286.334	1.737	0.145903
104.6	286.664	1.739	0.146071
104.7	287.654	1.74	0.146575
104.8	287.984	1.742	0.146743
104.9	287.654	1.744	0.146575
105	286.994	1.745	0.146239
105.1	286.334	1.747	0.145903
105.2	286.334	1.749	0.145903
105.3	287.324	1.75	0.146407
105.4	288.313	1.752	0.146911
105.5	289.303	1.754	0.147416
105.6	290.952	1.755	0.148256
105.7	292.272	1.757	0.148928
105.8	292.272	1.759	0.148928
105.9	291.612	1.76	0.148592
106	291.282	1.762	0.148424
106.1	290.952	1.764	0.148256
106.2	289.633	1.765	0.147584
106.3	287.654	1.767	0.146575
106.4	286.004	1.769	0.145735
106.5	285.344	1.77	0.145398
106.6	285.344	1.772	0.145398
106.7	283.035	1.774	0.144222
106.8	276.768	1.775	0.141028
106.9	273.469	1.777	0.139347
107	272.809	1.779	0.139011
107.1	271.49	1.78	0.138339
107.2	269.51	1.782	0.13733
107.3	266.871	1.783	0.135985
107.4	263.573	1.785	0.134305
107.5	261.263	1.787	0.133128
107.6	259.614	1.788	0.132287
107.7	259.614	1.79	0.132287
107.8	259.944	1.792	0.132456
107.9	261.263	1.793	0.133128
108	262.253	1.795	0.133632
108.1	262.583	1.797	0.1338
108.2	262.583	1.798	0.1338
108.3	261.923	1.8	0.133464
108.4	262.253	1.802	0.133632
108.5	262.583	1.803	0.1338
108.64	262.583	1.806	0.1338
108.7	262.583	1.807	0.1338
108.8	262.913	1.808	0.133968
108.9	263.243	1.81	0.134137
109	264.562	1.812	0.134809
109.1	266.212	1.813	0.135649
109.2	267.861	1.815	0.13649
109.3	269.18	1.817	0.137162
109.4	268.521	1.819	0.136826
109.5	266.541	1.82	0.135817
109.6	262.583	1.822	0.1338
109.7	258.954	1.823	0.131951
109.8	257.965	1.825	0.131447
109.9	257.635	1.827	0.131279
110	257.965	1.828	0.131447
110.1	259.284	1.83	0.132119
110.2	261.923	1.832	0.133464
110.3	264.562	1.833	0.134809
110.4	266.871	1.835	0.135985
110.5	267.861	1.837	0.13649
110.6	268.851	1.838	0.136994
110.7	268.191	1.84	0.136658
110.8	265.552	1.842	0.135313
110.9	260.934	1.843	0.13296
111	255.985	1.845	0.130438
111.1	253.016	1.847	0.128925
111.2	250.707	1.848	0.127749
111.3	247.738	1.85	0.126236
111.4	244.44	1.852	0.124555
111.5	243.45	1.853	0.124051
111.6	243.12	1.855	0.123883
111.7	242.79	1.857	0.123715
111.8	242.79	1.858	0.123715
111.9	242.79	1.86	0.123715
112	242.13	1.862	0.123378
112.1	241.141	1.863	0.122874
112.2	237.842	1.865	0.121193
112.3	231.904	1.867	0.118168
112.4	227.946	1.868	0.116151
112.5	224.647	1.87	0.11447
112.6	222.668	1.872	0.113461
112.7	222.338	1.874	0.113293
112.8	222.998	1.875	0.11363
112.9	223.327	1.877	0.113797
113	222.998	1.879	0.11363
113.1	222.008	1.88	0.113125
113.2	219.699	1.882	0.111949
113.3	217.39	1.884	0.110772
113.4	214.421	1.885	0.109259
113.5	212.441	1.887	0.10825
113.6	210.792	1.889	0.10741
113.7	208.483	1.89	0.106233
113.8	204.194	1.892	0.104048
113.9	198.257	1.893	0.101023
114	194.628	1.895	0.0991735
114.1	192.319	1.897	0.0979969
114.2	191.329	1.898	0.0974925
114.3	190.34	1.9	0.0969885
114.4	189.35	1.902	0.0964841
114.5	189.02	1.903	0.0963159
114.6	189.68	1.905	0.0966522
114.7	190.01	1.907	0.0968204
114.8	188.36	1.908	0.0959796
114.9	187.371	1.91	0.0954757
115	187.041	1.912	0.0953075
115.1	188.03	1.913	0.0958115
115.2	188.36	1.915	0.0959796
115.3	189.02	1.917	0.0963159
115.4	188.69	1.918	0.0961478
115.5	187.701	1.92	0.0956438
115.6	184.732	1.922	0.094131
115.7	179.124	1.923	0.0912734
115.8	173.186	1.925	0.0882476
115.9	168.898	1.927	0.0860627
116	166.259	1.928	0.084718
116.1	163.29	1.93	0.0832051
116.2	154.713	1.932	0.0788346
116.3	141.848	1.933	0.0722792
116.4	133.93	1.935	0.0682446
116.5	126.673	1.937	0.0645468
116.6	122.055	1.938	0.0621936
116.7	119.746	1.94	0.0610171
116.8	119.086	1.942	0.0606808
116.9	119.416	1.944	0.0608489
117	118.756	1.945	0.0605126
117.1	117.437	1.947	0.0598405
117.2	115.787	1.949	0.0589997
117.3	113.478	1.95	0.0578232
117.4	110.509	1.952	0.0563103
117.5	108.2	1.954	0.0551338
117.6	107.54	1.955	0.0547975
117.7	107.21	1.957	0.0546293
117.8	106.221	1.959	0.0541254
117.9	106.221	1.96	0.0541254
118	105.891	1.962	0.0539572
118.1	105.231	1.963	0.0536209
118.2	104.901	1.965	0.0534527
118.3	104.571	1.967	0.0532846
118.4	103.582	1.968	0.0527806
118.5	102.592	1.97	0.0522762
118.6	102.262	1.972	0.052108
118.7	100.283	1.973	0.0510996
118.8	97.974	1.975	0.0499231
118.9	97.314	1.977	0.0495868
119	96.654	1.978	0.0492504
119.1	95.995	1.98	0.0489146
119.2	94.675	1.982	0.048242
119.3	92.036	1.983	0.0468973
119.4	90.057	1.985	0.0458889
119.5	89.397	1.987	0.0455526
119.6	88.407	1.988	0.0450482
119.7	87.088	1.99	0.0443761
119.8	85.768	1.992	0.0437034
119.9	85.438	1.993	0.0435353
120	85.109	1.995	0.0433676
120.1	83.459	1.997	0.0425269
120.2	77.521	1.998	0.0395011
120.3	70.264	2	0.0358033
120.4	63.337	2.002	0.0322736
120.5	59.708	2.003	0.0304245
120.6	59.378	2.005	0.0302563
120.7	59.048	2.007	0.0300882
120.8	59.378	2.008	0.0302563
120.9	59.378	2.01	0.0302563
121	60.368	2.012	0.0307608
121.1	61.687	2.013	0.0314329
121.2	62.347	2.015	0.0317692
121.3	63.007	2.017	0.0321055
121.4	63.337	2.019	0.0322736
121.5	64.986	2.02	0.0331139
121.6	65.316	2.022	0.033282
121.7	64.326	2.023	0.0327776
121.8	62.017	2.025	0.031601
121.9	61.687	2.027	0.0314329
122	62.677	2.028	0.0319373
122.1	63.666	2.03	0.0324413
122.2	64.656	2.032	0.0329457
122.3	65.976	2.033	0.0336183
122.4	66.635	2.035	0.0339541
122.5	66.635	2.037	0.0339541
122.6	67.625	2.038	0.0344586
122.7	68.615	2.04	0.0349631
122.8	69.604	2.042	0.035467
122.9	70.594	2.043	0.0359715
123	70.924	2.045	0.0361396
123.1	70.924	2.047	0.0361396
123.2	71.913	2.048	0.0366436
123.3	73.233	2.05	0.0373162
123.4	74.223	2.052	0.0378206
123.5	75.212	2.053	0.0383246
123.6	76.532	2.055	0.0389972
123.7	77.191	2.057	0.039333
123.8	78.181	2.058	0.0398375
123.9	79.501	2.06	0.0405101
124	80.16	2.062	0.0408459
124.1	81.15	2.063	0.0413503
124.2	81.48	2.065	0.0415185
124.3	82.14	2.067	0.0418548
124.4	83.129	2.068	0.0423587
124.5	84.119	2.07	0.0428632
124.6	84.779	2.072	0.0431995
124.7	85.438	2.073	0.0435353
124.8	85.768	2.075	0.0437034
124.9	84.449	2.077	0.0430313
125	83.129	2.078	0.0423587
125.1	82.14	2.08	0.0418548
125.2	81.81	2.082	0.0416866
125.3	82.799	2.083	0.0421906
125.4	84.449	2.085	0.0430313
125.5	86.098	2.087	0.0438716
125.6	87.088	2.088	0.0443761
125.7	88.077	2.09	0.04488
125.8	89.397	2.092	0.0455526
125.9	91.046	2.093	0.0463929
126	92.366	2.095	0.0470655
126.1	93.355	2.097	0.0475694
126.2	95.005	2.098	0.0484102
126.3	96.324	2.1	0.0490823
126.4	96.984	2.102	0.0494186
126.5	96.984	2.103	0.0494186
126.6	97.314	2.105	0.0495868
126.7	96.984	2.107	0.0494186
126.8	96.324	2.108	0.0490823
126.9	95.995	2.11	0.0489146
127	96.984	2.112	0.0494186
127.1	97.974	2.113	0.0499231
127.2	98.304	2.115	0.0500912
127.3	98.304	2.117	0.0500912
127.4	98.963	2.118	0.050427
127.5	99.953	2.12	0.0509315
127.6	99.953	2.122	0.0509315
127.7	100.943	2.123	0.0514359
127.8	101.932	2.125	0.0519399
127.9	102.262	2.127	0.052108
128	103.582	2.128	0.0527806
128.1	104.571	2.13	0.0532846
128.2	106.221	2.132	0.0541254
128.3	108.2	2.133	0.0551338
128.4	109.849	2.135	0.055974
128.5	110.509	2.137	0.0563103
128.6	111.829	2.138	0.0569829
128.7	111.829	2.14	0.0569829
128.8	108.2	2.142	0.0551338
128.9	103.582	2.143	0.0527806
129	102.262	2.145	0.052108
129.1	102.262	2.147	0.052108
129.2	103.582	2.148	0.0527806
129.3	104.901	2.15	0.0534527
129.4	105.561	2.152	0.053789
129.5	106.551	2.153	0.0542935
129.6	107.87	2.155	0.0549656
129.7	108.53	2.157	0.0553019
129.8	109.19	2.158	0.0556382
129.9	109.849	2.16	0.055974
130	110.179	2.162	0.0561422
130.1	110.839	2.163	0.0564785
130.2	111.499	2.165	0.0568148
130.3	111.829	2.167	0.0569829
130.4	111.829	2.168	0.0569829
130.5	111.829	2.17	0.0569829
130.6	112.488	2.172	0.0573187
130.7	113.148	2.173	0.057655
130.8	113.478	2.175	0.0578232
130.9	113.478	2.177	0.0578232
131	113.478	2.178	0.0578232
131.1	113.808	2.18	0.0579913
131.234	114.468	2.182	0.0583276
131.3	115.457	2.183	0.0588316
131.4	118.096	2.185	0.0601763
131.5	121.065	2.187	0.0616892
131.6	123.374	2.188	0.0628657
131.7	126.343	2.19	0.0643786
131.8	128.982	2.192	0.0657233
131.9	130.632	2.193	0.0665641
