# Supplementary material for: Macro/Microfracture evolution and instability behaviors of high-temperature granite under water-cooling subjected to Brazilian splitting test using the DIC technique
Source: PLoS One. 2023 Nov 29;18(11):e0294258. doi: 10.1371/journal.pone.0294258 (PMC10686506; doi:10.1371/journal.pone.0294258)
Supplement: S1 Data — (ZIP) [file pone.0294258.s001.zip › ┐╣└¡╟┐╢╚/z900.xlsx]

## Sheet: Sheet1
时间(s)	力(N)	位移(mm)	应力（Mpa）	最大力	2131.72
0	0	0	0
0	0	0	0
108.5	2131.72	1.80347	1.08623
1094	842	1094	0.429045
0	-1.31951	0.000233333	-0.000672363
0	78	10	0.0397452
0	0	0	0
0	0	0	0
0	0	0	0
0	0	0	0
135.032	569.595	-1.666	0.290239
0.2	0.33	0.001	0.000168153
0.3	0	0.002	0
0.4	-0.33	0.003	-0.000168153
0.5	0	0.004	0
0.6	0	0.006	0
0.7	0	0.007	0
0.8	0	0.009	0
0.9	-0.33	0.01	-0.000168153
1	-0.33	0.012	-0.000168153
1.1	-0.66	0.014	-0.000336306
1.2	-0.66	0.015	-0.000336306
1.3	-0.33	0.017	-0.000168153
1.4	0	0.019	0
1.5	0	0.02	0
1.6	0	0.022	0
1.7	-0.33	0.024	-0.000168153
1.8	-0.33	0.025	-0.000168153
1.9	-0.33	0.027	-0.000168153
2	-0.33	0.029	-0.000168153
2.1	-0.33	0.03	-0.000168153
2.2	0	0.032	0
2.3	0	0.034	0
2.4	-0.33	0.035	-0.000168153
2.5	-0.33	0.037	-0.000168153
2.6	-0.66	0.039	-0.000336306
2.7	-0.33	0.04	-0.000168153
2.8	0	0.042	0
2.9	0	0.044	0
3	-0.33	0.045	-0.000168153
3.1	-0.66	0.047	-0.000336306
3.2	-0.33	0.049	-0.000168153
3.3	-0.66	0.05	-0.000336306
3.4	-0.33	0.052	-0.000168153
3.5	-0.33	0.054	-0.000168153
3.6	-0.33	0.055	-0.000168153
3.7	-0.33	0.057	-0.000168153
3.8	-0.33	0.059	-0.000168153
3.9	0	0.06	0
4	-0.33	0.062	-0.000168153
4.1	0	0.064	0
4.2	-0.33	0.065	-0.000168153
4.3	-0.33	0.067	-0.000168153
4.4	-0.33	0.069	-0.000168153
4.5	-0.66	0.07	-0.000336306
4.6	-0.33	0.072	-0.000168153
4.7	-0.33	0.074	-0.000168153
4.8	-0.33	0.075	-0.000168153
4.9	-0.66	0.077	-0.000336306
5	-0.33	0.079	-0.000168153
5.1	-0.33	0.08	-0.000168153
5.2	-0.33	0.082	-0.000168153
5.3	-0.66	0.084	-0.000336306
5.4	-0.33	0.085	-0.000168153
5.5	-0.33	0.087	-0.000168153
5.6	-0.66	0.089	-0.000336306
5.7	-0.66	0.09	-0.000336306
5.8	-0.33	0.092	-0.000168153
5.9	-0.33	0.094	-0.000168153
6	-0.33	0.095	-0.000168153
6.1	-0.66	0.097	-0.000336306
6.2	-0.66	0.099	-0.000336306
6.3	-0.99	0.1	-0.000504459
6.4	-0.66	0.102	-0.000336306
6.5	-0.99	0.104	-0.000504459
6.6	-0.99	0.105	-0.000504459
6.7	-0.66	0.107	-0.000336306
6.8	-0.99	0.109	-0.000504459
6.9	-1.32	0.11	-0.000672611
7	-0.99	0.112	-0.000504459
7.1	-0.99	0.114	-0.000504459
7.2	-0.66	0.115	-0.000336306
7.3	-0.66	0.117	-0.000336306
7.4	-0.33	0.119	-0.000168153
7.5	-0.66	0.12	-0.000336306
7.6	-0.33	0.122	-0.000168153
7.7	-0.33	0.124	-0.000168153
7.8	-0.33	0.125	-0.000168153
7.9	-0.33	0.127	-0.000168153
8	-0.66	0.129	-0.000336306
8.1	-0.66	0.13	-0.000336306
8.2	0	0.132	0
8.3	0	0.134	0
8.4	0	0.135	0
8.5	-0.66	0.137	-0.000336306
8.6	-0.99	0.139	-0.000504459
8.7	-0.99	0.14	-0.000504459
8.8	-0.99	0.142	-0.000504459
8.9	-0.66	0.144	-0.000336306
9	-0.66	0.145	-0.000336306
9.1	-0.99	0.147	-0.000504459
9.2	-0.33	0.149	-0.000168153
9.3	0	0.15	0
9.4	-0.33	0.152	-0.000168153
9.5	-0.66	0.154	-0.000336306
9.6	-0.33	0.155	-0.000168153
9.7	-0.66	0.157	-0.000336306
9.8	-0.66	0.159	-0.000336306
9.9	-0.66	0.16	-0.000336306
10	-0.66	0.162	-0.000336306
10.1	-0.66	0.164	-0.000336306
10.2	-0.33	0.165	-0.000168153
10.3	-0.33	0.167	-0.000168153
10.4	-0.66	0.169	-0.000336306
10.5	-0.99	0.17	-0.000504459
10.6	-0.66	0.172	-0.000336306
10.7	-0.33	0.174	-0.000168153
10.8	-0.33	0.175	-0.000168153
10.9	0	0.177	0
11	-0.33	0.179	-0.000168153
11.1	-0.33	0.18	-0.000168153
11.2	-0.33	0.182	-0.000168153
11.3	0	0.184	0
11.4	0	0.185	0
11.5	0	0.187	0
11.6	0	0.189	0
11.7	-0.33	0.19	-0.000168153
11.8	-0.66	0.192	-0.000336306
11.9	-0.66	0.194	-0.000336306
12	-0.99	0.195	-0.000504459
12.1	-0.99	0.197	-0.000504459
12.2	-0.66	0.199	-0.000336306
12.3	-0.99	0.2	-0.000504459
12.4	-0.66	0.202	-0.000336306
12.5	-0.33	0.203	-0.000168153
12.6	-0.33	0.205	-0.000168153
12.7	-0.33	0.207	-0.000168153
12.8	-0.66	0.209	-0.000336306
12.9	-0.66	0.21	-0.000336306
13	-0.66	0.212	-0.000336306
13.1	-0.66	0.214	-0.000336306
13.2	-0.66	0.215	-0.000336306
13.3	-0.33	0.217	-0.000168153
13.4	-0.33	0.219	-0.000168153
13.5	-0.33	0.22	-0.000168153
13.6	-0.33	0.222	-0.000168153
13.7	0	0.224	0
13.8	-0.33	0.225	-0.000168153
13.9	-0.33	0.227	-0.000168153
14	0	0.229	0
14.1	0	0.23	0
14.2	-0.33	0.232	-0.000168153
14.3	-0.66	0.234	-0.000336306
14.4	-0.33	0.235	-0.000168153
14.5	-0.33	0.237	-0.000168153
14.6	-0.33	0.239	-0.000168153
14.7	-0.33	0.24	-0.000168153
14.8	0	0.242	0
14.9	0	0.244	0
15	0	0.245	0
15.1	-0.66	0.247	-0.000336306
15.2	-0.33	0.249	-0.000168153
15.3	-0.33	0.25	-0.000168153
15.4	-0.66	0.252	-0.000336306
15.5	-0.33	0.254	-0.000168153
15.6	0	0.255	0
15.7	-0.33	0.257	-0.000168153
15.8	-0.66	0.259	-0.000336306
15.9	-0.66	0.26	-0.000336306
16	-0.33	0.262	-0.000168153
16.1	-0.33	0.264	-0.000168153
16.2	-0.66	0.265	-0.000336306
16.3	-0.33	0.267	-0.000168153
16.4	-0.33	0.269	-0.000168153
16.5	-0.33	0.27	-0.000168153
16.6	-0.66	0.272	-0.000336306
16.7	-0.33	0.274	-0.000168153
16.8	-0.33	0.275	-0.000168153
16.9	-0.33	0.277	-0.000168153
17	-0.33	0.279	-0.000168153
17.1	-0.33	0.28	-0.000168153
17.2	-0.33	0.282	-0.000168153
17.3	-0.33	0.284	-0.000168153
17.4	-0.66	0.285	-0.000336306
17.5	-0.66	0.287	-0.000336306
17.6	-0.66	0.289	-0.000336306
17.7	-0.33	0.29	-0.000168153
17.8	0	0.292	0
17.9	-0.33	0.294	-0.000168153
18	-0.66	0.295	-0.000336306
18.1	-0.66	0.297	-0.000336306
18.2	-0.66	0.299	-0.000336306
18.3	0	0.3	0
18.4	-0.33	0.302	-0.000168153
18.5	-0.66	0.304	-0.000336306
18.6	-0.99	0.305	-0.000504459
18.7	-0.66	0.307	-0.000336306
18.8	-0.33	0.309	-0.000168153
18.9	-0.66	0.31	-0.000336306
19	-0.33	0.312	-0.000168153
19.1	-0.33	0.314	-0.000168153
19.2	-0.66	0.315	-0.000336306
19.3	-0.33	0.317	-0.000168153
19.4	0	0.319	0
19.5	0	0.32	0
19.6	-0.33	0.322	-0.000168153
19.7	0	0.324	0
19.8	0	0.325	0
19.9	0	0.327	0
20	-0.66	0.329	-0.000336306
20.1	-0.66	0.33	-0.000336306
20.2	-0.66	0.332	-0.000336306
20.3	-0.66	0.334	-0.000336306
20.4	-0.99	0.335	-0.000504459
20.5	-0.66	0.337	-0.000336306
20.6	-0.33	0.338	-0.000168153
20.7	0	0.34	0
20.8	-0.33	0.342	-0.000168153
20.9	-0.66	0.343	-0.000336306
21	-0.33	0.345	-0.000168153
21.1	-0.33	0.347	-0.000168153
21.2	-0.33	0.348	-0.000168153
21.3	-0.99	0.35	-0.000504459
21.4	-1.32	0.352	-0.000672611
21.5	-0.66	0.353	-0.000336306
21.6	-0.33	0.355	-0.000168153
21.7	-0.66	0.357	-0.000336306
21.8	-0.66	0.358	-0.000336306
21.9	-0.33	0.36	-0.000168153
22	-0.66	0.362	-0.000336306
22.1	-0.66	0.363	-0.000336306
22.2	-0.33	0.365	-0.000168153
22.3	-0.33	0.367	-0.000168153
22.4	-0.33	0.369	-0.000168153
22.5	-0.33	0.37	-0.000168153
22.6	-0.33	0.372	-0.000168153
22.7	-0.99	0.374	-0.000504459
22.8	-0.66	0.375	-0.000336306
22.9	-0.66	0.377	-0.000336306
23	-0.33	0.379	-0.000168153
23.1	-0.33	0.38	-0.000168153
23.2	-0.66	0.382	-0.000336306
23.3	-0.66	0.384	-0.000336306
23.4	-0.99	0.385	-0.000504459
23.5	-0.66	0.387	-0.000336306
23.6	-0.66	0.389	-0.000336306
23.7	-0.33	0.39	-0.000168153
23.8	-0.33	0.392	-0.000168153
23.9	-0.33	0.394	-0.000168153
24	-0.66	0.395	-0.000336306
24.1	-0.66	0.397	-0.000336306
24.2	-0.66	0.399	-0.000336306
24.3	-0.33	0.4	-0.000168153
24.4	-0.66	0.402	-0.000336306
24.5	-0.66	0.403	-0.000336306
24.6	-0.66	0.405	-0.000336306
24.7	-0.66	0.407	-0.000336306
24.8	-0.66	0.409	-0.000336306
24.9	-0.33	0.41	-0.000168153
25	0	0.412	0
25.1	-0.33	0.413	-0.000168153
25.2	-0.66	0.415	-0.000336306
25.3	-0.33	0.417	-0.000168153
25.4	-0.66	0.418	-0.000336306
25.5	-0.99	0.42	-0.000504459
25.6	-0.33	0.422	-0.000168153
25.7	-0.33	0.423	-0.000168153
25.8	-0.66	0.425	-0.000336306
25.9	-0.66	0.427	-0.000336306
26	-0.33	0.429	-0.000168153
26.1	-0.33	0.43	-0.000168153
26.2	-0.66	0.432	-0.000336306
26.3	-0.66	0.434	-0.000336306
26.4	-0.66	0.435	-0.000336306
26.5	-1.32	0.437	-0.000672611
26.6	-0.66	0.439	-0.000336306
26.7	-0.66	0.44	-0.000336306
26.8	-0.66	0.442	-0.000336306
26.9	-0.66	0.444	-0.000336306
27	-0.66	0.445	-0.000336306
27.1	-0.66	0.447	-0.000336306
27.2	-0.99	0.449	-0.000504459
27.3	-0.66	0.45	-0.000336306
27.4	-0.66	0.452	-0.000336306
27.5	-0.66	0.454	-0.000336306
27.6	-0.66	0.455	-0.000336306
27.7	-0.66	0.457	-0.000336306
27.8	-0.99	0.459	-0.000504459
27.9	-0.66	0.46	-0.000336306
28	-0.33	0.462	-0.000168153
28.1	-0.66	0.464	-0.000336306
28.2	-0.99	0.465	-0.000504459
28.3	-0.66	0.467	-0.000336306
28.4	-0.33	0.469	-0.000168153
28.5	-0.66	0.47	-0.000336306
28.6	-0.99	0.472	-0.000504459
28.7	-0.99	0.474	-0.000504459
28.8	-0.99	0.475	-0.000504459
28.9	-0.66	0.477	-0.000336306
29	-0.66	0.479	-0.000336306
29.1	-0.66	0.48	-0.000336306
29.2	-0.33	0.482	-0.000168153
29.3	-0.66	0.483	-0.000336306
29.4	-0.66	0.485	-0.000336306
29.5	-0.66	0.487	-0.000336306
29.6	-0.33	0.488	-0.000168153
29.7	-0.33	0.49	-0.000168153
29.8	-0.66	0.492	-0.000336306
29.9	-0.66	0.493	-0.000336306
30	-0.66	0.495	-0.000336306
30.1	-0.66	0.497	-0.000336306
30.2	-0.66	0.498	-0.000336306
30.3	-0.66	0.5	-0.000336306
30.4	-0.33	0.502	-0.000168153
30.5	-0.33	0.504	-0.000168153
30.6	-0.66	0.505	-0.000336306
30.7	0	0.507	0
30.8	-0.33	0.509	-0.000168153
30.9	-0.66	0.51	-0.000336306
31	-0.66	0.512	-0.000336306
31.1	-0.33	0.514	-0.000168153
31.2	-0.66	0.515	-0.000336306
31.3	-0.66	0.517	-0.000336306
31.4	-0.33	0.518	-0.000168153
31.5	-0.33	0.52	-0.000168153
31.6	0	0.522	0
31.7	-0.33	0.523	-0.000168153
31.8	-0.66	0.525	-0.000336306
31.9	-0.99	0.527	-0.000504459
32	-0.66	0.529	-0.000336306
32.1	-0.66	0.53	-0.000336306
32.2	-0.66	0.532	-0.000336306
32.3	-0.33	0.533	-0.000168153
32.4	-0.66	0.535	-0.000336306
32.5	-0.99	0.537	-0.000504459
32.6	-0.66	0.539	-0.000336306
32.7	-0.33	0.54	-0.000168153
32.8	-0.33	0.542	-0.000168153
32.9	-0.33	0.543	-0.000168153
33	-0.33	0.545	-0.000168153
33.1	-0.33	0.547	-0.000168153
33.2	-0.33	0.548	-0.000168153
33.3	0	0.55	0
33.4	-0.33	0.552	-0.000168153
33.5	-0.33	0.553	-0.000168153
33.6	-0.33	0.555	-0.000168153
33.7	-0.33	0.557	-0.000168153
33.8	-0.33	0.559	-0.000168153
33.9	-0.66	0.56	-0.000336306
34	-0.66	0.562	-0.000336306
34.1	0	0.564	0
34.2	0.33	0.565	0.000168153
34.3	-0.33	0.567	-0.000168153
34.4	-0.66	0.569	-0.000336306
34.5	0	0.57	0
34.6	0	0.572	0
34.7	0	0.574	0
34.8	0	0.575	0
34.9	0	0.577	0
35	-0.33	0.579	-0.000168153
35.1	-0.33	0.58	-0.000168153
35.2	-0.33	0.582	-0.000168153
35.3	-0.33	0.584	-0.000168153
35.4	-0.33	0.585	-0.000168153
35.5	0	0.587	0
35.6	-0.33	0.589	-0.000168153
35.7	-0.33	0.59	-0.000168153
35.8	0	0.592	0
35.9	-0.33	0.594	-0.000168153
36	-0.33	0.595	-0.000168153
36.1	-0.33	0.597	-0.000168153
36.2	-0.33	0.598	-0.000168153
36.3	-0.66	0.6	-0.000336306
36.4	-0.66	0.602	-0.000336306
36.5	0	0.603	0
36.6	-0.33	0.605	-0.000168153
36.7	0	0.607	0
36.8	-0.33	0.608	-0.000168153
36.9	-0.33	0.61	-0.000168153
37	-0.66	0.612	-0.000336306
37.1	-0.33	0.613	-0.000168153
37.2	-0.33	0.615	-0.000168153
37.3	-0.66	0.617	-0.000336306
37.4	-0.33	0.618	-0.000168153
37.5	-0.33	0.62	-0.000168153
37.6	-0.33	0.622	-0.000168153
37.7	-0.33	0.623	-0.000168153
37.8	-0.33	0.625	-0.000168153
37.9	-0.33	0.627	-0.000168153
38	-0.33	0.629	-0.000168153
38.1	-0.33	0.63	-0.000168153
38.2	-0.33	0.632	-0.000168153
38.3	-0.33	0.634	-0.000168153
38.4	0	0.635	0
38.5	0	0.637	0
38.6	-0.33	0.639	-0.000168153
38.7	-0.33	0.64	-0.000168153
38.8	0	0.642	0
38.9	-0.33	0.644	-0.000168153
39	-0.33	0.645	-0.000168153
39.1	-0.33	0.647	-0.000168153
39.2	-0.33	0.649	-0.000168153
39.3	0	0.65	0
39.4	-0.33	0.652	-0.000168153
39.5	-0.33	0.654	-0.000168153
39.6	0	0.655	0
39.7	0	0.657	0
39.8	0	0.659	0	0
39.9	0.33	0.66	0.000168153	0.001
40	0.66	0.662	0.000336306	0.003
40.1	0.66	0.664	0.000336306	0.005
40.2	0.66	0.665	0.000336306	0.006
40.3	0.66	0.667	0.000336306	0.008
40.4	0.99	0.669	0.000504459	0.01
40.5	1.649	0.67	0.000840255	0.011
40.6	1.979	0.672	0.00100841	0.013
40.7	1.979	0.674	0.00100841	0.015
40.8	2.309	0.675	0.00117656	0.016
40.9	2.309	0.677	0.00117656	0.018
41	2.639	0.678	0.00134471	0.019
41.1	3.629	0.68	0.00184917	0.021
41.2	3.299	0.682	0.00168102	0.023
41.3	3.629	0.683	0.00184917	0.024
41.4	3.959	0.685	0.00201732	0.026
41.5	3.959	0.687	0.00201732	0.028
41.6	3.959	0.688	0.00201732	0.029
41.7	3.629	0.69	0.00184917	0.031
41.8	3.629	0.692	0.00184917	0.033
41.9	3.959	0.693	0.00201732	0.034
42	3.959	0.695	0.00201732	0.036
42.1	4.288	0.697	0.00218497	0.038
42.2	4.288	0.699	0.00218497	0.04
42.3	3.959	0.7	0.00201732	0.041
42.4	3.959	0.702	0.00201732	0.043
42.5	3.959	0.704	0.00201732	0.045
42.6	4.288	0.705	0.00218497	0.046
42.7	4.618	0.707	0.00235312	0.048
42.8	5.278	0.709	0.00268943	0.05
42.9	5.608	0.71	0.00285758	0.051
43	5.608	0.712	0.00285758	0.053
43.1	5.608	0.714	0.00285758	0.055
43.2	5.938	0.715	0.00302573	0.056
43.3	4.948	0.717	0.00252127	0.058
43.4	3.629	0.719	0.00184917	0.06
43.5	3.629	0.72	0.00184917	0.061
43.6	4.618	0.722	0.00235312	0.063
43.7	4.948	0.724	0.00252127	0.065
43.8	4.948	0.725	0.00252127	0.066
43.9	4.948	0.727	0.00252127	0.068
44	5.278	0.729	0.00268943	0.07
44.1	5.278	0.73	0.00268943	0.071
44.2	5.278	0.732	0.00268943	0.073
44.3	5.278	0.734	0.00268943	0.075
44.4	5.608	0.735	0.00285758	0.076
44.5	5.608	0.737	0.00285758	0.078
44.6	5.608	0.738	0.00285758	0.079
44.7	6.268	0.74	0.00319389	0.081
44.8	6.268	0.742	0.00319389	0.083
44.9	5.938	0.743	0.00302573	0.084
45	6.268	0.745	0.00319389	0.086
45.1	6.927	0.747	0.00352968	0.088
45.2	7.587	0.748	0.00386599	0.089
45.3	7.587	0.75	0.00386599	0.091
45.4	7.257	0.752	0.00369783	0.093
45.5	7.587	0.753	0.00386599	0.094
45.6	7.917	0.755	0.00403414	0.096
45.7	7.917	0.757	0.00403414	0.098
45.8	8.577	0.759	0.00437045	0.1
45.9	8.907	0.76	0.0045386	0.101
46	9.237	0.762	0.00470675	0.103
46.1	9.566	0.764	0.00487439	0.105
46.2	9.896	0.765	0.00504255	0.106
46.3	9.896	0.767	0.00504255	0.108
46.4	10.556	0.769	0.00537885	0.11
46.5	10.886	0.77	0.00554701	0.111
46.6	10.886	0.772	0.00554701	0.113
46.7	10.886	0.774	0.00554701	0.115
46.8	11.876	0.775	0.00605146	0.116
46.9	11.876	0.777	0.00605146	0.118
47	12.535	0.779	0.00638726	0.12
47.1	12.865	0.78	0.00655541	0.121
47.2	12.865	0.782	0.00655541	0.123
47.3	13.855	0.784	0.00705987	0.125
47.4	14.185	0.785	0.00722803	0.126
47.5	14.515	0.787	0.00739618	0.128
47.6	14.845	0.789	0.00756433	0.13
47.7	15.834	0.79	0.00806828	0.131
47.8	16.494	0.792	0.00840459	0.133
47.9	17.154	0.794	0.00874089	0.135
48	17.484	0.795	0.00890904	0.136
48.1	17.813	0.797	0.00907669	0.138
48.2	18.803	0.799	0.00958115	0.14
48.3	19.463	0.8	0.00991745	0.141
48.4	20.123	0.802	0.0102538	0.143
48.5	20.452	0.804	0.0104214	0.145
48.6	21.442	0.805	0.0109259	0.146
48.7	22.432	0.807	0.0114303	0.148
48.8	23.751	0.808	0.0121024	0.149
48.9	24.411	0.81	0.0124387	0.151
49	25.071	0.812	0.012775	0.153
49.1	25.73	0.813	0.0131108	0.154
49.2	26.72	0.815	0.0136153	0.156
49.3	28.04	0.817	0.0142879	0.158
49.4	29.029	0.818	0.0147918	0.159
49.5	30.019	0.82	0.0152963	0.161
49.6	31.009	0.822	0.0158008	0.163
49.7	31.998	0.823	0.0163047	0.164
49.8	32.988	0.825	0.0168092	0.166
49.9	33.977	0.827	0.0173131	0.168
50	34.967	0.828	0.0178176	0.169
50.1	35.957	0.83	0.018322	0.171
50.2	37.606	0.832	0.0191623	0.173
50.3	37.936	0.833	0.0193304	0.174
50.4	39.585	0.835	0.0201707	0.176
50.5	40.905	0.837	0.0208433	0.178
50.6	41.565	0.838	0.0211796	0.179
50.7	42.224	0.84	0.0215154	0.181
50.8	43.544	0.842	0.022188	0.183
50.9	44.863	0.843	0.0228601	0.184
51	45.853	0.845	0.0233646	0.186
51.1	46.843	0.847	0.023869	0.188
51.2	48.492	0.848	0.0247093	0.189
51.3	49.482	0.85	0.0252138	0.191
51.4	51.131	0.852	0.026054	0.193
51.5	52.451	0.853	0.0267266	0.194
51.6	53.11	0.855	0.0270624	0.196
51.7	54.1	0.857	0.0275669	0.198
51.8	55.749	0.858	0.0284071	0.199
51.9	57.069	0.86	0.0290797	0.201
52	58.388	0.862	0.0297518	0.203
52.1	59.708	0.863	0.0304245	0.204
52.2	61.027	0.865	0.0310966	0.206
52.3	62.677	0.867	0.0319373	0.208
52.4	63.666	0.868	0.0324413	0.209
52.5	65.316	0.87	0.033282	0.211
52.6	66.305	0.872	0.033786	0.213
52.7	67.295	0.873	0.0342904	0.214
52.8	68.615	0.875	0.0349631	0.216
52.9	69.604	0.877	0.035467	0.218
53	70.924	0.878	0.0361396	0.219
53.1	71.913	0.88	0.0366436	0.221
53.2	72.903	0.882	0.037148	0.223
53.3	73.893	0.883	0.0376525	0.224
53.4	75.212	0.885	0.0383246	0.226
53.5	76.202	0.887	0.038829	0.228
53.6	77.851	0.888	0.0396693	0.229
53.7	79.171	0.89	0.0403419	0.231
53.8	80.82	0.892	0.0411822	0.233
53.9	81.81	0.893	0.0416866	0.234
54	82.47	0.895	0.0420229	0.236
54.1	84.119	0.897	0.0428632	0.238
54.2	84.779	0.898	0.0431995	0.239
54.3	85.768	0.9	0.0437034	0.241
54.4	87.748	0.902	0.0447124	0.243
54.5	89.397	0.903	0.0455526	0.244
54.6	90.387	0.905	0.0460571	0.246
54.7	92.036	0.907	0.0468973	0.248
54.8	94.015	0.909	0.0479057	0.25
54.9	95.995	0.91	0.0489146	0.251
55	98.304	0.912	0.0500912	0.253
55.1	99.953	0.914	0.0509315	0.255
55.2	101.932	0.915	0.0519399	0.256
55.3	104.241	0.917	0.0531164	0.258
55.4	106.551	0.919	0.0542935	0.26
55.5	108.53	0.92	0.0553019	0.261
55.6	110.509	0.922	0.0563103	0.263
55.7	113.148	0.923	0.057655	0.264
55.8	115.787	0.925	0.0589997	0.266
55.9	118.756	0.927	0.0605126	0.268
56	121.725	0.928	0.0620255	0.269
56.1	123.704	0.93	0.0630339	0.271
56.2	126.013	0.932	0.0642104	0.273
56.3	129.312	0.933	0.0658915	0.274
56.4	131.951	0.935	0.0672362	0.276
56.5	134.92	0.937	0.068749	0.278
56.6	137.889	0.938	0.0702619	0.279
56.7	140.858	0.94	0.0717748	0.281
56.8	144.157	0.942	0.0734558	0.283
56.9	147.126	0.943	0.0749687	0.284
57	150.424	0.945	0.0766492	0.286
57.1	153.393	0.947	0.078162	0.288
57.2	157.352	0.948	0.0801794	0.289
57.3	160.651	0.95	0.0818604	0.291
57.4	163.619	0.952	0.0833727	0.293
57.5	167.248	0.953	0.0852219	0.294
57.6	169.557	0.955	0.0863985	0.296
57.7	173.186	0.957	0.0882476	0.298
57.8	177.474	0.958	0.0904326	0.299
57.9	180.443	0.96	0.0919455	0.301
58	183.412	0.962	0.0934583	0.303
58.1	187.371	0.963	0.0954757	0.304
58.2	190.999	0.965	0.0973243	0.306
58.3	194.628	0.967	0.0991735	0.308
58.4	197.927	0.968	0.100855	0.309
58.5	201.226	0.97	0.102536	0.311
58.6	205.514	0.972	0.104721	0.313
58.7	209.143	0.974	0.10657	0.315
58.8	212.441	0.975	0.10825	0.316
58.9	216.73	0.977	0.110436	0.318
59	220.359	0.979	0.112285	0.32
59.1	223.657	0.98	0.113965	0.321
59.2	227.616	0.982	0.115983	0.323
59.3	231.574	0.984	0.117999	0.325
59.4	235.533	0.985	0.120017	0.326
59.5	238.832	0.987	0.121698	0.328
59.6	242.79	0.989	0.123715	0.33
59.7	247.079	0.99	0.1259	0.331
59.8	251.367	0.992	0.128085	0.333
59.9	255.326	0.994	0.130102	0.335
60	259.284	0.995	0.132119	0.336
60.1	263.573	0.997	0.134305	0.338
60.2	267.861	0.999	0.13649	0.34
60.3	271.819	1	0.138506	0.341
60.4	275.778	1.002	0.140524	0.343
60.505	280.396	1.004	0.142877	0.345
60.6	284.025	1.005	0.144726	0.346
60.7	288.643	1.007	0.147079	0.348
60.8	292.932	1.008	0.149265	0.349
60.9	297.22	1.01	0.15145	0.351
61	301.509	1.012	0.153635	0.353
61.1	306.127	1.013	0.155988	0.354
61.2	310.415	1.015	0.158173	0.356
61.3	314.704	1.017	0.160359	0.358
61.4	319.322	1.018	0.162712	0.359
61.5	324.27	1.02	0.165233	0.361
61.6	328.888	1.022	0.167586	0.363
61.7	333.507	1.023	0.16994	0.364
61.8	338.125	1.025	0.172293	0.366
61.9	342.743	1.027	0.174646	0.368
62	347.362	1.028	0.177	0.369
62.1	351.98	1.03	0.179353	0.371
62.2	357.258	1.032	0.182042	0.373
62.3	362.536	1.033	0.184732	0.374
62.4	367.814	1.035	0.187421	0.376
62.5	373.092	1.037	0.190111	0.378
62.6	378.7	1.038	0.192968	0.379
62.7	384.968	1.04	0.196162	0.381
62.8	390.905	1.042	0.199187	0.383
62.9	396.843	1.043	0.202213	0.384
63	403.111	1.045	0.205407	0.386
63.1	409.709	1.047	0.208769	0.388
63.2	416.636	1.048	0.212299	0.389
63.3	423.234	1.05	0.215661	0.391
63.405	430.161	1.052	0.21919	0.393
63.5	436.759	1.053	0.222552	0.394
63.6	443.686	1.055	0.226082	0.396
63.7	450.943	1.057	0.22978	0.398
63.8	458.201	1.058	0.233478	0.399
63.9	465.458	1.06	0.237176	0.401
64	473.045	1.062	0.241042	0.403
64.1	479.973	1.063	0.244572	0.404
64.2	486.9	1.065	0.248102	0.406
64.3	494.487	1.067	0.251968	0.408
64.4	502.404	1.068	0.256002	0.409
64.5	509.332	1.07	0.259532	0.411
64.6	516.919	1.072	0.263398	0.413
64.7	523.846	1.073	0.266928	0.414
64.8	531.784	1.075	0.270973	0.416
64.9	539.728	1.077	0.275021	0.418
65	548.002	1.078	0.279237	0.419
65.1	555.945	1.08	0.283284	0.421
65.2	564.22	1.082	0.287501	0.423
65.3	572.825	1.083	0.291885	0.424
65.4	580.107	1.085	0.295596	0.426
65.5	589.374	1.087	0.300318	0.428
65.6	597.979	1.088	0.304703	0.429
65.7	606.916	1.09	0.309257	0.431
65.8	615.852	1.092	0.31381	0.433
65.9	624.788	1.093	0.318363	0.434
66	634.056	1.095	0.323086	0.436
66.1	643.323	1.097	0.327808	0.438
66.2	651.928	1.098	0.332193	0.439
66.3	661.196	1.1	0.336915	0.441
66.403	670.132	1.102	0.341469	0.443
66.5	680.061	1.103	0.346528	0.444
66.6	689.991	1.105	0.351588	0.446
66.7	699.589	1.107	0.356478	0.448
66.8	709.187	1.109	0.361369	0.45
66.9	718.786	1.11	0.36626	0.451
67	728.715	1.112	0.37132	0.453
67.1	738.644	1.114	0.376379	0.455
67.2	748.904	1.115	0.381607	0.456
67.3	758.834	1.117	0.386667	0.458
67.4	768.763	1.119	0.391726	0.46
67.5	779.354	1.12	0.397123	0.461
67.6	789.283	1.122	0.402182	0.463
67.7	799.544	1.124	0.407411	0.465
67.8	809.804	1.125	0.412639	0.466
67.903	820.064	1.127	0.417867	0.468
68	831.317	1.129	0.423601	0.47
68.1	841.909	1.13	0.428998	0.471
68.2	852.831	1.132	0.434564	0.473
68.3	863.753	1.134	0.440129	0.475
68.4	875.006	1.135	0.445863	0.476
68.5	886.59	1.137	0.451766	0.478
68.6	897.182	1.139	0.457163	0.48
68.7	908.104	1.14	0.462728	0.481
68.8	919.688	1.142	0.468631	0.483
68.9	931.272	1.144	0.474534	0.485
69	943.187	1.145	0.480605	0.486
69.1	955.102	1.147	0.486676	0.488
69.2	966.025	1.148	0.492242	0.489
69.3	978.271	1.15	0.498482	0.491
69.4	990.186	1.152	0.504553	0.493
69.5	1002.43	1.153	0.510793	0.494
69.6	1014.02	1.155	0.516696	0.496
69.7	1025.93	1.157	0.522767	0.498
69.8	1038.51	1.158	0.529176	0.499
69.9	1050.75	1.16	0.535416	0.501
70	1063.66	1.162	0.541993	0.503
70.1	1076.24	1.163	0.548403	0.504
70.2	1089.15	1.165	0.55498	0.506
70.3	1102.06	1.167	0.561557	0.508
70.4	1114.96	1.168	0.568135	0.509
70.5	1128.2	1.17	0.574881	0.511
70.6	1140.78	1.172	0.581289	0.513
70.7	1153.69	1.173	0.587866	0.514
70.8	1166.6	1.175	0.594444	0.516
70.9	1179.17	1.177	0.600852	0.518
71	1192.41	1.178	0.607598	0.519
71.1	1204.99	1.18	0.614007	0.521
71.2	1217.57	1.182	0.620416	0.523
71.3	1230.47	1.183	0.626993	0.524
71.4	1243.38	1.185	0.63357	0.526
71.5	1255.63	1.187	0.63981	0.528
71.6	1267.54	1.188	0.645882	0.529
71.7	1278.47	1.19	0.651448	0.531
71.8	1289.72	1.192	0.657182	0.533
71.906	1300.31	1.193	0.662578	0.534
72	1311.23	1.195	0.668144	0.536
72.1	1321.82	1.197	0.673541	0.538
72.2	1331.42	1.198	0.678432	0.539
72.3	1340.03	1.2	0.682816	0.541
72.4	1348.63	1.202	0.687202	0.543
72.5	1356.91	1.203	0.691418	0.544
72.6	1364.85	1.205	0.695465	0.546
72.7	1372.46	1.207	0.699344	0.548
72.8	1379.41	1.208	0.702886	0.549
72.9	1386.69	1.21	0.706596	0.551
73	1393.64	1.212	0.710138	0.553
73.1	1400.6	1.213	0.713679	0.554
73.2	1407.88	1.215	0.71739	0.556
73.3	1414.5	1.217	0.720763	0.558
73.4	1420.79	1.218	0.723967	0.559
73.5	1427.74	1.22	0.727509	0.561
73.6	1435.35	1.222	0.731388	0.563
73.7	1442.63	1.223	0.735098	0.564
73.8	1449.91	1.225	0.738808	0.566
73.9	1457.19	1.227	0.742519	0.568
74	1464.81	1.228	0.746397	0.569
74.1	1472.42	1.23	0.750277	0.571
74.207	1480.03	1.232	0.754155	0.573
74.3	1487.64	1.233	0.758035	0.574
74.4	1495.26	1.235	0.761913	0.576
74.5	1502.87	1.237	0.765792	0.578
74.6	1511.14	1.238	0.770009	0.579
74.7	1519.42	1.24	0.774225	0.581
74.8	1527.36	1.242	0.778273	0.583
74.9	1535.63	1.243	0.782489	0.584
75	1543.91	1.245	0.786705	0.586
75.1	1552.18	1.247	0.790921	0.588
75.2	1559.8	1.248	0.7948	0.589
75.3	1567.74	1.25	0.798848	0.591
75.4	1576.01	1.252	0.803064	0.593
75.5	1584.29	1.253	0.807281	0.594
75.6	1591.9	1.255	0.811159	0.596
75.704	1600.84	1.257	0.815713	0.598
75.8	1608.78	1.258	0.819761	0.599
75.9	1617.05	1.26	0.823977	0.601
76	1625.33	1.262	0.828193	0.603
76.1	1633.27	1.263	0.832241	0.604
76.2	1641.21	1.265	0.836288	0.606
76.3	1649.16	1.267	0.840336	0.608
76.4	1656.77	1.268	0.844215	0.609
76.5	1665.71	1.27	0.848768	0.611
76.6	1673.98	1.272	0.852984	0.613
76.7	1681.92	1.273	0.857032	0.614
76.807	1690.2	1.275	0.861248	0.616
76.9	1698.47	1.277	0.865464	0.618
77	1706.09	1.278	0.869344	0.619
77.1	1715.02	1.28	0.873897	0.621
77.2	1722.97	1.282	0.877944	0.623
77.3	1730.91	1.283	0.881992	0.624
77.4	1738.85	1.285	0.88604	0.626
77.5	1747.46	1.287	0.890425	0.628
77.6	1756.06	1.288	0.89481	0.629
77.7	1763.68	1.29	0.898688	0.631
77.8	1771.62	1.292	0.902736	0.633
77.9	1779.89	1.293	0.906952	0.634
78	1788.17	1.295	0.911169	0.636
78.1	1796.11	1.297	0.915216	0.638
78.2	1804.06	1.298	0.919264	0.639
78.3	1811.67	1.3	0.923143	0.641
78.4	1819.61	1.302	0.92719	0.643
78.5	1827.56	1.303	0.931238	0.644
78.6	1834.84	1.305	0.934948	0.646
78.7	1843.11	1.307	0.939165	0.648
78.8	1850.72	1.308	0.943044	0.649
78.9	1858.01	1.31	0.946754	0.651
79	1865.62	1.312	0.950633	0.653
79.1	1874.22	1.313	0.955018	0.654
79.2	1882.17	1.315	0.959065	0.656
79.3	1889.78	1.317	0.962944	0.658
79.4	1897.72	1.319	0.966992	0.66
79.5	1905.33	1.32	0.970871	0.661
79.6	1912.95	1.322	0.97475	0.663
79.7	1920.23	1.324	0.97846	0.665
79.8	1927.84	1.325	0.982339	0.666
79.9	1935.78	1.327	0.986387	0.668
80	1943.73	1.328	0.990434	0.669
80.1	1951.01	1.33	0.994145	0.671
80.2	1958.62	1.332	0.998023	0.673
80.3	1966.23	1.333	1.0019	0.674
80.4	1973.18	1.335	1.00544	0.676
80.5	1980.8	1.337	1.00932	0.678
80.6	1988.74	1.338	1.01337	0.679
80.7	1996.35	1.34	1.01725	0.681
80.8	2003.3	1.342	1.02079	0.683
80.9	2010.58	1.343	1.0245	0.684
81	2018.53	1.345	1.02855	0.686
81.1	2026.14	1.347	1.03243	0.688
81.2	2033.75	1.348	1.03631	0.689
81.3	2040.7	1.35	1.03985	0.691
81.4	2047.32	1.352	1.04322	0.693
81.5	2053.94	1.353	1.04659	0.694
81.6	2059.57	1.355	1.04946	0.696
81.7	2065.53	1.357	1.0525	0.698
81.8	2070.49	1.358	1.05503	0.699
81.9	2075.79	1.36	1.05773	0.701
82	2080.42	1.362	1.06009	0.703
82.1	2085.05	1.363	1.06245	0.704
82.2	2090.68	1.365	1.06532	0.706
82.3	2096.31	1.367	1.06818	0.708
82.4	2101.27	1.368	1.07071	0.709
82.5	2106.57	1.37	1.07341	0.711
82.6	2112.19	1.372	1.07628	0.713
82.7	2116.83	1.373	1.07864	0.714
82.8	2121.13	1.375	1.08083	0.716
82.9	2124.44	1.377	1.08252	0.718
83	2126.76	1.378	1.0837	0.719
83.1	2129.41	1.38	1.08505	0.721
83.2	2131.06	1.382	1.08589	0.723
83.3	2131.72	1.383	1.08623	0.724
83.4	2130.73	1.385	1.08572	0.726
83.5	2128.41	1.387	1.08454	0.728
83.6	2125.76	1.388	1.08319	0.729
83.7	2122.45	1.39	1.08151	0.731
83.8	2119.48	1.392	1.07999	0.733
83.9	2117.49	1.393	1.07898	0.734
84	2116.17	1.395	1.0783	0.736
84.1	2112.19	1.397	1.07628	0.738
84.2	2104.58	1.398	1.0724	0.739
84.3	2094.98	1.4	1.06751	0.741
84.4	2085.72	1.402	1.06279	0.743
84.5	2077.11	1.403	1.0584	0.744
84.6	2071.15	1.405	1.05536	0.746
84.7	2066.52	1.407	1.053	0.748
84.8	2061.89	1.408	1.05064	0.749
84.9	2058.91	1.41	1.04912	0.751
85	2053.94	1.412	1.04659	0.753
85.1	2046	1.413	1.04255	0.754
85.2	2036.73	1.415	1.03783	0.756
85.3	2028.13	1.417	1.03344	0.758
85.4	2023.16	1.418	1.03091	0.759
85.5	2019.52	1.42	1.02906	0.761
85.6	2016.54	1.422	1.02754	0.763
85.7	2013.89	1.423	1.02619	0.764
85.8	2008.6	1.425	1.02349	0.766
85.9	2002.64	1.427	1.02045	0.768
86	1999.99	1.428	1.0191	0.769
86.1	1997.35	1.43	1.01776	0.771
86.2	1996.35	1.432	1.01725	0.773
86.3	1994.7	1.433	1.01641	0.774
86.4	1993.7	1.435	1.0159	0.776
86.5	1993.04	1.437	1.01556	0.778
86.6	1993.04	1.438	1.01556	0.779
86.7	1991.06	1.44	1.01455	0.781
86.8	1987.75	1.442	1.01286	0.783
86.9	1984.44	1.443	1.01118	0.784
87	1981.46	1.445	1.00966	0.786
87.1	1978.48	1.447	1.00814	0.788
87.2	1977.49	1.448	1.00764	0.789
87.3	1977.49	1.45	1.00764	0.791
87.4	1978.15	1.452	1.00797	0.793
87.5	1977.49	1.454	1.00764	0.795
87.6	1975.5	1.455	1.00662	0.796
87.7	1973.18	1.457	1.00544	0.798
87.8	1971.2	1.459	1.00443	0.8
87.9	1970.54	1.46	1.00409	0.801
88	1971.53	1.462	1.0046	0.803
88.1	1973.52	1.464	1.00561	0.805
88.2	1974.84	1.465	1.00629	0.806
88.3	1974.84	1.467	1.00629	0.808
88.4	1975.83	1.469	1.00679	0.81
88.5	1977.16	1.47	1.00747	0.811
88.6	1976.49	1.472	1.00713	0.813
88.7	1974.18	1.474	1.00595	0.815
88.8	1972.85	1.475	1.00528	0.816
88.9	1973.18	1.477	1.00544	0.818
89	1973.18	1.478	1.00544	0.819
89.1	1971.53	1.48	1.0046	0.821
89.2	1968.22	1.482	1.00291	0.823
89.3	1964.25	1.483	1.00089	0.824
89.4	1960.61	1.485	0.999035	0.826
89.5	1956.63	1.487	0.997011	0.828
89.6	1948.69	1.488	0.992964	0.829
89.7	1940.75	1.49	0.988917	0.831
89.8	1937.11	1.492	0.987061	0.833
89.9	1936.12	1.493	0.986555	0.834
90	1935.12	1.495	0.986049	0.836
90.1	1933.47	1.497	0.985206	0.838
90.2	1928.5	1.498	0.982676	0.839
90.3	1921.22	1.5	0.978966	0.841
90.4	1915.26	1.502	0.97593	0.843
90.5	1907.65	1.503	0.972051	0.844
90.6	1892.76	1.505	0.964462	0.846
90.7	1870.25	1.507	0.952994	0.848
90.8	1849.07	1.508	0.9422	0.849
90.9	1833.84	1.51	0.934442	0.851
91	1818.29	1.512	0.926516	0.853
91.1	1793.8	1.513	0.914036	0.854
91.2	1757.72	1.515	0.895653	0.856
91.3	1721.64	1.517	0.87727	0.858
91.4	1687.55	1.518	0.859899	0.859
91.5	1651.14	1.52	0.841348	0.861
91.6	1618.38	1.522	0.824651	0.863
91.7	1593.89	1.523	0.812171	0.864
91.8	1563.44	1.525	0.796655	0.866
91.9	1527.69	1.527	0.778441	0.868
92	1496.25	1.528	0.762419	0.869
92.1	1468.12	1.53	0.748084	0.871
92.2	1437.66	1.532	0.732568	0.873
92.3	1374.78	1.533	0.700525	0.874
92.4	1296.34	1.535	0.660555	0.876
92.5	1260.92	1.537	0.642509	0.878
92.6	1246.69	1.538	0.635257	0.879
92.7	1238.75	1.54	0.63121	0.881
92.8	1233.45	1.542	0.628511	0.883
92.9	1230.14	1.543	0.626824	0.884
93	1226.5	1.545	0.62497	0.886
93.1	1223.52	1.547	0.623452	0.888
93.2	1221.21	1.548	0.622271	0.889
93.3	1218.89	1.55	0.62109	0.891
93.4	1216.57	1.552	0.61991	0.893
93.5	1215.91	1.553	0.619572	0.894
93.6	1215.58	1.555	0.619404	0.896
93.7	1212.27	1.557	0.617718	0.898
93.8	1203.33	1.558	0.613164	0.899
93.9	1190.43	1.56	0.606586	0.901
94	1174.21	1.562	0.598323	0.903
94.1	1157.99	1.563	0.590059	0.904
94.2	1144.09	1.565	0.582976	0.906
94.3	1134.16	1.567	0.577916	0.908
94.4	1126.88	1.568	0.574206	0.909
94.5	1119.93	1.57	0.570664	0.911
94.6	1112.98	1.572	0.567123	0.913
94.7	1105.7	1.573	0.563412	0.914
94.8	1099.08	1.575	0.560039	0.916
94.9	1091.13	1.577	0.555991	0.918
95	1081.87	1.578	0.551269	0.919
95.1	1074.92	1.58	0.547728	0.921
95.2	1069.62	1.582	0.545029	0.923
95.3	1064.32	1.583	0.542331	0.924
95.4	1060.35	1.585	0.540307	0.926
95.5	1056.05	1.587	0.538115	0.928
95.6	1050.09	1.588	0.535079	0.929
95.7	1043.8	1.59	0.531875	0.931
95.8	1038.84	1.592	0.529345	0.933
95.9	1034.54	1.593	0.527153	0.934
96	1031.56	1.595	0.525635	0.936
96.1	1027.59	1.597	0.523611	0.938
96.2	1022.29	1.598	0.520912	0.939
96.3	1018.65	1.6	0.519057	0.941
96.4	1010.38	1.602	0.514841	0.943
96.5	1000.12	1.603	0.509613	0.944
96.6	993.496	1.605	0.50624	0.946
96.7	987.538	1.607	0.503204	0.948
96.8	983.235	1.608	0.501011	0.949
96.9	979.926	1.61	0.499325	0.951
97	974.299	1.612	0.496458	0.953
97.1	969.334	1.613	0.493928	0.954
97.2	967.348	1.615	0.492916	0.956
97.3	967.018	1.617	0.492748	0.958
97.4	966.025	1.618	0.492242	0.959
97.5	963.377	1.62	0.490893	0.961
97.6	958.081	1.622	0.488194	0.963
97.7	953.778	1.623	0.486002	0.964
97.8	953.117	1.625	0.485665	0.966
97.9	951.131	1.627	0.484653	0.968
98	948.814	1.628	0.483472	0.969
98.1	947.821	1.63	0.482966	0.971
98.2	946.828	1.632	0.48246	0.973
98.3	943.849	1.633	0.480942	0.974
98.4	941.532	1.635	0.479762	0.976
98.5	939.547	1.637	0.47875	0.978
98.6	938.223	1.638	0.478075	0.979
98.7	936.899	1.64	0.477401	0.981
98.8	936.568	1.642	0.477232	0.983
98.9	936.568	1.643	0.477232	0.984
99	937.23	1.645	0.477569	0.986
99.1	936.899	1.647	0.477401	0.988
99.2	935.575	1.648	0.476726	0.989
99.3	934.251	1.65	0.476051	0.991
99.4	929.286	1.652	0.473522	0.993
99.5	925.315	1.654	0.471498	0.995
99.6	924.322	1.655	0.470992	0.996
99.7	924.984	1.657	0.471329	0.998
99.8	924.322	1.659	0.470992	1
99.9	921.674	1.66	0.469643	1.001
100	918.695	1.662	0.468125	1.003
100.1	915.385	1.664	0.466438	1.005
100.2	912.076	1.665	0.464752	1.006
100.3	910.421	1.667	0.463909	1.008
100.4	910.09	1.668	0.46374	1.009
100.5	909.759	1.67	0.463571	1.011
100.6	909.759	1.672	0.463571	1.013
100.7	909.428	1.673	0.463403	1.014
100.8	908.766	1.675	0.463065	1.016
100.9	907.442	1.677	0.462391	1.018
101	904.794	1.678	0.461042	1.019
101.1	902.808	1.68	0.46003	1.021
101.2	901.153	1.682	0.459186	1.023
101.3	899.167	1.683	0.458174	1.024
101.4	896.52	1.685	0.456825	1.026
101.5	892.879	1.687	0.45497	1.028
101.6	889.569	1.688	0.453284	1.029
101.7	886.59	1.69	0.451766	1.031
101.8	885.266	1.692	0.451091	1.033
101.9	883.943	1.693	0.450417	1.034
102	882.619	1.695	0.449742	1.036
102.1	879.64	1.697	0.448224	1.038
102.2	875.006	1.698	0.445863	1.039
102.3	870.704	1.7	0.443671	1.041
102.4	867.063	1.702	0.441816	1.043
102.5	864.415	1.703	0.440466	1.044
102.6	862.76	1.705	0.439623	1.046
102.7	861.105	1.707	0.43878	1.048
102.8	859.119	1.708	0.437768	1.049
102.9	856.141	1.71	0.43625	1.051
103	850.514	1.712	0.433383	1.053
103.1	846.211	1.713	0.43119	1.054
103.2	843.564	1.715	0.429842	1.056
103.3	842.902	1.717	0.429504	1.058
103.4	842.571	1.718	0.429336	1.059
103.5	842.24	1.72	0.429167	1.061
103.6	842.24	1.722	0.429167	1.063
103.7	841.578	1.723	0.42883	1.064
103.8	840.916	1.725	0.428492	1.066
103.9	840.254	1.727	0.428155	1.068
104	839.592	1.728	0.427818	1.069
104.1	837.275	1.73	0.426637	1.071
104.2	833.303	1.732	0.424613	1.073
104.3	830.655	1.733	0.423264	1.074
104.4	829.001	1.735	0.422421	1.076
104.5	828.008	1.737	0.421915	1.078
104.6	826.684	1.738	0.42124	1.079
104.7	824.367	1.74	0.42006	1.081
104.8	822.381	1.742	0.419048	1.083
104.9	820.064	1.743	0.417867	1.084
105	816.093	1.745	0.415844	1.086
105.1	812.452	1.747	0.413988	1.088
105.2	809.804	1.748	0.412639	1.089
105.3	809.142	1.75	0.412302	1.091
105.4	808.48	1.752	0.411964	1.093
105.5	807.156	1.753	0.41129	1.094
105.6	806.163	1.755	0.410784	1.096
105.7	806.825	1.757	0.411121	1.098
105.8	807.818	1.758	0.411627	1.099
105.9	809.804	1.76	0.412639	1.101
106	811.459	1.762	0.413482	1.103
106.1	812.121	1.763	0.41382	1.104
106.2	813.114	1.765	0.414326	1.106
106.3	812.452	1.767	0.413988	1.108
106.4	810.466	1.768	0.412976	1.109
106.5	810.466	1.77	0.412976	1.111
106.6	810.135	1.772	0.412808	1.113
106.7	808.149	1.773	0.411796	1.114
106.8	806.494	1.775	0.410952	1.116
106.9	805.17	1.777	0.410278	1.118
107	804.177	1.779	0.409772	1.12
107.1	804.177	1.78	0.409772	1.121
107.298	803.515	1.783	0.409434	1.124
107.3	803.515	1.784	0.409434	1.125
107.4	803.515	1.785	0.409434	1.126
107.5	803.515	1.787	0.409434	1.128
107.6	804.839	1.789	0.410109	1.13
107.7	806.163	1.79	0.410784	1.131
107.8	806.163	1.792	0.410784	1.133
107.9	806.163	1.793	0.410784	1.134
108	807.487	1.795	0.411458	1.136
108.1	809.473	1.797	0.41247	1.138
108.2	811.459	1.799	0.413482	1.14
108.3	813.445	1.8	0.414494	1.141
108.4	814.438	1.802	0.415	1.143
108.5	815.431	1.803	0.415506	1.144
				-0.659
