# Supplementary material for: Macro/Microfracture evolution and instability behaviors of high-temperature granite under water-cooling subjected to Brazilian splitting test using the DIC technique
Source: PLoS One. 2023 Nov 29;18(11):e0294258. doi: 10.1371/journal.pone.0294258 (PMC10686506; doi:10.1371/journal.pone.0294258)
Supplement: S1 Data — (ZIP) [file pone.0294258.s001.zip › ┐╣└¡╟┐╢╚/┐╣└¡╟┐╢╚╗π╫▄.xlsx]

## Sheet: Sheet1
	遇水冷却		空气冷却
温度	最大力/N	抗拉强度/Mpa	最大力/N	抗拉强度/Mpa
25	17423.8	8.87387	17423.8	8.87387
150	21670.9	11.0369	21963.9	11.1861
300	7325.51	3.73085	15960.9	8.1288
450	3498.97	1.78201	6532.16	3.3268
600		1.6	5557.16	2.83024
750	2861.2	1.4572	2205.27	1.12313
900	1640.03	0.83526	2131.72	1.08568
1050	1216.57	0.619594	1352.6	0.688876
		9.37387	8.37387
		11.9861	10.3861
		8.4288	7.8288
		3.8268	2.8268
		3.03024	2.63024
		1.62313	0.623134
		1.58568	0.585677
		1.18888	0.188876
