# Supplementary material for: Macro/Microfracture evolution and instability behaviors of high-temperature granite under water-cooling subjected to Brazilian splitting test using the DIC technique
Source: PLoS One. 2023 Nov 29;18(11):e0294258. doi: 10.1371/journal.pone.0294258 (PMC10686506; doi:10.1371/journal.pone.0294258)
Supplement: S2 Data — (ZIP) [file pone.0294258.s002.zip]

Archive with 178 entries (178 files):
- SNAPSERIES003/p0000.bmp
- SNAPSERIES003/p0001.bmp
- SNAPSERIES003/p0002.bmp
- SNAPSERIES003/p0003.bmp
- SNAPSERIES003/p0004.bmp
- SNAPSERIES003/p0005.bmp
- SNAPSERIES003/p0006.bmp
- SNAPSERIES003/p0007.bmp
- SNAPSERIES003/p0008.bmp
- SNAPSERIES003/p0009.bmp
- SNAPSERIES003/p0010.bmp
- SNAPSERIES003/p0011.bmp
- SNAPSERIES003/p0012.bmp
- SNAPSERIES003/p0013.bmp
- SNAPSERIES003/p0014.bmp
- SNAPSERIES003/p0015.bmp
- SNAPSERIES003/p0016.bmp
- SNAPSERIES003/p0017.bmp
- SNAPSERIES003/p0018.bmp
- SNAPSERIES003/p0019.bmp
- SNAPSERIES003/p0020.bmp
- SNAPSERIES003/p0021.bmp
- SNAPSERIES003/p0022.bmp
- SNAPSERIES003/p0023.bmp
- SNAPSERIES003/p0024.bmp
- SNAPSERIES003/p0025.bmp
- SNAPSERIES003/p0026.bmp
- SNAPSERIES003/p0027.bmp
- SNAPSERIES003/p0028.bmp
- SNAPSERIES003/p0029.bmp
- SNAPSERIES003/p0030.bmp
- SNAPSERIES003/p0031.bmp
- SNAPSERIES003/p0032.bmp
- SNAPSERIES003/p0033.bmp
- SNAPSERIES003/p0034.bmp
- SNAPSERIES003/p0035.bmp
- SNAPSERIES003/p0036.bmp
- SNAPSERIES003/p0037.bmp
- SNAPSERIES003/p0038.bmp
- SNAPSERIES003/p0039.bmp
- SNAPSERIES003/p0040.bmp
- SNAPSERIES003/p0041.bmp
- SNAPSERIES003/p0042.bmp
- SNAPSERIES003/p0043.bmp
- SNAPSERIES003/p0044.bmp
- SNAPSERIES003/p0045.bmp
- SNAPSERIES003/p0046.bmp
- SNAPSERIES003/p0047.bmp
- SNAPSERIES003/p0048.bmp
- SNAPSERIES003/p0049.bmp
- SNAPSERIES003/p0050.bmp
- SNAPSERIES003/p0051.bmp
- SNAPSERIES003/p0052.bmp
- SNAPSERIES003/p0053.bmp
- SNAPSERIES003/p0054.bmp
- SNAPSERIES003/p0055.bmp
- SNAPSERIES003/p0056.bmp
- SNAPSERIES003/p0057.bmp
- SNAPSERIES003/p0058.bmp
- SNAPSERIES003/p0059.bmp
- SNAPSERIES003/p0060.bmp
- SNAPSERIES003/p0061.bmp
- SNAPSERIES003/p0062.bmp
- SNAPSERIES003/p0063.bmp
- SNAPSERIES003/p0064.bmp
- SNAPSERIES003/p0065.bmp
- SNAPSERIES003/p0066.bmp
- SNAPSERIES003/p0067.bmp
- SNAPSERIES003/p0068.bmp
- SNAPSERIES003/p0069.bmp
- SNAPSERIES003/p0070.bmp
- SNAPSERIES003/p0071.bmp
- SNAPSERIES003/p0072.bmp
- SNAPSERIES003/p0073.bmp
- SNAPSERIES003/p0074.bmp
- SNAPSERIES003/p0075.bmp
- SNAPSERIES003/p0076.bmp
- SNAPSERIES003/p0077.bmp
- SNAPSERIES003/p0078.bmp
- SNAPSERIES003/p0079.bmp
- SNAPSERIES003/p0080.bmp
- SNAPSERIES003/p0081.bmp
- SNAPSERIES003/p0082.bmp
- SNAPSERIES003/p0083.bmp
- SNAPSERIES003/p0084.bmp
- SNAPSERIES003/p0085.bmp
- SNAPSERIES003/p0086.bmp
- SNAPSERIES003/p0087.bmp
- SNAPSERIES003/p0088.bmp
- SNAPSERIES003/p0089.bmp
- SNAPSERIES003/p0090.bmp
- SNAPSERIES003/p0091.bmp
- SNAPSERIES003/p0092.bmp
- SNAPSERIES003/p0093.bmp
- SNAPSERIES003/p0094.bmp
- SNAPSERIES003/p0095.bmp
- SNAPSERIES003/p0096.bmp
- SNAPSERIES003/p0097.bmp
- SNAPSERIES003/p0098.bmp
- SNAPSERIES003/p0099.bmp
- SNAPSERIES003/p0100.bmp
- SNAPSERIES003/p0101.bmp
- SNAPSERIES003/p0102.bmp
- SNAPSERIES003/p0103.bmp
- SNAPSERIES003/p0104.bmp
- SNAPSERIES003/p0105.bmp
- SNAPSERIES003/p0106.bmp
- SNAPSERIES003/p0107.bmp
- SNAPSERIES003/p0108.bmp
- SNAPSERIES003/p0109.bmp
- SNAPSERIES003/p0110.bmp
- SNAPSERIES003/p0111.bmp
- SNAPSERIES003/p0112.bmp
- SNAPSERIES003/p0113.bmp
- SNAPSERIES003/p0114.bmp
- SNAPSERIES003/p0115.bmp
- SNAPSERIES003/p0116.bmp
- SNAPSERIES003/p0117.bmp
- SNAPSERIES003/p0118.bmp
- SNAPSERIES003/p0119.bmp
- SNAPSERIES003/p0120.bmp
- SNAPSERIES003/p0121.bmp
- SNAPSERIES003/p0122.bmp
- SNAPSERIES003/p0123.bmp
- SNAPSERIES003/p0124.bmp
- SNAPSERIES003/p0125.bmp
- SNAPSERIES003/p0126.bmp
- SNAPSERIES003/p0127.bmp
- SNAPSERIES003/p0128.bmp
- SNAPSERIES003/p0129.bmp
- SNAPSERIES003/p0130.bmp
- SNAPSERIES003/p0131.bmp
- SNAPSERIES003/p0132.bmp
- SNAPSERIES003/p0133.bmp
- SNAPSERIES003/p0134.bmp
- SNAPSERIES003/p0135.bmp
- SNAPSERIES003/p0136.bmp
- SNAPSERIES003/p0137.bmp
- SNAPSERIES003/p0138.bmp
- SNAPSERIES003/p0139.bmp
- SNAPSERIES003/p0140.bmp
- SNAPSERIES003/p0141.bmp
- SNAPSERIES003/p0142.bmp
- SNAPSERIES003/p0143.bmp
- SNAPSERIES003/p0144.bmp
- SNAPSERIES003/p0145.bmp
- SNAPSERIES003/p0146.bmp
- SNAPSERIES003/p0147.bmp
- SNAPSERIES003/p0148.bmp
- SNAPSERIES003/p0149.bmp
- SNAPSERIES003/p0150.bmp
- SNAPSERIES003/p0151.bmp
- SNAPSERIES003/p0152.bmp
- SNAPSERIES003/p0153.bmp
- SNAPSERIES003/p0154.bmp
- SNAPSERIES003/p0155.bmp
- SNAPSERIES003/p0156.bmp
- SNAPSERIES003/p0157.bmp
- SNAPSERIES003/p0158.bmp
- SNAPSERIES003/p0159.bmp
- SNAPSERIES003/p0160.bmp
- SNAPSERIES003/p0161.bmp
- SNAPSERIES003/p0162.bmp
- SNAPSERIES003/p0163.bmp
- SNAPSERIES003/p0164.bmp
- SNAPSERIES003/p0165.bmp
- SNAPSERIES003/p0166.bmp
- SNAPSERIES003/p0167.bmp
- SNAPSERIES003/p0168.bmp
- SNAPSERIES003/p0169.bmp
- SNAPSERIES003/p0170.bmp
- SNAPSERIES003/p0171.bmp
- SNAPSERIES003/p0172.bmp
- SNAPSERIES003/p0173.bmp
- SNAPSERIES003/p0174.bmp
- SNAPSERIES003/p0175.bmp
- SNAPSERIES003/p0176.bmp
- SNAPSERIES003/p0177.bmp
